# Supplementary material for: Targeted genomic sequencing with probe capture for discovery and surveillance of coronaviruses in bats
Source: eLife. 2022 Nov 8;11:e79777. doi: 10.7554/eLife.79777 (PMC9643004; doi:10.7554/eLife.79777)
Supplement: Supplementary file 1. [file elife-79777-supp1.txt]

>bat_probe_1
GTGGCTTTTATGTCAAACCTGGTGGTACGACATCTGGTGATGCTACAACAGCTTATGCCAATTCAGTTTTTAACATATTTCAGGCAACTAGTGCAAATGTTAACCGTTTGTTGAGTGTTG
>bat_probe_2
TTAGTGAAATGGTCTTGTGCGGAGGTGGGTTTTATGTAAAACCTGGTGGCACTAGTAGTGGTGATTCAACAACTGCATACGCTAATAGTGTGTTTAATATATGTCAGGCCGTTAGTGCAA
>bat_probe_3
AAATGTTAACCGCTTGTTGAGTGTTGATAGTAATACATGTAACAACATAGAAGTTAAGCAATTGCAGCGTAAGTTGTATGATTGTTGTTATCGATCATCAAGTGTGGATCAAAGTTTTGT
>bat_probe_4
GTCAGGCCGTTAGTGCAAACATTAATACATTACTATCTATAGATGGTAATAAGGTGCATAATTTATATGTACGTGAATTGCAACATCGCCTCTATATGGGTATTTACCGTAGTACACATG
>bat_probe_5
TTCTGTGACCTTTGTGACATGGGCGCACGGCTTTGAATTAACCACCTTGCATTATTTTGTCAAGGTAGGTTTAGAGCGTACCTGTTATAATTGCCAGCGTAGAGCTACTTTATATAATAG
>bat_probe_6
CTAAGTGTGATAGAGCTTTGCCCAACATGATTAGAATGATTTCTGCAATGATACTTGGTTCTAAGCACGTTAATTGCTGTAGTTCCAGCGATAGGTACTACAGATTGTGTAACGAGCTAG
>bat_probe_7
GTTAGCTCAAGTGTTAACTGAGGTAGTCTATTCTAATGGTGGTTTTTATTTAAAACCAGGTGGTACGACATCGGGTGATGCAACGACGGCTTATGCCAACTCTGTGTTTAACATCTTTCA
>bat_probe_8
AGAGCAATGCCTAACATGATACGTATCTTTGCTAGTCTTATATTGGCTCGTAAACATAGTACTTGTTGTACTAGTTCAGAGCGGTTTTATAGATTAGCTAATGAGTGTGCACAGGTCCTT
>bat_probe_9
GTGAAACCTGGTGGTACCAGTAGTGGAGACTCCACTACTGCATATGCTAATAGTGTTTTTAATATTTGTCAAGCTGTTAGTGCTAATCTTAATACCTTTTTATCTATAGATGGTAATAAG
>bat_probe_10
CACACTCATATTTGTTCTTTGGTCTGGTGGTTTGGAACTTACTACAATGAGGTATTTTGTTAAACTTGGACCAGTGCAGACCTGTGACTGTGGTAAACGTGCTACTTGTTACAATAGCCC
>bat_probe_11
CAATGAGTGTGCTCAAGTGTTAAGTGAGTATGTCCTATGCGGAGGGGGTTATTATGTTAAACCAGGTGGTACGAGTAGTGGTGATGCAACTACTGCTTATGCCAATAGTGTTTTTAACAT
>bat_probe_12
AACTTATCACGCCGTTTCTACAGGTTAGGTAATGAGTGTGCACAAGTGTTAAGTGAGATGGTCATGTGTGGCGGCTCACTATATGTTAAACCAGGTGGAACATCATCAGGTGATGCTACA
>bat_probe_13
TTGTAGATGGTGTACCTTTTGTTGTTTCAACGGGATACCATTTTCGTGAGCTAGGGGTTGTACATAATCAGGATGTAAACCTACATAGCTCACGCCTCAGTTTTAAGGAACTTTTAGTGT
>bat_probe_14
GTCAAACCCGGTAATTTTAATAAAGACTTTTATGACTTTGCTGTGTCTAAAGGCTTTTTTAAGGAAGGAAGTTCTGTTGAACTAAAACACTTCTTCTTTGCTCAGGATGGCAATGCTGCT
>bat_probe_15
CGAATGAGTGTGCACAAGTGTTGTGTGAGATGGTGTTGTGCGGTGGGGGCTTCTATGTGAAGCCTGGTGGTACCTCTAGTGGAGATTCCACCACTGCATACGGAAATAGTGTATTTAATA
>bat_probe_16
TTTAACATCTTTCAAGCAGTTAGTGCTAACATTAATCGCATTTTGGGCGTTAATAGCAACACTTGCAATAACTTGACAGTTAAAGAGTTGCAACGCTCGTTGTATGACAATTGTTACCGC
>bat_probe_17
TACGCATTTATTACCTTTGTTGCGTAAACGTCAACCATGGTCTGTTATTAGGCGTCGTACTGTTCAGATGTGTAGTGACTATCTTGCTAATTTGTCAGATACACTCATATTTGTTCTTTG
>bat_probe_18
GACTATGTAATGAGTTGGCTCCCGTGCTAACTGAAGTGGTCTATTCTAACGGTGGTTTTTATTTAAAACCAGGTGGTACGACATCAGGTGATGCAACGACAGCTTATGCCAATTCTGTTT
>bat_probe_19
GGTGGAACGTCATCAGGTGATGCCACAACTGCCTACGCTAATAGTGTGTTTAACATCTGTCAAGCGGTGACAGCTAATGTAAATGCAATTCTCTCAACTGATGGTAACAAGATTGCTGAT
>bat_probe_20
TCTGCGGATGCGTCAACGTTTTTAAACGGGTTTGCGGTGTAAGTGCGGCCCGTCTTACACCGTGCGGCACAGGCACTAGCACTGATGTCGTTTATAGGGCTTTTGATATTTACAACGAGA
>bat_probe_21
AAAGAATAGAGCTCGCACCGTAGCAGGTGTCTCTATCTGTAGTACTATGACCAATAGACAGTTTCATCAGAAATTACTAAAGTCAATAGCCGCCACTAGAGGAGCTACTGTAGTAATTGG
>bat_probe_22
TAAGCATTTAATACCTCTTATGCGTAAGGGCGAGCCCTGGAGCGTCGTCCGTAAGCGCATTGTTGAGATGTTGTGTGACGCCTTAGATGGTGTTAGTGATTCTGTGACTTTTGTGACATG
>bat_probe_23
GTGTGCACAGGTGCTTAGTGAGATGGTACTTTGTGGTGGTGGGTTTTATGTTAAACCTGGTGGTACAAGTAGTGGTGATTCCACCACTGCTTATGCAAATAGTGTGTTTAATATATGTCA
>bat_probe_24
TTTTGATATTTACAACGAAAAAGTTGCTGGTTTTGCAAAGTTCCTAAAAACTAATTGCTGCCGCTTCCAGGAGAAGGATGAGGAAGGCAATTTATTAGACTCTTACTTTGTAGTTAAGAG
>bat_probe_25
TATGCTTAGGATCATGGCTTCTCCTGTTCTTGCTCGCAAACATAGCACGTGCTGTAACTTGTCGCACCGTTTCTATAGATTAGCTAATGAGTGTGCACAAGTATTAAGTGAGATGGTTAT
>bat_probe_26
TGCTGATAAGTATGTCCGCAACCTTCAACACAGACTTTATGAGTGTGTCTATAGAAATAGAGACGTAGATCATGAATTCGTGGATGAATTTTATGCATATTTGCGTAAGCATTTCTCCAT
>bat_probe_27
AGAGCTATGCCTAGTATGATACGTATGCTTGCTGCCATGGTTCTTGGATCTAAGCACGTTACATGTTGTACAGACAGTGATAGGTTTTACAGACTTTCTAATGAACTTGCTCAAGTTCTT
>bat_probe_28
AAGCAGTAACAGCTAACGTAAATGCACTTCTTTCAACTGATGGTAATAAGATTGCTGATAAGTACGTCCGCAATCTTCAACATAGACTTTATGAGTGTCTCTATAGAAACAGAGATGTGG
>bat_probe_29
CAAGCCACTACCGCTAATGTTAGTGCACTAATGAGTGCTAATGGTAATATGATTGTAGATCGTGAAATAAAGGATATGCAATTTGACTTGTATACCAATGTGTATAGAAAAGTAGTGCCT
>bat_probe_30
CCGCTTACGCAAATTCTGTCTTTAACATCTTTCAGGCAGTTAGCTCTAATATTAATAGGCTACTTTCTGTTGATAGTAATGTTTGTAACAATTTGTATGTCAAAAAGCTTCAGCGCTCTA
>bat_probe_31
ATGATTCAATGAGTTATGAGGATCAAGATGCACTTTTCGCGTACACTAAGCGTAACGTCCTCCCTACTATAACTCAAATGAATCTTAAGTATGCCATTAGTGCAAAGAATAGAGCTCGCA
>bat_probe_32
CCACTAGAGGAGCTACTGTTGTAATTGGAACAAGCAAATTTTACGGTGGCTGGCATAACATGTTAAAAACTGTTTACAGTGATGTAGAAACCCCACACCTTATGGGTTGGGATTATCCAA
>bat_probe_33
GCCTGGTGGTACCTCTAGTGGGGACTCCACTACTGCATACGCTAATAGTGTATTTAACATTTGTCAAGCTGTCACTGCTAACTTAGGTACTTTGTTAGCGGTTGATGGTAATAAGATATA
>bat_probe_34
AATTTGACACTTTTAAAGGGGAATGCCCGAAGTTCGTATTTCCTCTCAACTCTAAAGTCAAAGTCATTCAACCACGTGTTGAAAAGAAAAAGACTGAAGGTTTCATGGGGCGTATACGCT
>bat_probe_35
ATTACAAAGCCTCCAAACCTATGTAACACAACAACTAATCAGAGCTGCTGAAATCAGGGCTTCTGCTAATCTTGCTGCTACCAAAATGTCTGAGTGTGTTCTTGGACAATCTAAAAGAGT
>bat_probe_36
CATGGAGCCATTAAATTGGATGATAAAGATCCACAATTCAAAGACAACGTCATACTGCTGAACAAGCACATTGACGCATACAAAATATTCCCACCAACAGAGCCTAAAAAGGACAAAAAG
>bat_probe_37
CTTTAACATTTGTCAAGCTGTTACAGCCAATGTAAATGCACTCCTTTCAACTGATGGTAACAAGATAGCTGACAAGTATGTCCGCAATCTACAACACAGGCTTTATGAGTGCCTCTATAG
>bat_probe_38
TATCACGTCAGCGTCTAACTAAATACACAATGGCTGATTTAGTCTATGCTCTACGTCATTTTGATGAGGGTAATTGTGACACATTAAAAGAAATACTCGTCACATACAATTGTTGTGATG
>bat_probe_39
CAGCCTATGCGAATTCTGTGTTTAATATCTTTCAAGCTGTTAGCGCCAACATTAACAGGTTGCTTAGCATTGATAGCAATGTGTGTAATAATATTGGTGTTAAGAGTCTGCAACGTCAGT
>bat_probe_40
TCAGGATGGCAATGCTGCTATTAGTGATTATGACTATTACCGTTATAATCTGCCAACAATGTGTGATATTAGACAACTCCTATTCGTAGTTGAGGTTGTCGATAAGTACTTTGATTGTTA
>bat_probe_41
GTCTGGTGGTCTGGAACTCACTACTATGAGGTATTTTGTTAAACTCGGGCCAGTGAAAACCTGTGATTGTGGTAAACGTGCTACTTGTTACAATAGTACCAACCACACTTTCTCTTGCTT
>bat_probe_42
TGTTTTTAATATTTTCCAGGCTGTTAGTGCTAACATTAACAAGTTGCTTACTATTGATTCCAATACATGCAACAATGTGACTGTTAAGCAGATGCAGCGGAGACTTTATGACAATTGTTA
>bat_probe_43
TCTATAGATGGTAATAAGATTTACACTACTTATGTTCAGGAACTGCAGAGGCGGTTATACTTGGGTATATACCGTAGTAATACTGTAGATAATGAGTTAGTTTTGGATTATTATAACTAT
>bat_probe_44
AATGAGTGTGCCCAAGTGCTTAGTGAGATGGTTTTATGTGGAGGTGGATTCTATGTAAAACCAGGTGGTACAAGTAGTGGCGATTCTACCACTGCATATGCAAATAGTGTGTTTAATATT
>bat_probe_45
GCGTGGTCCAGAACAAACCCAAGGAAACTTCGGGGACCAAGACCTAATCAGACAAGGAACTGATTACAAACATTGGCCGCAAATTGCACAATTTGCTCCAAGTGCCTCTGCATTCTTTGG
>bat_probe_46
AGTGTGTTTAATATATGCCAGGCTGTCAGTGCTAACATTAATACTTTGTTATCCATTGACGGTAATAGGGTGCACAACGTTTATGTACGTGAGTTACAGCATCGTTTATACATGGGCATT
>bat_probe_47
ATTATTAACAATACAGTTTATGATCCTCTGCAACCTGAGCTTGACTCATTTAAACAAGAGCTAGACAAGTACTTCAAAAATCATACATCACCTGATGTTGATCTTGGCGACATTTCAGGC
>bat_probe_48
CCCTGAATACACCAAAAGATCACATTGGCACCCGCAATCCTAATAACAATGCTGCCATCGTGCTACAACTTCCTCAAGGAACAACATTGCCAAAAGGCTTCTACGCAGAAGGGAGCAGAG
>bat_probe_49
CTACTGCATACGCCAATTCTGTCTTTAATATTTTTCAGGCAGTTAGTGCTAATGTCAACAGGTTGCTTGGTGTTGATAGCAACACATGCAACAATCTTGAAGTCAAGCAATTACAGCGTA
>bat_probe_50
TTAGACTCTTATTTTGTAGTTAAGAGGCATACTATGTCTAACTACCAACATGAAGAGACTATTTATAACTTGGTTAAAGATTGTCCAGCGGTTGCTGTTCATGATTTTTTCAAGTTTAGA
>bat_probe_51
TTGGCGACATTTCAGGCATCAATGCTTCTGTCGTCGATATTCAAAAAGAAATTGACCGCCTCAATGAGGTTGCCAAAAATTTAAATGAATCACTCATTGACCTTCAAGAACTTGGCAAAT
>bat_probe_52
AATGAGCTTGCTCAAGTTTTGACCGAAGTTGTTTACTCAAATGGTGGGTTTTATTTTAAACCTGGTGGTACAACTTCTGGTGATGCAACTACTGCTTATGCCAACTCTGTCTTTAATATA
>bat_probe_53
ATATGTTAAAAAGCTTCAGCGCTCTATCTATGACAATTGTTATAGATCTAGTGCTGTTGATGACAATGTTGTTACAGAATTTTATAACTATCTTAAGAAGCATTTTTCTATGATGATTTT
>bat_probe_54
GTACATTCCAATGGAGGTTTCTATGTAAAACCCGGTGGCACTACATCAGGTGATGCCACAACTGCTTATGCAAACTCTGTCTTTAATATTTTCCAGGCAGTTAGCTCTAATATTAATAGG
>bat_probe_55
TTTTAATATTTTTCAAGCAGTCAGTGCTAACATTAATCGAATTTTGGGCGTTAATAGCAACACTTGTAATAACTTGACAGTTAAAAGTTTGCAGCGCTCATTGTATGATAATTGTTATCG
>bat_probe_56
CTGGTGGGACCAGTAGCGGCGATGCAACCACTGCTTACGCTAATAGTGTTTTTAACATTCTGCAGGCGACTACCGCAAATGTTAGTGCACTTATGGGCGCTAATGGCAACACTATTGTTG
>bat_probe_57
GTTTCGTCCGGGTGTGACCGAAAGGTAAGATGGAGAGCCTTGTTCTTGGTGTCAACGAGAAAACACACGTCCAACTCAGTTTGCCTGTTCTTCAGGTTAGAGACGTGCTAGTGCGTGGCT
>bat_probe_58
CATAGCTCGCGTCTCAGTTTCAAGGAACTTTTAGTGTATGCTGCTGATCCAGCCATGCATGCAGCTTCTGGCAATTTATTGCTAGATAAACGCACTACATGCTTTTCAGTAGCTGCACTA
>bat_probe_59
ACTCCCCACCTTATGGGTTGGGACTACCCAAAATGTGACAGAGCCATGCCTAACATGCTTAGAATTATGGCTTCACTTGTTCTTGCTCGCAAACATAGTACTTGTTGTAACTTGTCACAC
>bat_probe_60
TATTTACAACTTGCTTAAAGAGTGCCCAGCTGTTGCTGTGCATGACTTTTTCAAGTTTAGAGTAGATGGTGACATGGTACCACATATATCACGTCAACGTCTAACTAAGTACACAATGGC
>bat_probe_61
AAGTGTGATAGAGCATTGCCTAATATGATTCGTATGATATCCGCCATGATTTTGGGTTCCAAGCATGAGAATTGTTGTACCAACTCTGATCGTTATTATAGACTATGTAATGAGTTAGCT
>bat_probe_62
ATTCCAGGCTGTTAGTGCTAATATTAATAGGATTTTGGGTATTAATAGTAATACCTGTAATAATCTTACTGTTAAGTCACTTCAGCGCATGCTTTATGACAATTGTTATAGAAGTTCTGC
>bat_probe_63
TTAGATTCCCTCGAGGCCAGGGCGTTCCAATCAACACCAATAGTGGTAAAGATGACCAAATTGGCTACTACCGAAGAGCTACCCGACGAGTTCGTGGTGGTGACGGCAAAATGAAAGAGC
>bat_probe_64
ACTTTAAGGCAGTTCTTTATTATCAAAATAATGTGTTCATGTCTGAGGCAAAATGCTGGACTGAGACAGACCTTACTAAAGGACCTCACGAATTTTGCTCACAGCATACAATGCTAGTTA
>bat_probe_65
AAGCTTGTCTTCCTCTGGCTCTTGTGGCCAGTAACACTTGCTTGCTTTGTGCTTGCTGCTGTTTACAGAATTAATTGGGTGACTGGCGGTATTGCGATTGCAATGGCTTGCATCGTAGGC
>bat_probe_66
GACACTCCCTAGGGCGCTGTGATATTAAGGACCTGCCAAAGGAGATCACTGTGGCTACATCACGAACGCTTTCTTATTACAAATTAGGAGCGTCGCAGCGTGTAGGCACTGATTCTGGTT
>bat_probe_67
TCGTGCTATGCCTAATATGTGTCGCATTTTAGCGTCATTGATATTGGCACGTAAGCATAGTACTTGTTGTACTAATTCTGATAGGTTCTACCGCCTAGCCAATGAGTGTGCTCAAGTGTT
>bat_probe_68
ATCTGAGTTTGACCGTGATGCTGCCATGCAACGCAAGTTAGAAAAGATGGCAGATCAAGCTATGACCCAAATGTACAAACAGGCAAGATCTGAGGACAAGAGGGCAAAAGTAACTAGTGC
>bat_probe_69
CCCAGATCCATCAAGAATATTAGGCGCAGGCTGTTTTGTCGATGATATTGTCAAAACAGATGGTACACTTATGATTGAGAGGTTTGTGTCATTAGCTATTGATGCCTACCCCCTTACTAA
>bat_probe_70
AAATTGTCCTCTGCGGTGGTGGGTTTTATGTTAAGCCTGGTGGAACTAGCAGTGGCGATTCTACTACAGCGTACGCTAATAGTGTGTTTAACATATGTCAAGCTGTGAGTGCCAATCTCA
>bat_probe_71
GTTTTATAGACTCTGTAATGAGTTGGCCCAAGTCTTAACAGAGGTAATCTATTCTAATGGTGGTTTCTACCTTAAACCTGGTGGTACCACTTCTGGTGATGCTACTACTGCATACGCCAA
>bat_probe_72
TCAGCCCCAGATGGTACTTCTATTACCTAGGAACTGGCCCAGAAGCTTCACTTCCCTACGGTGCTAACAAAGAAGGCATCGTATGGGTTGCAACTGAGGGAGCCCTGAATACACCAAAAG
>bat_probe_73
GGCAATTGTGATATATTAAAGGAAATACTTGTCACATACAAATGTTGTGATGACAACTATTTCAATAAGAAGGATTGGTATGACTTTGTAGAAAATCCTGATGTTCTACGCGTATACGCG
>bat_probe_74
AAGCTTGTTAAAGATCCGCCGAATGTGCAAATACACACAATCGACGGCTCTTCAGGAGTTGTAAATCCAGCAATGGACCCAATTTATGATGAGCCGACGACGACTACTAGCGTGCCTTTG
>bat_probe_75
CTAGCATTGTTATCAGACCACCAAGATCTCAAATGGGCTAGATTCCCTAAGAGTGATGGTACAGGTACAATTTACACAGAACTGGAACCACCTTGTAGGTTTGTTACAGACACACCAAAA
>bat_probe_76
AAATAGTAAAGTACAAATTGGAGAGTACACATTTGAAAAAGGTGACTATGGTGATGCTGTTGTGTACAGAGGTACTACAACATACAAATTGAATGTTGGTGATTACTTTGTGCTAACATC
>bat_probe_77
ATTCTTCTCAATGTGCCTCTTCGAGGGACAATTGTAACCAGACCGCTCATGGAAAGTGAACTTGTCATTGGCGCTGTGATCATTCGTGGTCACCTGCGAATGGCTGGACACTCCCTAGGG
>bat_probe_78
GGGTGGGATTATCCGAAGTGTGACAGAGCCATGCCTAATATGCTTAGAATCATGGCTTTCCTCGTTCTTGCTCGCAAACATAGCACTTGTTGTAACTTGTCACACCGTTTTTATAGATTA
>bat_probe_79
CTGAGGTAGTCTATTCTAACGGGGGTTTCTATATGAAGCCTGGTGGTACTACTTCTGGTGATGCCACTACTGCCTATGCTAATTCTGTTTTTAACATATTCCAGGCTGTTAGTGCTAATA
>bat_probe_80
TGTAATAATTTCATGCTCACCTACAATAAAGTTGAAAACATGACGCCTAGAGATCTTGGCGCATGTATTGATTGTAATGCAAGGCATATCAATGCTCAAGTAGCAAAGAGTCACAATGTT
>bat_probe_81
GAATGAATTCTCGTAACTAAACAGCACAAGTAGGTTTAGTTAACTTTAATCTCACATAGCAATCTTTAATCAATGTGTAATGTTAGGGAGGACTTGAAAGAGCCACCACATTTTCACCGA
>bat_probe_82
TTGGTGCTTTAGATGTGTCTGCTTCCGTAGTGACGGGTGGTATTATTGCCATATTGGTGACTTGTGCTGCTTACTACTTTATGAAATTCAGGCGTGCATTTGGTGAGTACAACCATGTTG
>bat_probe_83
CTGATGTTTTCCATTTGTATTTGCAATACATTAGGAAATTACATGATGAGCTTACTGGTCACATGTTGGACATGTACTCTGTAATGCTAACTAATGACAATACATCACGGTACTGGGAAC
>bat_probe_84
ACTACTAGCGTGCCTTTGTAAGCACAAGAAAGTGGGTACGAACTTATGTGCTCATTCGTTTCGGAAGAAACAGGTACGTTAATAGTTAATAGCGTACTTCTTTTTGTTGCTTTCGTGGTA
>bat_probe_85
ATTCGTAGTTGAAGTTGTTGATAAATACTTTGATTGTTACGATGGTGGCTGTATTAATGCCAACCAAGTAATCGTTAACAACCTGGACAAATCAGCTGGTTTCCCATTTAATAAATGGGG
>bat_probe_86
ACAATGGTTCACCATCTGGTGTTTATCAGTGTGCCATGAGACCTAATCACACCATTAAAGGTTCTTTCCTTAATGGATCATGTGGTAGTGTTGGTTTTAACATTGATTATGATTGCGTGT
>bat_probe_87
TGCTGATCCAGCTATGCATGCTGCCTCTGGCAATTTGCTGTTAGATAAACGCACTACATGTTTTTCAGTAACTGCACTAACAAATAATGTTGCTTTTCAAACTGTCAAACCCGGTAATTT
>bat_probe_88
CAGTAGGGGAAATTCTCCTGCTCGAGTGGCTAGCGGAGGTGGTGAAACTGCCCTCGCGCTATTGCTGTTAGACAGATTGAACCAGCTGGAGAGCAAAGTTTCTGGTAAAGGCCAACAACA
>bat_probe_89
CATGCAACTTGTTGCAATGCCTCTGAGAGATTTTATAGATTGGCTAATGAATGCGCGCAGGTTTTGAGTGAGATGGTCCTCTGTGGAGGAGGGTTTTACGTGAAACCTGGTGGTACCAGT
>bat_probe_90
TGAGTCCCATATGGACGCTGATCTCGCGAAGCCACTTGTAAAGTGGGATTTGCTCAAATATGATTTCACGGAAGAGAGACTATGTCTTTTCGACCGTTATTTTAAATATTGGGATCAGAC
>bat_probe_91
GCAACGACGGCTTACGCCAACTCCGTGTTTAATATCTTTCAAGCAGTCAGTGCTAATATTAATCGCATACTGGGCGTTAATAGCAATACTTGTAATAACTTAACAGTTAAAGATTTGCAG
>bat_probe_92
CACTATACTGCTTTGTTGCATGACCAGCTGTTGCAGTTGCCTCAAGGGTGCATGCTCTTGTGGTTCTTGCTGCAAATTTGATGAGGATGACTCTGAGCCTGTGCTCAAGGGAGTCAAATT
>bat_probe_93
ATGGCAACACTATTGTTGACAAAGAAGTTAAGGACATGCAGTTTGAGCTGTATGTAAATGTTTACAGAAAGAGCCAACCTGACCCTAAATTTGTGGACAGGTATTATGCCTTTCTGAATA
>bat_probe_94
GCTCGCTCAGGTTTTGACTGAGGTTGTATACTCCAATGGCGGGTTTTACCTCAAGCCTGGTGGTACCACATCTGGTGATGCAACGACAGCCTATGCGAACTCTGTGTTTAACATCTTTCA
>bat_probe_95
GGCACTGATTCTGGTTTTGCTGCATACAACCGCTACCGTATTGGAAACTACAAATTAAACACAGACCACTCTGGTAGCAACGACAATATTGCTTTGCTAGTACAGTAAGTGACAACAGAT
>bat_probe_96
AGGCCAAACTGTCACTAAGAAATCTGCTGCTGAGGCATCCAAAAAGCCTCGCCAAAAACGTACTGCTACAAAACAGTACAACGTCACTCAAGCATTTGGGAGGCGTGGTCCAGAACAAAC
>bat_probe_97
TCAAGTTCTTACTGAGGTTGTTTATTCTAACGGTGGCTTTTATTTCAAACCTGGTGGTACTACCTCTGGTGATGCTACTACTGCTTATGCAAATTCTGTTTTTAACATCTTCCAAGCTGT
>bat_probe_98
GTGTGCGTACTGCTGCAATATTGTTAACGTGAGTTTAGTAAAACCAACAGTTTACGTTTACTCGCGTGTTAAAAATCTGAACTCTTCTGATTGTGTTCCTGATCTTCTGGTCTAAACGAA
>bat_probe_99
ACCACATTTTCACCGAGGCCACGCGGAGTACGATCGAGGGTACAGTGAATAATGCTAGGGAGAGCTGCCTATATGGAAGAGCTCTAATGTGTAAAATTAATTTTAGTAGTGCTATCCCCA
>bat_probe_100
GGACCTCATGAATTTTGCTCTCAGCACACAATGCTAGTTAAACAAGGAGATGACTATGTGTACCTGCCTTATCCAGATCCATCAAGAATACTAGGCGCAGGCTGTTTTGTTGATGACATC
>bat_probe_101
CCTACCGTAGACTCATCTCTATGATGGGTTTCAAAATGAATTACCAAGTCAATGGTTACCCTAATATGTTTATCACCCGCGAAGAAGCTATTCGTCACGTTCGTGCATGGATTGGCTTCG
>bat_probe_102
TAGTGAGACAATTATTTAAGCCTCTAACTAAGAAGAATTATTCTGAGTTAGATGATGAAGAACCTATGGAGTTAGATTATCCATAAAACGAACATGAAAATTATTCTCTTCCTGGCATTG
>bat_probe_103
ACCAAGAGCTCTACTCACCGCTTTTTCTCATTGTTGCTGCTCTAGTATTTATAATACTTTGCTTCACCATTAAGAGAAAGACAGAATGAATGAGCTCACTTTAATTGACTTCTATTTGTG
>bat_probe_104
GGATAATCTTGCTTGTGAAAGTCAGACAACCACCTCTGAAGAAGTAGTGGAAAATCCTACCGTACAGAAGGAAATAATAGAGTGTGACGTGAAAACTACCGAAGTTGTAGGCAATGTCAT
>bat_probe_105
GTTGCTGATTACTCTGTACTCTACAACTCAACATCTTTTTCAACTTTTAAGTGTTACGGCGTTTCTGCCACTAAGTTGAATGATCTTTGCTTCTCCAATGTCTATGCAGATTCATTTGTA
>bat_probe_106
GTGGTGATGCCACAACCGCGTATGCCAATAGTGTGTTTAACATTTTGCAGGCGACAACTGCTAATGTGAGCGCACTTATGGGTGCTAATGGCAACAAGATTGTTGACAAAGAAATCAGAG
>bat_probe_107
CTCTCGTATCAGATGTTGGAGATAGTACTGAAGTTTCTGTTAAGATGTTTGATGCTTATGTCGACACCTTTTCGGCAACTTTTAGTGTTCCTATGGAAAAACTTAAGGCACTCGTTGCTA
>bat_probe_108
AGCCATGCATTAAGGTTGCTACTGTACAGTCTAAAATGTCTGACGTAAAGTGCACATCTGTGGTACTGCTCTCTGTACTTCAACAACTTAGAGTAGAGTCATCTTCTAAATTGTGGGCAC
>bat_probe_109
TTGCTGCACTACCAGAGATAGATTTTATCGCTTAGCCAATGAGTGCGCTCAGGTTTTAAGTGAGTATGTGTTATGCGGTGGTGGTTACTACGTCAAGCCAGGAGGTACGAGTAGTGGTGA
>bat_probe_110
GCATCAGGAGACCATTCCTTTGTTGCAAGTGCTGCTATGACCATGTCATTTCAACATCACATAAATTAGTGCTGTCTGTTAATCCCTATGTTTGCAACGCACCAGGTTGTGATGTCACTG
>bat_probe_111
GGTTTATACAAGAACACATGTGTAGGTAGTGACAATGTCACTGACTTCAATGCGATAGCAACATGTGATTGGACTAATGCTGGCGATTACATACTTGCCAACACTTGTACTGAGAGACTC
>bat_probe_112
ATTCATGCTCAAGTATGATGAAAATGGTACAATCACAGATGCTGTCGATTGTTCTCAAAATCCACTTGCTGAACTCAAATGCTCTGTTAAAAGTTTTGAGATTGACAAAGGAATTTACCA
>bat_probe_113
TCATGCTACTGCAACGATACCGCTGCAAGCCACACTCCCCTTCGGATGGCTTGTTGTTGGCGTTGCACTTCTTGCTGTTTTTCAAAGCGCTTCCAAAGTAATTGCGCTTCATAGAAGGTG
>bat_probe_114
CACCTTAATTGACTTCTATTTGTGCTTTTTAGCCTTTCTGCTATTCCTTGTTCTAATAATGCTTATTATATTTTGGTTTTCACTTGAACTCCAGGATATAGAAGAACCTTGTAACAAAGT
>bat_probe_115
TAGTGAAATTAACATGGATAATTCACCAAATTTGGCTTGGCCTCTTATTGTTACAGCGTTAAGAGCCAACTCAGCTGTCAAACTACAGAATAATGAGCTGAGTCCAGTAGCACTACGACA
>bat_probe_116
CGGTAATAAGGGAGCTGGCGGCCATAGCTACGGCATCGATCTAAAGTCTTATGACTTAGGTGACGAGCTTGGTACCGATCCCATTGAAGATTATGAACAAAACTGGAACACTAAGCATGG
>bat_probe_117
TCTGGACTTACGAGGGCAATTCACCATTTCATCCTCTTGCTGATAACAAATTTGCACTAACTTGCACTAGCACTCACTTTGCTTTTGCTTGCGCTGACGGTACTAGACATACCTATCAGC
>bat_probe_118
GCTATGCAAATGGCATATAGGTTCAATGGCATTGGAGTTACCCAAAATGTTCTCTATGAGAACCAAAAACAAATCGCCAACCAATTTAACAAGGCGATTAGTCAAATTCAAGAATCACTT
>bat_probe_119
GGCAAAGCCCGTGTCTATTATGAGAGCATGTCCTATCAGGAACAAGATGAACTCTTTGCCATGACAAAGCGTAACGTCATTCCTACCATGACTCAAATGAATTTAAAATATGCTATTAGT
>bat_probe_120
TTAGTGCAGGAGTTGAATTTCTCAAGGATGCTTGGGAGATTCTCAAATTTCTCATTACAGGTGTTTTTGACATCGTCAAGGGTCAAATACAGGTCGCTTCAGATAACATCAAGGATTGTG
>bat_probe_121
AAGGCGATCAGCCAAATTCAAGAATCACTCACAACAACATCCACTGCATTGGGCAAGCTGCAAGATGTCGTCAACCAGAATGCTCAAGCATTAAACACACTTGTTAAACAACTTAGCTCC
>bat_probe_122
ACCTCTTCGACTTGCATGATGTGCTATAAGCGCAATCGTGCCACACGCGTTGAGTGTACAACTATTGTTAATGGCATGAAGAGATCTTTCTATGTCTATGCAAATGGAGGCCGTGGCTTC
>bat_probe_123
CCAAAATTGTCCACTGACCTTATTAAAAATCAATGTGTCAATTTTAACTTTAATGGACTCACTGGTACTGGTGTGTTAACTCCTTCTTCAAAGAGATTTCAACCATTTCAACAATTTGGT
>bat_probe_124
AGACTCTGTACTATCAGAACAATGTCTTCATGTCAGAGGCTAAATGCTGGGTGGAAACCGATTTGAAAAAAGGTCCACATGAGTTTTGCTCACAGCATACACTTTTCATAAAGGATGGTG
>bat_probe_125
GTTGTGGAAGACGTGCGTGATGAAAATGGCCTCACAGACGACGACTGGCTAGGCGCAGATGACACCACTATCTATGCAGATGAGAATGACAAACCCAAATCCCAGCGCAGGCGTAAGAAG
>bat_probe_126
CGTGCTATGCCTAATATGTGCAGAATCTTTGCTTCTCTCATATTGGCTCGTAAGCATAGTACGTGTTGTACTAACACTGATAGATTCTACCGCTTAGCAAATGAGTGCGCTCAAGTGCTT
>bat_probe_127
GCAATGCCCAACTTGTATAAGATGCAAAGAATGCTTCCTGAAAAATGTGACCTTCAGAATTATGGTGAAAATGCTGTCATACCAAAAGGAATAATGATGAATGTTGCAAAATATACCCAA
>bat_probe_128
TAGCTAGAGCTATAGTTTTTGTGTGTGTTGAGTATTATCCTCTCTTGTTCATTACTGGCAACACCTTACAGTGTATCATGCTTGTCTATTGTTTCTTAGGCTATTGTTGCTGTTGCTACT
>bat_probe_129
AAAAGGAAGGCATTCAGTACGGTCGTAGCGGTATAACACTGGGAGTACTCGTGCCACATGTGGGCGAAACCCCAATCGCATACCGCAATGTTCTTCTTCGTAAGAACGGTAATAAGGGAG
>bat_probe_130
ACTTGACTTTCTATTTTACTAATGATGTCTCATTCTTGGCTCATCTGCAATGGTTTGCCATGTTTTCTCCTATTGTGCCTTTCTGGATAACAGCAATCTATGTGTTCTGTATTTCCCTAA
>bat_probe_131
TTAAGGCACTCGTTGCTACAGCTCATAGCGAGCTGGCAAAGGGTGTAGCTTTAGATGGTGTCCTTTCTACATTTGTGTCCGCAGCCCGTCAAGGTGTTGTAGATACTGATGTTGATACAA
>bat_probe_132
TTTTAGTGTTGCAGCTCTTACAACTGGTTTGACATTTCAAACCGTTAGACCTGGCAATTTTAATAAGGATTTTTATGATTTTGTAGTATCTAGAGGCTTTTTCAAGGAAGGGTCTTCAGT
>bat_probe_133
TGCTATCCATGCAAGGTGCTGTAGACCTTAACAAGTTGTGCGAGGAAATGCTCGACAACCGTGCTACTCTTCAAGCTATTGCTTCAAAATTTAGTTCTTTACCATCATATGCCGCTTATG
>bat_probe_134
TCGCGCCGGTGATGCTGCCAACTTTTGTGCACTCATACTGGCTTACAGTAATAAAACTGTAGGCGAGCTGGGTGATGTCAGAGAAACTATGACCCATCTTTTACAGCATGCTAATTTAGA
>bat_probe_135
ACTCGCGGAGCAACTTGCGTCATTGGTACTACAAAGTTCTATGGTGGCTGGGATTTTATGCTTAAGACATTGTATAAAGATGTTGATAATCCACACCTTATGGGTTGGGATTACCCTAAG
>bat_probe_136
AAATCTTTGTCGATGGCGTACCATTTGTCATATCTTGTGGTTATCACTACAAGGAATTAGGATTAGTCATGAATATGGACGTGAGTCTTCATAGACATAGACTATCACTTAAGGAGCTAA
>bat_probe_137
TATCTTGCTCTATATAACAAGTACAAGTATTTCAGTGGAGCCTTAGATACTACCAGCTATCGTGAAGCAGCTTGCTGCCACTTAGCAAAGGCTCTAAATGACTTTAGCAATTCAGGTGCT
>bat_probe_138
GTTACGTACGGCCCATATTTGGCAGCTATCGTTGGACTTCTGCTGCTGGTCTGTCTGTTTTATTGCTGTTATCTAAAGTTCAAGGCCTCCCAAGCGAAGAAGACCTACCGCAAGGAGCTT
>bat_probe_139
ATGGGTGATTGTAACGGTATGTGGTCCATCTTTGGTAGCACCAATTGCAACTCTGCCAAAAACACGGCGGGCGGCAATTTGGAGGCTACTAATGTTTTGATTACATACGGCCCATATTTG
>bat_probe_140
TTCTAGCAATGTTGCGAATTATCAAAAGGTCGGTATGCAAAAGTACTCTACACTCCAAGGACCACCTGGTACTGGTAAGAGTCATTTTGCCATCGGACTTGCTCTCTATTACCCATCTGC
>bat_probe_141
ATCATAGCTTCCTTGTTCAGGCTGGCAATGTTCAACTTCGTGTTATTGGCCATTCTATGCAAAATTGTCTGCTTAGGCTTAAAGTTGATACCTCTAACCCTAAAACACCCAAGTATAAAT
>bat_probe_142
AGATTTTTGTTGATGGCGTACCGTTTATAGTATCTTGTGGTTATCACTACAAGGAGTTAGGGTTAGTCATGAATATGGATTTTAACATCCATAGGCATAGGCTTGCACTTAAGGAATTGA
>bat_probe_143
AATGAGTGCGCTCAAGTATTGAGTGAGATGGTTCTATGTGGTGGTGCTTTGTATGTGAAACCAGGTGGTACTTCCTCCGGTGACGCAACCACTGCATATGCAAATTCTGTTTTCAACATC
>bat_probe_144
CACAGGCTGCAGGTACAGACACAACCATAACACTAAATGTTTTGGCATGGCTGTATGCTGCTGTTATCAATGGTGATAGGTGGTTTCTTAATAGATTCACCACTACTTTGAATGACTTTA
>bat_probe_145
ATGTCTGATAATGGACCCCAAAACCAGCGTAGTGCTCCCCGCATTACATTTGGTGGACCCACAGATTCAACTGACAACAACCAGGATGGAGGACGCAGTGGTGCACGGCCAAAACAACGC
>bat_probe_146
TGAAGATGTTGTGTACCCACACCGGTACAGGACAGGCAATCACGGTAACACCAGAAGCTAACATGGATCAAGAGTCCTTTGGTGGTGCTTCATGCTGTCTGTATTGTAGATGCCACATTG
>bat_probe_147
AGGCTGGTCAAAAGACTTATGAGAGACACCCACTCTCCCATTTTGTCAATTTAGACAATTTGAGAGCTAACAACACTAAAGGTTCACTACCTATTAATGTCATAGTCTTTGATGGCAAGT
>bat_probe_148
TGGTGTTGATGTAGAAATCTTTGAGAACAAGACAACACTTCCTGTTAATGTTGCATTTGAGCTTTGGGCTAAGCGTAACATTAAACCAGTGCCAGAGATTAAGATACTCAATAATTTGGG
>bat_probe_149
AAAAGGCATTGAAATATTTGCCTATAGATAAGTGTAGTAGAATTATACCTGCACGTGCGCGTGTAGAGTGCTTTGATAAATTCAAGGTGAATTCAACACTAGAACAGTATGTTTTCTGTA
>bat_probe_150
GGAGCAATTAAACTAGACCCTAAGAATCCCAACTACAAAAAGTGGCTGGAGCTTCTTGAGTCAAATATTGATGCTTACAAAACTTTCCCTAAGAAAGAGCGTAAGCCTAAAACTACAGAA
>bat_probe_151
TGTTTCTATTACCTTCTCTTGCAACAGTTGCTTATTTCAATATGGTCTACATGCCTGCTAGCTGGGTGATGCGTATTATGACATGGCTCGAATTGGCTGATACTAGCTTGTCTGGTTATC
>bat_probe_152
CATACCATTGACTACAGCAGCCAAACTCATGGTTGTTGTCCCTGATTATGGTACCTACAAGAACACTTGTGATGGTAACACTTTTACGTATGCGTCTGCACTCTGGGAAATCCAGCAAGT
>bat_probe_153
GGTGACCTGTATTGGCAAGAAGCTTGTATTCACACCAGCGGCTTTACGCTTGCAGATGTGGGTAAACGCTATGAATTTTCTCTCAGGCATAGGAACTGCCTGCGCCATGTCATTAAACCC
>bat_probe_154
ATGCTGGCTTTATGAAGCAATATGGCGAATGCCTAGGTGATATTAATGCTAGAGATCTCATTTGTGCGCAGAAGTTCAATGGACTTACAGTGCTGCCACCTCTGCTCACTGATGATATGA
>bat_probe_155
ATGCAGTGACAAGGCTTACAAGATAGAAGAACTCTTCTATTCCTATGCTACCCACCATGATAAATTCACTGATGGTGTTTGCTTGTTTTGGAACTGTAACGTTGATCGTTACCCTGCCAA
>bat_probe_156
GGAGTTAACTATTTGGGCAAGCCAAAAGAACAAATTGATGGTTACACCATGCATGCTAACTACATCTTTTGGAGGAACACAAATCCAATTCAATTGTCTTCCTATTCACTTTTTGACATG
>bat_probe_157
TTTCTCACAAATATTGCCTGACCCTTCAAAGCCAACGAAGAGATCATTTATTGAAGACTTGCTCTTCAATAAAGTGACTCTCGCTGATGCTGGCTTTATGAAACAATATGGTGAATGCCT
>bat_probe_158
GATTTTATAGGTTGGCTAATGAGTGTGCCCAGGTTTTAAGTGAAATGGTCCTTTGTGGGGGCGGTTTTTATGTGAAACCTGGTGGTACCAGTAGTGGTGACTCCACGACTGCTTATGCTA
>bat_probe_159
GTTGTTATCGGCACCACTAAATTCTATGGTGGTTGGGATAACATGCTGCGTACTCTGATTGATGGTGTTGACAACCCATGTCTTATGGGTTGGGACTACCCTAAGTGTGACAGAGCTTTG
>bat_probe_160
GTTGATGGTTATATACGTAGAGCTATAGATTGTGGACATGATGACTTGTCACAGCTTCATTGTTCCTATACATCTTTTGAGGTTGATACTGGTGTCTATTCTGTTTCTTCATATGAAGCT
>bat_probe_161
ATACCATCCTAATTGTATTAATTGTTTGGATGACAGGTGTATCCTTCATTGTGCAAACTTTAATGTATTATTTTCTACTGTGTTTCCACCTACGAGTTTTGGACCACTAGTAAGAAAGAT
>bat_probe_162
TTCCAAGCTGTTAGTGCCAATATCAATCGTATATTGGGCATTAATAGCAATACATGTAATAATCTTACTGTTAAGTCTATACAGCGTATGTTGTACGACAATTGTTATCGTACTTCCGCT
>bat_probe_163
TTGTTCACAGCATACGCTTTATATTAAGGATGGTGACGATGGTTACTTCCTGCCTTATCCAGACCCCTCTAGGATCTTGTCTGCCGGTTGCTTTGTAGATGATATCGTCAAGACTGACGG
>bat_probe_164
GTTGCTGATTACACTGTTCTCTACAACTCAACTTCATTTTCAACTTTTAAATGTTATGGAGTTTCTCCCTCTAAGTTGATTGATTTGTGCTTTACAAGTGTGTATGCTGATACATTCTTG
>bat_probe_165
GGCGTGTCTATACTTAGCACAATGACTAATCGTCAATACCACCAAAAGATGTTGAAATCTATGGCTGCAACGCGTGGAGCCACGTGTGTCATAGGAACAACTAAATTTTATGGTGGTTGG
>bat_probe_166
CTCTGTCACTTTTGTAACCTGGGCACATGGTTTTGAACTTACGACTTTGCATTACTTTGCTAAAGTTGGTCTTGAGCGTACCTGTTACAGTTGTTCCCGTAGGGCTACACTTTATAATAG
>bat_probe_167
CTTCTAAATTGTGGGCACAGTGTGTACAACTCCACAATGATATCCTTCTTGCTAAAGACACAACTGAAGCTTTTGAAAAGATGGTTTCTCTTCTGTCTGTTTTGCTATCCATGCAAGGTG
>bat_probe_168
CAAAATTCCATGAGTGGAGCTTCTGCTGATTCAACTCAGGCATAAACACTCATGATGACCACACAAGGTAGATGGGCTATGTAAACGTTTCCGCAATTCCGTTTACGATACATAGTCTAC
>bat_probe_169
CCTAAGTGTGATAGAGCTATGCCCAATATGTGCAGAATTTTTGCTTCTCTCATATTGGCTCGCAAACATGGCACTTGTTGTACTACAAGAGACAGATTCTATCGCTTAGCAAATGAGTGC
>bat_probe_170
ATTCTCACTCTGACAAGGGCATTGGCTGCTGAGTCTCATATGGATGCTGATCTCGCAAAGCCACTTATTAAGTGGGATTTGCTGAAATATGACTTTACGGAAGAGAGACTTTGTCTTTTC
>bat_probe_171
TCAAGAAAATCGTTAAAGGTACTCATCATTGGATGCTTTTGACTTTCTTGACATCACTTTTAATTCTTGTCCAGAGTACACAGTGGTCACTGTTTTTCTTTGTTTATGAGAATGCTTTCT
>bat_probe_172
CTTGTACTGAGAGACTCAAGCTCTTTGCAGCAGAAACGCTCAAAGCTACTGAGGAAACATTCAAGCTGTCATATGGCATTGCCACTGTACGTGAAGTACTCTCTGACAGAGAATTGCATC
>bat_probe_173
GAACTTCACCACCGCCCCAGCAATTTGTCATGAAGGCAAAGCATACTTCCCTCGTGAAGGTGTGTTTGTATCTAATGGCAGTTCTTGGTTTATTACACAGAGGAATTTTTATTCACCACA
>bat_probe_174
TCCAAAGATTCCAACTTTTTAAACGAGTCCGGGGTTCTATTGTAAATGCCCGAATAGAACCCTGTGCCAGTGGTCTTACCACTGATGTTGTCTTTAGGGCATTTGATATCTGCAACTATA
>bat_probe_175
TCTTTTATTTATTAGGTCTTTCAGCTATAATGCAGGTGTTCTTTGGCTATTTTGCTAGTCATTTCATCAGCAATTCTTGGCTCATGTGGTTTATCATTAGTATTGTACAAATGGCACCCG
>bat_probe_176
GCAACTTGTTTTTCTACTTCATCAGACACTTATGCCTGCTGGAACCATTCTGTGGGTTTTGACTATGTCTATAATCCATTTATGATTGATGTCCAGCAGTGGGGTTTTACAGGTAACCTT
>bat_probe_177
TTTCTGAACAGTCATTGCGTCTTGTCGATGCCATGGTTTATACCTCAGACCTGCTCACCAACAGTGTCATCATTATGGCATATGTAACTGGTGGTCTTGTACAACAGACTTCTCAGTGGT
>bat_probe_178
CTAGATGTTTTGGAGGCTGTGTGTTTGCCTATGTTGGCTGCTATAACAAGCGTGCCTACTGGGTTCCTCGTGCTAGTGCTGATATTGGTTCAGGCCATACCGGCATTACTGGTGACAACG
>bat_probe_179
GCATATGCCAATTCAGTTTTTAACATCTTTCAGGCAACTAGTGCTAATGTTAACAGGTTGTTGAGTGTTGATAGTAACACTTGTAACAACATTGAAGTCAAACAATTACAGCGCAAGTTG
>bat_probe_180
GGGTTGTGGCTAGATGACACAGTATACTGTCCAAGACATGTTATTTGCACAGCAGAAGACATGCTTAATCCTAACTATGAAGATCTGCTTATCCGCAAATCTAATCATAGCTTCCTTGTT
>bat_probe_181
GCAGAGACACATAAGGATTGTGATTTTAATAAGCCTCTTATAGAGTGGCCTTTATTGGAGTATGATTATACAGACTATAAAATAGGTCTGTTTAATAAATACTTTAAACATTGGGATCAA
>bat_probe_182
ATCTATGAGGGGGGTTTACTATCCTGATGAAATTTTTAGATCAGACACTCTTTATTTAACTCAGGATTTATTTCTTCCATTTTATTCTAATGTTACAGGGTTTCATACTATTAATCATAC
>bat_probe_183
TTTGTCCTCTGGGCGCATGGCTTTGAGCTTACATCAATGAAGTACTTTGTCAAGATTGGACCTGAAAGAACGTGTTGTCTGTGTGACAAACGTGCAACTTGCTTTTCTACTTCATCAGAT
>bat_probe_184
TTTGGATAACAGCAATCTATGTATTCTGTATTTCTCTGAAGCACTGCCATTGGTTCTTTAACAACTATCTTAGGAAAAGAGTCATGTTTAATGGAGTTACATTTAGTACCTTCGAGGAGG
>bat_probe_185
ACTTCACCACTGCGCCAGCAATTTGTCACGAAGGCAAAGCATACTTCCCGCGTGAAGGTGTTTTTGTTTTTAATGGCACTTCTTGGTTTATTACACAGAGGAACTTCTTTTCTCCACAAA
>bat_probe_186
CTTGTTTACAAAGTCTACTATGGTAATGCTTTAGATCAAGCTATTTCCATGTGGGCCTTAGTTATTTCTGTAACCTCTAACTATTCTGGTGTCGTTACGACTATCATGTTTTTAGCTAGA
>bat_probe_187
TGCTCACTGATGATATGATTGCTGCCTACACTGCTGCTCTAGTTAGTGGTACTGCCACTGCTGGATGGACATTTGGTGCTGGCGCTGCTCTTCAAATACCTTTTGCTATGCAAATGGCAT
>bat_probe_188
GTATTGTACAAATGGCACCCGTTTCCGCAATGGTTAGGATGTACATCTTCTTTGCTTCTTTCTATTACATATGGAAGAGCTATGTTCATATTATGGATGGTTGCACCTCTTCGACTTGCA
>bat_probe_189
TCGACATCTGCAATTTTAAAGCTAGAGTTGCAGGTATAGGAAAGTATTATAAAACTAATACTTGTAGATTTGTACAGGTTGATGATGAAGGTCATAAACTTGATTCTTATTTTATCGTTA
>bat_probe_190
CTATGTCTTTAGGTGCTGATAGTTCAATTGCTTACTCTAATAACACCATTGCTATACCTACTAACTTTTCAATTAGCATTACTACAGAAGTAATGCCTGTTTCTATGGCTAAAACCTCCG
>bat_probe_191
GGGAATACTACAGAAGTACCTGCCAATTCAACTGTGCTTTCCTTCTGTGCTTTTGCAGTAGACCCTGCTAAAGCATATAAGGATTACTTAGCAAGTGGAGGACAACCAATCACCAACTGT
>bat_probe_192
CTATGGCTAAAACCTCCGTAGATTGTAATATGTACATCTGCGGAGATTCTACTGAATGTGCTAATTTGCTTCTCCAATATGGTAGCTTTTGCACACAACTAAATCGTGCACTCTCAGGTA
>bat_probe_193
CAAGAGCAAAAATTGGCATTTTGTGCATAATGTCTGATAGAGATCTCTATGACAAACTGCAATTCACAAGTCTAGAAGTACCACGCCGTAATGTGGCTACATTACAGGCAGAAAATGTAA
>bat_probe_194
ACAAGTTAGGTAAGGCTGGTCTCTATTATGAGGCGTTGTCTTACGAAGAGCAGGATCAGTTGTATGCTGTTACCAAGCGTAACATCTTACCTACTATGACCCAGCTTAATCTTAAGTACG
>bat_probe_195
GTGCATGGATTGGCTTCGACGTAGAGGGCTGTCATGCAACTAGAGATGCTGTGGGTACCAATCTACCTCTCCAGCTAGGATTTTCTACAGGTGTTAACTTAGTAGCTATACCGACTGGCT
>bat_probe_196
ACTTGCACAAGTACTTACCGAGGTTGTCTACTCCAATGGCGGTTTCTATTTGAAACCTGGTGGTACAACTTCTGGTGATGCCACAACTGCGTATGCTAACTCTGTGTTTAACATCTTTCA
>bat_probe_197
AGAGGTTGCCATCATTTTGGCATCTTTTTCCGCTTCTACAAGTGCCTTTATTGACACTATAAAGAGTCTTGATTACAAGTCTTTCAAAGCCATTGTTGAGTCTTGCGGTAACTACAAAGT
>bat_probe_198
TGCAAACCTTGGTGAGCGTGTACGTCAAGCTTTATTAAAGACTGTGCAATTCTGCGATGCCATGCGCGATGCGGGTATCGTAGGTGTACTGACACTAGATAATCAGGATCTGAATGGGAA
>bat_probe_199
CAGGATCTGAATGGGAATTGGTACGATTTCGGTGATTTCGTACAAGTAGCACCAGGCTGCGGAGTTCCTATTGTGGATTCGTATTACTCATTGCTAATGCCCATTCTCACTCTGACAAGG
>bat_probe_200
CAAGGAAGGGTCTTCAGTTACATTAAAACATTTCTTCTTTGCACAAGATGGTCATGCTGCTATTACAGATTATAGCTATTATGCTTATAATCTACCTACTATGGTTGACATCAAGCAGAT
>bat_probe_201
TTGATAAAACTAAAACCCCACACATAGTACGTCAGAGTTTGACTGAGTATACTATGATGGATTTAGTATATGCTTTGCGCCACTTTGACCAGAATAATTGTGAAGTGTTAAAGAGCATAT
>bat_probe_202
TTATGATAATCTTAAGACAGGTGTTTCCATTCCATGTGTGTGTGGTCGTGATGCTACACAATATCTGGTACAACAAGAGTCTTCTTTTGTTATGATGTCTGCACCACCTGCTGAATATAA
>bat_probe_203
TCTTCATCGCTCAAAGCAAGGGACTTTACCGTCAGTGTATACGTGGCAAGGAACAGCTGCAACTACTCATGCCTCTTAAGGCACCAAAAGAAGTCACCTTTCTTGAAGGTGATTCACATG
>bat_probe_204
TCTAATACACCTCTTCAAACAGCTGTTGGTTGTGTTATAGGTCTTTCTAATAACTCACTAGTAGTTAGTGACTGTAAATTGCCTTTAGGCCAGTCACTTTGTGCAGTTCCTCCTGTGTCC
>bat_probe_205
TAACCTTTCAGACAGTCCGTCCTGGCAACTTTAATAAAGATTTTTATGACTTTGTTGTTTCTAAGGGCTTTTTCAAGGAAGGGTCCTCAGTTACATTAAGGCATTTCTTCTTCGCGCAAG
>bat_probe_206
AGAATTGTACCTCAGTTCCTCTAATGTTACTACTATGGATTTCTGTGAAGGTTCTTTTCCTTGCAGTGTTTGTTTAAGTGGATTAGATTCGCTTGATTCCTATCCAGCTCTTGAAACCAT
>bat_probe_207
ATTTAATTTTCAGTACTACTGTGTAGATGGCGACCAACCCAACTGTAGGGAGCTAGTTAACACCTGTCAACATGTCCTAGTTCCAGTTAAAGCCACACCTAATGTCACGCTCTTTATGTG
>bat_probe_208
GCTTGCTTGCTGCTGCTCAGGCTATTACCTTAAGTTTTAAGGTGTTGTCAGTGTGTGATGGCACCGCCTGCCATAAACACACTCTTATTTCATGCCCACAGGGTGATGTCGTTAACATCA
>bat_probe_209
GTTATTTAAAACTTACTGACAACGTCGCCATTAAGTGTGTGGACATCGTTAAGGAGGCGCAAAACGCTAATCCCAAGGTGATTGTAAATGCTGCTAACATACATCTGAAACATGGTGGTG
>bat_probe_210
GACTTTTTGCATTTTCTACCTCGTGTTTTCAGTGCTGTTGGCAATATTTGCTACACACCATCAAAACTTATTGAGTATAGTGATTTTGCTACTTCTGCTTGCGTCTTGGCTGCTGAATGT
>bat_probe_211
TTTGCTGATGCTTTAAATCAAATGACAGGCTTCACAAAGCCAGCTTCACGAGAGCTATCTGTCACATTCTTCCCAGACTTGAATGGCGATGTAGTGGCTATTGACTATAGACACTATTCA
>bat_probe_212
TTGGTTTTTTCCAATTGTAATTATAATCTTACTAAACTCCTCTCTTTGTTTGCAGTTGATGAGTTTTCTTGTAATGGAATTTCACCTGATTCTATTGCACGTGGTTGTTATTCTACTTTA
>bat_probe_213
AGCTTTTGATAAAAGTGCATTTACTAATTTAAAGCAATTGCCTTTCTTTTATTATTCTGATAGTCCTTGTGAGTCTCATGGCAAACAAGTAGTGTCAGATATTGATTATGTACCTCTTAA
>bat_probe_214
ATGTTGACACTGAAAATAACACAGAATTCACCAGAGTTAATGCAAAACCTCCACCAGGTGATCAATTTAAACATCTTATACCACTCATGTACAAAGGCTTGCCCTGGAATGTAGTGCGTA
>bat_probe_215
TGGAATACTAGGAACATTGATGCTACTTCAACTGGTAATCATAATTATAAATATAGGTATCTTAGACATGGCAAGCTTAGGCCCTTTGAGAGAGACATATCTAATGTGCCTTTCTCCCCT
>bat_probe_216
CCCGGAACAAATACTTCATCAGAAGTTGCTGTTCTATATCAAGATGTTAACTGCACTGATGTTCCTGTAGCAATCCATGCAGACCAACTCACACCTGCTTGGCGCATATATTCTACTGGA
>bat_probe_217
CAACAAGTCACAGTCGGTGATTATTATTAACAATTCTACTAATGTTGTTATACGAGCATGTAACTTTGAATTGTGTGACAACCCTTTCTTTGCTGTTTCTAAACCCATGGGTACACAGAC
>bat_probe_218
TGTGTGCTGCCTTGAAAGAGCTGCTGCAGAATGGTATGAATGGTCGTACTATCCTCGGTAGCACTATTTTAGAAGATGAGTTTACGCCATTTGATGTTGTTAGACAATGCTCTGGTGTTA
>bat_probe_219
GCTGTACTCAGGCAGTGGTTGCCAACTGGCACACTACTTGTCGACTCAGACCTTAATGACTTCGTCTCTGACGCAGATTCTACTTTAATTGGAGACTGTGCAACAGTACATACGGCTAAT
>bat_probe_220
AGAGATTTGTGTCATTGGCTATAGACGCTTATCCTCTCACGAAGCATGATGATCCTGAATACCAAAATGTATTCTGGGTGTATTTACAGTACATAGAAAAACTGTATAAAGACCTCACAG
>bat_probe_221
GACTATAGACACTATTCAGCGAGTTTCAAGAAAGGTGCTAAATTACTGCATAAGCCAATTGTTTGGCATATCAATCAGGCTACAACCAAGACAACGTTCAAACCAAATACTTGGTGTTTA
>bat_probe_222
TAAAGCGCCATACAATGGAAAATTATGAGCTGGAAAAGCGGTGTTATGATCTTGTTAAGGATTGTGATGCTGTGGCAGTTCATGATTTTTTCATTTTTGACGTTGACAAAGTCAAAACTC
>bat_probe_223
TGACTGGTCTGTTGAATACCCTATTATAGGAGAAGAACTGAAGATTAATTCCGCTTGCAGAAAAGTACAGCATATGGTTGTAAAGTCTGCATTGCTTGCTGATAAGTTTCCAGTTCTTCA
>bat_probe_224
CCTGCCCCTAATACCACTGTCTCATGGTTCACGGGCCTTACCCAGCACGGTAAGCAGCCTCTTGCCTTTCCTCCTGGACAGGGCGTACCTCTTAATGCCAATTCAACCCCTGCACAGAAT
>bat_probe_225
AGGTGACGGCATTTCAACACCAAAACTCAAAGAAGACTACCAAATTGGTGGTTATTCTGAGGATTGGCACTCAGGTGTTAAAGACTATGTCGTTGTACATGGCTATTTCACCGAAGTTTA
>bat_probe_226
TTTATGGAGATTTCAGTCATGGCCAACTTGGTGGACTACATCTAATGATTGGTCTAGCCAAGCGCTCGCAAGATTCACCGCTAAAATTAGAGGATTTTATCCCTATGGATAGCACAGTGA
>bat_probe_227
TGCTGGTCATCCTTTTAACAAGTTTGGCAAAGCACGTGTTTATTATGAAAGTATGAGTTATCAAGAGCAAGATGAGTTGTTTGCTGTTACCAAGCGCAACGTTTTGCCTACTATAACTCA
>bat_probe_228
CACTACAACTATTAAGCCTGTGTCATATAAACTCGATGGAGTTACTTACACAGAAATTGAACCAAAATTGGATGGGTATTATAAAAAGGATAATGCTTACTATACAGAGCAGCCTATAGA
>bat_probe_229
ACTTATGAAAACAATAGGTCCAGACATGTTCCTTGGAACTTGTCGCCGTTGTCCTGCCGAAATTGTCGACACTGTGAGTGCTTTAGTTTATGATAACAAGCTAAAAGCACACAAGGAGAA
>bat_probe_230
TGTTTGGATTCACAAGTTGACGGAGCTGCATTTTCTAAATTAATGTGGCCTTATCCTATTGATCCTTCCAAAGTTGATGGTATTATTTATCCACTTGGCAGGACATATTCTAATATTACA
>bat_probe_231
TGGTAAATCCAAACCACCGCTCAACCGTAATTATGTTTTTACTGGTTATCATTTAACCAAGAATAGTAAAGTACAGCTCGGTGAGTATGTCTTCGAGCGTATAGATTATAGTGATGCTGT
>bat_probe_232
ATGTCTTTGGGTGCAGAAAATTCTATTGCTTATGCTAATAATTCAATTGCCATACCTACAAATTTTTCAATCAGTGTCACAACTGAAGTGATGCCTGTTTCAATGGCTAAGACATCAGTA
>bat_probe_233
AGGTTCAGTTAAAGGTTTGACACCCTCAAAAGGACCTGCTCAAGCTAGTGTCAATGGAGTCACATTAATTGGAGAGTCAGTAAAAACACAGTTTAACTATTTTAAGAAAGTGGATGGCAT
>bat_probe_234
AGAGTGCTTGTTCCTCGCTTACTGTCTTATTTGATGGTAGAGTGGTAGGACAGGCAGACCTTTTTAGAAATGCCCGTAATGGTGTTTTAATAACAGAAGGTTCAGTTAAAGGTTTAACAC
>bat_probe_235
AGACCCTCTATCGTATAGATGGAGCTCACCTTACAAAGATGTCAGAGTACAAAGGACCAGTGACTGATGTTTTCTATAAGGAAACATCTTACACTACAACCATCAAGCCTGTGTCATATA
>bat_probe_236
CACGACCAACATTGTCAAGTGCATGGAAATGCACACGTGGCTAGTTGTGATGCTATCATGACTAGATGCCTGGCAGTCCATGAGTGCTTTGTTAAACGCGTTGATTGGTCTGTTGAATAC
>bat_probe_237
ATAAAATTAGACCCAAAGAACCCCAACTACAACAAGTGGATGGAGATTCTTGACGCAAATATTGATGCTTACAAATCCTTCCCCAAAAAGGAGCGAAAGCAAAAACCAAGTGGTGACGAT
>bat_probe_238
CAACAGCTTATGCCAACTCAGTTTTCAATATCTTTCAAGCAGTTAGTGCCAACATTAACAGGTTGCTTAGCATTGATAGCAACACATGTAATAATGTTGACGTAAAGGCTTTACAGAGGC
>bat_probe_239
ACTTTTTGAAAGCCACTTGTGAACATTGTGGCACTGAAAATTCAATCACTGAAGGACCTACTACATGTGGGTACCTACCTACTAATGCTGTAGTGAAAATGCCATGTCCTGCCTGTCAAG
>bat_probe_240
GATGAGCTTAAGACAGGTGTTTCAATTCCTTGTGTATGTGGGCGTAATGCTACACAATATTTAGTACAACAAGAATCTTCTTTTGTTATGATGTCTGCACCACCTGCTGAGTACAAATTA
>bat_probe_241
CTTTCTTTGTACTACCCAGTGATGACACACTACGTAGTGAAGCTTTTGAGTACTACCATACTCTTGATGAGAGCTTTCTTGGTAGGTACATGTCTGCTTTAAACCACACAAAGAAATGGA
>bat_probe_242
ATGCATTAAAGATTTTCTCGCCCGTGCGGGTAAGTCTATGTGCACTCTTTCTGAACAACTTGATTATATCGAGTCGAAGAGAGGTGTCTACTGCTGCCGTGAACATGAACATGAAATTGT
>bat_probe_243
CGAAATGCTCTCAAGAGCTTTGAAGAAAGTGCCAATTAATGAGTATATAACCACATACCCTGGACAAGGATGTGCTGGTTATACACTTGAGGAAGCTAAGACTGCTCTTAAGAAATGCAA
>bat_probe_244
CACACTTATATTTGTGTCGTGGGCAGGTGGTTTGGAGCTAACCACAATGAGGTACTTTGTTAAATTAGGACCGTTCAAAGCCTGTGAATGTGGTAATAAGGCAACTTGTTACAACAGTGT
>bat_probe_245
AAACCAATTTGGAAAGGGGTCCACATGAATTTTGTTCACAGCATACGCTCTATATTAAAGATGGGGACGATGGCTACTTCTTACCTTATCCAGACCCCTCTAGGATTTTGTCTGCCGGTT
>bat_probe_246
TTGCATCAAGGATTTTCTCGCTCGCGCGGGCAAGTCAATGTGCACTCTTTCTGAACAACTTGATTACATTGAGTCGAAGAGAGGTGTCTACTGCTGCCGTAACCATGAGCATGAAGTTGC
>bat_probe_247
TTCTGATGATGCCGTCGTATGCTATAATAGTAATTACGCGGCACAGGGTCTAGTAGCTAGCATTAAGAACTTCAAAGCAGTTCTTTACTATCAAAATAATGTGTTTATGTCTGAGGCGAA
>bat_probe_248
AAGTGTTAAAGAGCATATTAGTTAAATATGGCTGTTGTGAACAATCGTATTTTGATAATAAATTGTGGTTTGATTTTGTAGAAAACCCTAGCGTAATAGGTGTTTACCATAAACTTGGTG
>bat_probe_249
TCGTGCAAAACACTACGTCTATATTGGCGATCCTGCTCAATTACCAGCCCCGCGCACATTGCTGACCAAAGGCACACTAGAACCAGAATACTTCAATTCAGTGTGCAGACTTATGAAAAC
>bat_probe_250
TCGTACAGTTGCAGGTGTATCTATACTTAGCACTATGACAAATCGCCAATATCACCAGAAGATGCTCAAGTCTATGGCTGCCACACGTGGTGCCACTTGTGTCATAGGAACAACGAAGTT
>bat_probe_251
TCCTTCCGACAATGACACAACTTAATCTTAAGTATGCCATTAGCGGTAAAGAACGTGCACGCACAGTTGGTGGTGTATCACTTTTGTCCACTATGACGACTCGTCAGTTTCACCAGAAAC
>bat_probe_252
TGCTGTAGGTCATGATGGTGATCCTACAAAAGCTTATATTTCTAATTATTCACTATTGGTGAATGATTTTGATAACGGTTTTGTTGTACGAATTGGTGCTGCAGCTAATTCTACTGGCAC
>bat_probe_253
GCAACCCAGCAAATGATGCTGCTATCGTTTGCCAGTTTGCGCCAGGTACTCTTATTCCTAAAAACTTCCACATTGAAGGGACTGGGGGTAATAGTCAGTCATCTTCAAGAGCATCCTCCA
>bat_probe_254
TGCCAAGCTGTGAGTGCTAATTTAAACACCTTTTTGTCTATAGATGGTAATAAAATATATACAACTTACGTACAAGAGTTGCAACGTAGGTTATATATGGGTATTTATCGCACTAACACA
>bat_probe_255
ATTTGGTGCTAAACCACTTCAGTCTTTACAAATGTGTGTGCAGACAGTTCGCACACAGGTTTATATTGTAGTCAATGACAAAGCTCTTTATGAGCAGGTTGTCATGGATTACCTTGATAG
>bat_probe_256
GCTGCAGCTAATTCAACTGGCACCATTGTAATTTCACCGTCTGTTAATACTAAGATTAAAAAAGCTTATCCTGCTTTTATCTTAGGTTCGTCTCTTACTAATACATCGGCTGGTCAGCCA
>bat_probe_257
TGTCTTTAACATCTTCCAGGCTGTAAGTGCTAATGTTAATAGATTGCTCAGTGTTGATAGTAACACTTGTAACAATCTAGAGGTTAAGTTGCTGCAACGTAAGCTATATGACTGTTGTTA
>bat_probe_258
CTTCTATTATTACGAAGCTGAACTCTTTAAATGAACCACTTATCACAATGCCAATTGGTTATGTGACACATGGTTTTAATCTTGAAGAGGCCGCGCGTTGTATGCGTTCTCTTAAAGCTC
>bat_probe_259
TGCTAGATCTGCTCAGTTGGCTAGTGATAAGGTCAACGAGTGCGTAAAATCACAATCCAAAAGAAATGGATTTTGTGGGTCTGGCACTCATATAGTATCATTTGTTGTTAATGCTCCAAA
>bat_probe_260
TTGAGAGAGATGCTTGCTCATGCTGAAGAGACAAGAAAATTAATGCCTATCTGCATGGATGTTAGAGCCATAATGGCCACCATCCAACGCAAGTACAAAGGAATTAAAATTCAAGAAGGT
>bat_probe_261
CTAAGCGCAATGTCATCCCTACTATTACTCAGATGAATCTTAAATATGCAATTAGTGCTAAGAATAGAGCGCGCACCGTAGCCGGTGTTTCTATCTGTAGCACTATGACTAACAGACAGT
>bat_probe_262
TCAGTGTGCAGACTCATGAAAACAATAGGTCCTGACATGTTTCTAGGAACATGTCGCCGCTGTCCTGCTGAAATTGTTGACACAGTGAGTGCTTTAGTTTATGACAATAAGCTAAAAGCA
>bat_probe_263
AAGTTACTCTTGTTTACTGATATCAATGGTAAGCTTTACCAAGATTCTAAGAACATGCTTAGAGGTGAAGATATGTCTTTCCTTGAGAAGGATGCACCTTACATGGTAGGTGATGTTATC
>bat_probe_264
ACCTAACCTAAATGCAGGTGAGGACATTCAGCTCCTTAAGGCAGCATACGAAAATTTCAATTCACAGGACACTTTACTTGCACCATTGTTGTCAGCAGGCATATTTGGTGCTAAACCACT
>bat_probe_265
TTGACACTGCTGAACAGGATGCACAAATTGATCGTTTGATCAATGGCCGCTTAACTTCTCTTAATGCATTTGTTTCACAACAACTTGTGCGCTCTGAAACTGCTGCTAGATCTGCTCAGT
>bat_probe_266
TTTACTACCCAGGAAAAGCCAACCAACCTCGATCTCTTGTAGATCTGTTCTCTAAACGAACTTTAAAATCTGTGTAGCTGTCGCTCGGCTGCATGCCTAGTGCACCTACGCAGTATAAAC
>bat_probe_267
TGCAAAACACTATGTTTACATTGGTGATCCGGCTCAACTACCTGCACCACGCACATTGCTAACAAAAGGCACACTTGAACCAGAATATTTCAATTCAGTGTGCAGACTTATGAAAACAAT
>bat_probe_268
CTATTATTCTCTGGTCAACCCCTATGGTAAATGGCAGTGCCAACACACCACCACCAGGGAAGGTACTCTTAAATGGGGTACAAAGACTATCACACTCACTGTGCTGGCCAAAGGTTTTGG
>bat_probe_269
GGATTTTAAGCCCAGATCACAAATGGAAACGGACTTCCTCGAGCTCGCAATGGATGAATTCATACAGCGATACAAGCTAGAAGGCTATGCCTTCGAGCATATCGTTTATGGAGATTTCAG
>bat_probe_270
CTTGTGGACATGTCTATGACATATGGACAGCAGTTAGGTCCAACATACTTGGAGGGTGCTGATGTTACAAAAATTAAACCTCATGTAAATCATGAGGGTAAGACTTTCTTTGTACTACCC
>bat_probe_271
TTCTAGGATTTTGTCTGCCGGTTGCTTTGTTGATGATATCGTTAAGACTGACGGTACTGTCATGATGGAGCGTTATGTGTCATTGGCTATAGATGCGTACCCTCTAACAAAGCATGATGA
>bat_probe_272
CCTGCTCCCAATAACACTGTCTCCTGGTACACAGGGCTCACCCAACACGGTAAAAACCCGCTTGCCTTCCCTCCTGGACAGGGTGTACCTCTTAATGCCAATTCTACAACAGCCCAGAAT
>bat_probe_273
CAGCTGGTCTTTCATCCTTTGCAGCTATACCTTTTGCACAAAGTATGTTTTATAGGTTGAATGGTGTTGGTATCACTCAACAAGTTCTCTCTGAGAACCAAAAGTTGATTGCTAACAAGT
>bat_probe_274
CCTCACTTCGTCATCAAAAACGTCTGAGGAGCACTTTGTAGAAACAGTTTCTCTAGCTGGCTCGTACAGAGATTGGTCCTATTCAGGACAGCGTACAGAGTTAGGTGTTGAATTTCTTAA
>bat_probe_275
CCCATTACTTTATGATGTCAACTACTTTGTTTGCTGGCATACACACAACTATGACTACTGTATACCATATAACAGTGTCACAGATACAATAGTCGTCACTGCAGGTGACGGCATTTCAAC
>bat_probe_276
TTTTATCCCTATGGACAGCACAGTGAAGAATTATTTCATAACAGATGCTCAAACAGGTTCGTCAAAATGTGTCTGCTCTGTTATTGATCTTTTACTTGATGACTTTGTAGAAATAATAAA
>bat_probe_277
ATTTCACCTGATGCTATTGCCCGTGGTTGCTATTCTACTTTAACAGTGGATTATTTTGCTTACCCACTTAGTATGAAGTCTTATATTAGACCTGGTTCTGCAGGCAATATACCACTATAT
>bat_probe_278
TTAGTGCAGGAGTTGAATTTCTTAGAGATGCTTGGGAAATTCTTAAATTCTTGATCACAGGAGTATTTGATGTCATTAAGGGTCAAATACAGGTTGCTACAGATAACATCAAGGAATGTG
>bat_probe_279
ACACGCAACCCTGCAAACGATCCAGCTATCGTCACGCAGTTTGCTCCTGGTACTACGCTACCTAAAAACTTCCACATCGAAGGCACTGGTGGCAATAGTCAGTCATCTTCGAGAGCCTCC
>bat_probe_280
ATGGCAAGTGGTATGATTTTGGTGACTTCGTGATCACTCAACCTGGTGCCGGAGTAGCTATTGTTGATAGCTACTATTCTTATTTAATGCCTGTGCTTTCTATGACCAACTGTTTGGCCG
>bat_probe_281
ACCTTGTGGCAATGAAGTACAACTATGAACCTTTGACACAAGATCATGTTGACATATTGGGACCTCTTTCTGCTCAAACAGGAATTGCCGTCTTAGATATGTGTGCTGCTTTGAAAGAGC
>bat_probe_282
AAGAAAGTGGATGGCATCATTCAACAGTTGCCTGAAACCTACTTTACTCAAAGCCGAGACTTGGAGGATTTTAAGCCCAGATCACAAATGGAAACTGATTTTCTTGAGCTTGCGATGGAT
>bat_probe_283
AGCACAATTCTTGTACGTCTATGCCCTGATTTATATCCTGCAAATTGTAGGTTTTTGTAGATTTGTCATGAGATGCTGGCTGTGCTGGAAGTGCAGATCCAAAAATCCATTACTCTACGA
>bat_probe_284
AATATGTGTTTGGTTACAAAGTTTTACCACCACTTTATGACCCTAATATGGAAGCTGCTTACACATCTTCACTATTAGGTAGTATAGCAGGTGCTGGATGGACAGCTGGTCTTTCATCCT
>bat_probe_285
CTGAAACCTACTTTACTCAGAGTCGAGACTTAGAGGATTTCAAGCCCAGATCACAAATGGAAACTGACTTTCTCGAGCTCGTTATGGATGAATTCATACAACGGTATAAGCTAGAGGGCT
>bat_probe_286
GTTGCAGGGAAATTTTGGTGACATGAATTATAACAAGTTTGGTACTGAGGATCCACGTTGGCCTCAGATGGCTGAACTTGCTCCTTCAGCTTCAGCTTTCATGAGTATGTCTCAATTTAA
>bat_probe_287
CAGATGTTGTTCTGTATGGAAGTTGTTGATCGTTACTTCGAGATATATGATGGTGGTTGCCTCAATGCATCGGAAGTAATTGTTAACAATTTGGATAAGAGTGCTGGCCATCCATTCAAT
>bat_probe_288
CTGTTCTCAGGCAGTGGTTGCCAACTGGCACACTACTTGTTGATTCTGATCTAAACGACTTCGTCTCTGACGCTGATTCTACATTGATTGGAGACTGTGCCACTGTACATACAGCTAATA
>bat_probe_289
CCCACAGGGTGATGTTGTTAACATCACGCAAGCTGAAAGGCCATTTACAGTTGTAGCCTGTGTGACGTTTACGCACGTCCTTTTCTCGGACGTGGGTAAATCGTTTCAGTTGACCTTCAA
>bat_probe_290
TGGGCAATTTTGTTCCAAAATTAATCAAGCTTTACATGGTGCTAATCTTAGACAAGATGAGTCTGTTTATAGTCTTTATAGTAACATTAAAACCACCTCTACCCAAACTCTTGAGTATGG
>bat_probe_291
TCGGGGACTCTGTGGAAGAGGCCCTATCGGAGGCACGTGAACATCTTAAAAATGGCACTTGTGGTTTAGTAGAGCTGGAAAAAGGCGTACTGCCCCAGCTTGAACAGCCCTATGTGTTCA
>bat_probe_292
ATATTGTCTGTTCATGGCGGTTACACAAATGAAATCATTGGTTACAAAGCCATTCAGGATGGTGTCACTCGTGACATCGTCTCTACTGATGATTGTTTTGCGAACAAACATGCTGGTTTT
>bat_probe_293
TAATTGGAGATTGTGCCACCATACACACAGCTAATAAATGGGACCTCATTATTAGCGATATGTATGATCCTAAGACCAAACATGTGACAAAAGAGAATGACTCAAAAGAAGGGTTTTTCA
>bat_probe_294
CCTAAGTGTGATCGTGCATTGCCTAACATGATTCGTATGATTTCTGCTATGATTTTGGGTTCTAAGCATGTTAATTGTTGTACCAGTTCAGATCGTTATTATAGACTTTGTAATGAACTT
>bat_probe_295
CTTACTACACAGAGCAGCCTATAGACCTCATACCAACTCAACCACTACCAAATGCGAGTTTTGACAATTTCAAACTCACATGTTCTAACACAAAATTTGCTGATGATTTAAATCAAATGA
>bat_probe_296
TTTCAGGCTGTAAGTTCTAACATTAATCGTATTTTGAGCGTCAATTCTTCAAACTGCAATAACCTTAATGTTAAGAAATTACAGAAACAACTTTATGACAATTGCTATAGAAATAGTAAT
>bat_probe_297
GGCATTTCTTCTTCGCCCAAGATGGACATGCTGCTATTACTGATTACAGCTATTATGCTTACAACCTGCCAACGATGTGTGACATAAAGCAGATGTTGTTTTGTATGGAAGTTGTTGATC
>bat_probe_298
AGAATTTTTCAAGAATGTTACATCGCAAAGCCCTAACTTTGCAGAGATATCTAAGATTAATACTACACTGCTTGACCTCTCAGATGAGATGGCAATATTGCAGGAAGTTGTTAAACAATT
>bat_probe_299
CGGAAGTGCAGAATCCTTAGCTGCTCTGCCATTGCTTCTAGACTTGCAGAAGCGTTTGGCTGATCTTGAGTCTGGAAAGTCAAAGCAGCCTAAAGTTGTCACTAAAAAGGATGCTGCTGC
>bat_probe_300
CTGTGTACCCTGTTGCATCTCCACAGGAGTGTAACAACATGCATTTGTCTACCTTGATGAAATGTAATCATTGCGATGAAGTTTCATGGCAGACGTGCGACTTTCTGAAAGCCACTTGTG
>bat_probe_301
CAGATGAATTTGAAGTATGCTATTAGTGCTAAGAATAGAGCTCGGACTGTTGCCGGTGTGTCGATCCTTAGCACAATGACTAATCGTCAATACCACCAGAAAATGCTTAAGTCTATGGCT
>bat_probe_302
GATGATTTCTGCTGGCTTTAGCCTCTGGATTTACAAACAGTTTGATACTTATAACCTGTGGAACACCTTTACCAGGTTACAGAGTTTAGAAAATGTGGCTTACAATGTTGTTAACAAAGG
>bat_probe_303
GGCTTACCAGGTACTGTGTTGAGAGCAATCAATGGTGACTTCTTGCATTTTCTACCTCGTGTCTTTAGTGCTGTTGGCAACATTTGCTACACACCTTCCAAACTCATTGAGTATAGTGAT
>bat_probe_304
GAATGTGAGAATCACATTTGAGCTTGATGAACGTGTTGACAAAGTGCTTAATGAAAAGTGTTCTGTCTACACTGTTGAATCCGGTACTGAAGTTACTGAGTTTGCATGTGTTGTAGCAGA
>bat_probe_305
TACACGCAACCCTGCTTGGAGAAAAGCTGTTTTTATCTCACCTTATAATTCACAGAATGCTGTAGCTTCAAAAATCTTAGGATTGCCTACGCAGACTGTTGATTCCTCCCAGGGTTCTGA
>bat_probe_306
CTTATCTGTGTGGATTTATAAAGCAAAAGCTAGCCCTGGGTGGTTCTGTGGCTGTGAAGATAACAGAGCATTCTTGGAATGCTGATCTTTACAAGCTTATGGGACATTTCTCATGGTGGA
>bat_probe_307
GCTGGCACTCTTTCAGTTCTTTTGGACTTGCAGAAAAGGCTTGCCGATTTGGAAGCTGGTAAGGGTAATAAGCAACCTAAAGTCATCACCAAAAAGGATGCACAGGCTGCCAAACAAAAG
>bat_probe_308
TGTTCTCGTCTGACTGGTGCAAACCAAGATGTTGAAACACCATTATATATTAACCCTGGTGAGTACTCTATTTGTAGAGATTTTTCTCCTGGGGGTTTTTCTGAAGATGGTCAGGTCTTC
>bat_probe_309
CCTAGTGGTACTGGTTATAATGCTTATTTCATTTATGAAACAATTCATAGTGATTGTCAGTCTACAATTAACAGGAACGCTTCTCTTAATTCTTTTAAGAGCTTTTTCGATCTTGTTAAT
>bat_probe_310
TGCACCAATTGACGGGTATTTCATCACTAATCAAACTACCACTTATAGTGTTGATACCGAATGGTATTACACTGGTAGTTCTTTCTATAAACCTGAACCTATAACTCAGGCTAATTCACG
>bat_probe_311
GTCCTTATGGATGGTTCCATCATACAGTTTCCTAACACTTACCTGGAGGGTTCTGTTAGAGTAGTAACAACTTTTGATGCTGAGTACTGTAGACATGGTACATGTGAAAGGTCAGAAGCA
>bat_probe_312
GCATGTGTTGTAGCAGAGGCTGTTGTGAAGACTTTACAACCAGTTTCTGATCTCCTTACCAACATGGGTATTGATCTTGATGAGTGGGGTGTGGCTACATTCTACTTGTTTGATGATGCC
>bat_probe_313
GTAATAAGAGGCTGGATTTTTGGTTCATCTTTTGATAACACCACCCAGTCAGCTGTCATAGTTAATAATTCAACACACATTATTATACGTGTGTGTAATTTTAACTTATGTAAAGAACCC
>bat_probe_314
TCAATTGTGTACTTTTACAAAAAGTACAAATTCTAGAATTAGAGCTTCACTACCTACGACTATTGCTAAAAATAGTGTTAAGGGTGTAGCTAGATTATGTTTGGATGCTGGCATCAATTA
>bat_probe_315
ATCTGCTACGTGTATTACACGATGCAATTTGGGAGGTGCTGTTTGCAGACACCATGCAAATGAGTACCGACAGTACTTAGATGCATACAATATGATGATTTCTGCTGGATTTAGCCTATG
>bat_probe_316
CTTACTATTGTGTGTCTTTTTCCTTCTATGCTGTACTGGTTGTGGTACTAGCTGCTTGGGAAAAATGAAATGTAAGAATTGTTGTGATTCTTATGAAGAATATGATGTCGAAAAGATTCA
>bat_probe_317
CACCAGTTTGTATAAATGGCCTCATGCTCTTAGAGATCAAGGCCAATGAACAATATTGTGCATTGTCTCCTGGTTTACTGGCTACAAACAATGTCTTTCGCCTAAAAGGGGGTGCACCAA
>bat_probe_318
ACAATCTTGCAGAGAAGTGTCTGCATGTTGTTGGACCTAACTTAAATGCCGGTGAGGATGTTCAACTCCTTAAAAGGGCATATGAGAATTTCAATTCACAGGATGTATTACTTGCACCTC
>bat_probe_319
AAAGAGTTCGACAGGCTATGTTAAGCACCGTAAAAATGTGTGACCATATGGTTAAAAATGGCCTTGTGGGAGTTCTAACACTTGATAACCAAGACCTTAATGGTAAATGGTATGATTTTG
>bat_probe_320
GCATCTCTTGGCTATGTTGCAGATATAGGTGCATTTAAAGCCACACTTTACTATCAAAACAATGTGTTCATGAGTACAGCTAAGTGCTGGGTTGAAGAAGACTTAAGCAAAGGTCCTCAT
>bat_probe_321
GTAAGTGTGTAGATTATTCACTCTATGGTGTTACCGGTAGAGGTGTTTTTCAAAATTGTTCTGCTGTTGGTGTTAAACAGCAGCGGTTTGTTTATGATAGCTTTGACAATTTAGTTGGTT
>bat_probe_322
GATGCTGGCATCAATTATGTAAAGTCACCCAAATTTTCTAAATTGTTCACTATTGCAATGTGGCTGTTATTGTTAAGCATTTGCTTAGGTTCACTAATCTATGTAACTGCAGCTTTAGGT
>bat_probe_323
TGGTTTCTATATGAAACCTGGAGGTACGACTTCTGGTGATGCCACTACTGCATATGCCAACTCAGTATTTAACATTTTTCAGGCTACTAGTGCTAATATTAACAGACTTCTTAGTGTCGA
>bat_probe_324
AAGAGCTTTTTTGATCTTGTTAATTGTACTTTCTTTAATAGTTGGGATATCACTGCTGATGAAACAAAAGAGTGGTTTGGTATTACCCAAGACACTCAAGGTGTTCATCTCTACTCTTCT
>bat_probe_325
ATCACCCAAATCCTAAGGGATTTTGTGACCTGAAAGGTAAGTATGTTCAAATACCTACCACCTGTGCTAATGACCCAGTGGGTTTCACACTTAGAAACACAGTCTGTACTGTCTGCGGAA
>bat_probe_326
CAACAGCGCTTTGTATATGATAGCTTTGATAACTTAGTTGGTTACTATTCTGATGATGGTAACTACTATTGTGTCAGACCTTGTGTAAGTGTACCTGTGTCTGTTATATATGACAAAAGT
>bat_probe_327
CATATTAATTTTTGTGTTATGGGCTGGTGGTTTGGAGTTGACTACCATGAGATATTTTGTTAAAATTGGACCAAGCAAAGTTTGTGAGTGCGGCAAAGTGGCCACTTGTTACAATAGTGT
>bat_probe_328
CACAGGCTGCTGGCACGGATACAACTATTACACTGAATGTTTTAGCTTGGCTCTATGCTGCTGTTATCAATGGTGATAGGTGGTTCCTAAATAGGTTTACCACTACTCTCAATGACTTTA
>bat_probe_329
ATTCCAACTTGAAGACCCATGTCCAATACATTACTATTCGGACTGGTTTGTAAAAATTGGACCTCGCAAGTCTGCGCGCCTAGTACAACTTTGTGCTGGTGAATATGGACATAGAGTTCC
>bat_probe_330
CGAATGTGAGTGCACTTATGGGTGCTAATGGCAACAAGATTGTTGACAAAGAAGTTAGAGACATGCAGTTTGATTTGTATGTCAATGTTTACAGGCGCACAACACCTGATCCCAAATTTG
>bat_probe_331
GATAGAGCACTTCCTAACATGATACGTATGATATCAGCCATGATTCTTGGTTCTAAACATGTTAATTGTTGTACTGCCTCTGATAGATATTACCGCCTTTGTAATGAGTTGGCTCAGGTT
>bat_probe_332
TCAAGAATTTATTGAGACTACCATTCAAAAGATTACTGTTGATTGCAAGCAGTACGTTTGTAATGGTTTTAAGAAGTGCGAAGACTTGCTCAAAGAATATGGCCAGTTTTGCTCTAAAAT
>bat_probe_333
TCTTTTTAACAAGGTTACTATTGCTGATCCTGGCTATATGCAAGGCTATGATGAGTGTATGCAGCAAGGTCCTCAGTCAGCTCGAGACTTGATCTGTGCACAGTATGTAGCTGGCTACAA
>bat_probe_334
AATGAGTTGGCACAAGTTCTAAATGAAGTTGTGCATTCTAATGGTGGTTTTTATGTTAAACCTGGTGGTACTACTTCTGGTGATGCAACAACTGCATATGCCAACTCAGTTTTTAATATT
>bat_probe_335
GTAGATTGTTCCCAAAATCCTCTTGCTGAATTAAAATGCACCATTAAAAATTTCAATGTTGACAAAGGAATCTACCAAACATCCAACTTCAGAGTTTCACCCACTCAAGAGGTTATTAGA
>bat_probe_336
TAAAGAACCTGATGGCTGATGTTGATGATCCTAAATTGATGGGTTGGGACTATCCTAAGTGTGATAGAGCTATGCCTTCAATGATTCGTATGTTATCAGCTATGATTTTAGGTTCTAAGC
>bat_probe_337
CCACTTAATAAGTTTGGTAAGGCCGGTTTATATTATGAGTCTATTAGTTACGAGGAGCAAGACGCTATGTTTGCATTAACAAAGCGTAACATTCTCCCTACTATGACTCAGTTAAATCTC
>bat_probe_338
ATGTGGTGATGATTCAGCCAAATTTTGGGAAGAAGGATTTTATAGAGATCTCTATAGTGCTCCTACCACGTTACAGGCTGTAGGGTCTTGTGTTGTGTGCCACTCTCAAACGTCTTTGCG
>bat_probe_339
TTTATAAGGGCTATCAACCTATAGATGTAGTTCGTGATCTACCTTCTGGTTTTAACACTTTGAAACCTATTTTTAAGTTGCCTCTTGGTATTAACATTACAAATTTTAGAGCCATTCTTA
>bat_probe_340
ATTATGGAATTTAATAGACTTGCTACTTGTGATTGGAGTGATAGCGGTGACTACACTCTTGCTAATACAACTACAGAACCTCTTAAATTATTTGCGGCTGAGACACTTAGAGCTACAGAA
>bat_probe_341
GAGGTACATCTTCAGGAGATGCTACCACTGCTTATGCTAATAGCGTTTTTAACATTTGCCAAGCTGTTACAGCCAATGTTAATGCGCTTTTGTCTACTGATGGTAATAAAATTGCTGATA
>bat_probe_342
TACTTGTAAAATATGGCTGCTGTGATGCATCATATTTTGATAATAAATTGTGGTTCGATTTTGTTGAAAACCCCAATGTTATAAGTGTCTATCACAAGCTTGGTGAAAGAATTCGCCAAG
>bat_probe_343
CTCAAGGTGTTCATCTCCACTCTTCTAGGAAAGGTGATTTATATGGTGGAAACATGTTTCGCTTTGCCACTTTACCTGTGTACGAGGGTATAAAATATTATACTGTCATACCCAGAAGTT
>bat_probe_344
TTCTGCTGGATTTAGCCTTTGGATTTATAAACAATTTGATACTTACAACTTGTGGAATACTTTCACTAAGTTGCAGAGTTTAGAAAATGTGGCTTATAATGTTGTCAACAAGGGACACTT
>bat_probe_345
ATGTGTTTAGAAACAACATGTTCCACTTTGCCACTTTACCTGTGTACCAGAAAATCCTCTATTACACAGTCATTCCTCGCAGTATCCGAAGTCCTTTCAATGATAGAAAAGCTTGGGCTG
>bat_probe_346
ATTGCAACACCTCATAAAATGGTTCTGTCAGTTTCACCTTATGTCTGTAATGCACCTGGTTGTGATGTTTCAGATGTTACTAAATTATATCTGGGAGGTATGAGTTATTATTGTAATGAC
>bat_probe_347
CTTCTACTTTGATGAGAGCGTTAGATTGTTTATTCTGTCTACAACACCAGATTGCAGCCTGGTTGTGCAACCCCTGGTTAGTGAGACACGTTATGTTTCCAAACCTGAGGGTCGCGTTGC
>bat_probe_348
GCCTAACGAGCTTTCGTTAGCCTTAGGCTTGAAAACACTTGCCACCCATGGGGCCGCTGCAATAAATAGTGTCCCATGGAGTAAGATTTTGGCGTATGTCAAACCCTTCCTTGGACAGAC
>bat_probe_349
CTATGGGTATTGATCTTGACGAGTGGAGTGTAGCTACATTTTACCTGTTCGATGATGCTGGTGAGGAAAAACTTTCATCACGCATGTATTGTTCCTTCTACCCCCCTGATGAGGAAGAAG
>bat_probe_350
TGTAAGGCTCACAATTGGAATTGTCTTAATTGTGATACATTCTGCGCTGGTAGTACTTTCATTAGCGACGAAGTAGCTCGTGATTTGTCACTCCAGTTTAAGAGACCAATTAACCCTACA
>bat_probe_351
TGTGCTCATGGATGGTTCTATCATACAATTCCCTAACACTTACCTTGAGGGGTCTGTTAGAGTAGTTACAACTTTTGATGCTGAGTATTGCAGACATGGTACTTGTGAAAGGTCAGAAGT
>bat_probe_352
CACAAGTTCTTACAGAAGTTGTGTACTCAAATGGTGGATTCTATATGAAACCAGGAGGCACTACATCAGGTGATGCAACAACTGCTTATGCAAATTCTGTTTTTAATATTTTTCAAGCGA
>bat_probe_353
TTTAAATGGTGATTTTAATCTTACATTATTACAAGTACCACAAATTGGAGGTTCTTCCTCTAGTTATCGTAGTGCTATTGAAGACTTATTATTTGATAAGGTAACTATTGCAGATCCTGG
>bat_probe_354
AGAGAGTTTCTTACACGCAACCCTGCTTGGAGAAAAGCTGTTTTTATTTCACCATATAATTCACAGAATGCAGTGGCTTCTAAAATTTTAGGATTACCCACTCAAACTGTTGATTCTTCA
>bat_probe_355
GAGACCAATTAACCCTACTGACCAGTCTGCATATATCGTGGATAGCGTTACTGTGAAAAACGGCGCACTCCACCTCTATTTTGATAAGGCTGGTCAAAAGGCTTATGAGAGGCACCCACT
>bat_probe_356
ACTTGTGCTACGACTAGACAGGTTGTCAATGTTATAACTACTAAAATCTCACTCAAGGGTGGTAAGATTGTTAGTACTTGGTTTAAAATCATGCTTAAAGCCACACTATTGTGTGTCCTT
>bat_probe_357
CTTTAACATTTTCCAGGCAGTCAGTTCTAACATTAACAGATTGTTGACTATCGACAGCAATGTTTGTAATAATGTTAGTGTCAAAACTCTGCAAAGAGAGTTGTATGACAACTGCTACAG
>bat_probe_358
TCTAGATATGGATTTTGTGGTAATGGAACACACGTCTTTTCTGTTGCTAATGCTGCTCCTGATGGTATTATGTTTTTACATGCTAATCTTGTACCCACTGCATTTATTGAAGTCTCTGCC
>bat_probe_359
GATTCTGGGTTCCAAGCATACTACGTGCTGTAGCACTACTGATCGTTATTACAGACTTTGTAATGAGCTTGCACAGGTGCTTACAGAGGTTGTTTATTCCAACGGTGGTTTCTATATGAA
>bat_probe_360
GTGAAAGATCAGAAGCTGGTATTTGCTTATCTACCAGTGGTAGATGGGTTCTTAACAATGAACACTATAGAGCTCTACCTGGAGTATTCTGTGGTGTTGATGCAATGAATCTTATAGCAA
>bat_probe_361
TTTTGGCCTTTTCTGTTTACTCAACCGTTACTTCAGGCTTACTCTTGGTGTTTATGACTACTTGGTCTCTACACAAGAATTTAGGTATATGAACTCCCAGGGGCTTTTGCCTCCTAAGAG
>bat_probe_362
TGTGATAGGGCTCTACCCAATATGGTACGGATGATTTCTGCCATGATATTGGGATCTAAGCACGTTACATGTTGTACTGCTAGTGACAGGTTTTTCAGATTGGCTAATGAGCTAGCACAG
>bat_probe_363
TATCGCTTATGTAATGAGCTTGCGCAAGTGTTAACAGAAGTTGTTTATTCTAATGGTGGTTTTTATTTGAAACCAGGTGGTACTACGTCAGGAGACGCTACTACAGCTTACGCTAACTCA
>bat_probe_364
ATTTACACATTTGAAACAACTGCCTTTCTTTTATTACTCTGACAGTCCGTGTGAGTCTCATGGTAAACAGGTTGTGTCAGATATTGATTATGTCCCACTAAAGTCTGCTACGTGTATTAC
>bat_probe_365
AGGATGCGCAGGCTGCCAAACAAAAGATGCGCCACAAGCGTGTCGCCACCAAAGGCTACAATGTAGTCCAGGCTTTCGGAATGAGAGGCCCTGGTCCGCTGCAGAGTAACTTTGGTGACA
>bat_probe_366
ATTAGCTCAAGTTTTGACAGAAGTCGTGTATTCTAACGGTGGATTTTATTTTAAACCTGGTGGTACTACATCTGGTGACGCTTCCACGGCTTATGCCAACTCAGTCTTTAATATATTTCA
>bat_probe_367
TTATGCAAACTCTGTCTTTAATATTTTCCAGTCTGTAAGTGCCAATGTTAATAGATTGTTGAGTGTTGATAGTAACACTTGCAACAACCTAGAAGTTAAGGCTCTACAGAGAAAGCTCTA
>bat_probe_368
ACAGCTTACGCTAACTCAGTGTTTAATATCTTCCAAGCAGTCAGTGCCAATATTAACCGCTTACTTAGTATCGATAGTAATGTGTGTAATAATGTTGGCGTCAAAGCTCTACAGAGAGAG
>bat_probe_369
TGTAATGAGTTGGCTCAGGTTCTCACTGAAGTCGTCCATTCAAATGGTGGTTTTTATATGAAGCCTGGCGGTACCACCTCTGGTGATGCTACAACAGCTTACGCCAATTCTGTGTTTAAC
>bat_probe_370
CACCTGCTACAGTTTGTGGACCTAAATTATCCACACAACTAGTTAAGAACCAGTGTGTTAATTTCAACTTCAATGGACTTAAAGGTACTGGTGTTTTGACTCCTTCTTTAAAAAGATTCC
>bat_probe_371
GTTTGTATCAATGGCCTCATGCTCTTAGAGCTCGAGAATAAGGAACAGTATTGTGCCTTGTCTCCTGGCTTGTTAGCAACAAACAATGTCTTTCGTCTAAAGGGTGGTGCGCCGGTTAAA
>bat_probe_372
TAAGGTCAATGAGTGCGTCAAATCGCAATCCAAAAGGAATGGATTCTGCGGAACTGGTACACATATTGTTTCATTTGCCATTAATGCTCCTAATGGCCTCTACTTTTTCCATGTTGGTTA
>bat_probe_373
AGATCCGGAAGTAGGGCCAGAGCATAGTGTTGCTGACTACCACAACCATTCAAACATTGAAACTCGACTCCGCAAGGGAGGTAGGACTAAGTGTTTTGGAGGCTGTGTGTTCTCCTATGT
>bat_probe_374
AGGATTTGTCAGTAATCTCTAAGGTAGTCAAGGTTACAATTGACTACGCTGAGATTTCATTTATGCTTTGGTGTAAAGATGGTCATGTCGAAACCTTCTACCCAAAATTACAAGCAAGTC
>bat_probe_375
CCACTCTAAACTTTACTAGTCCTTTAACACTCGCACCAATAAATTCAACTGGATTTGTTGTTGCGGTGCCGACTAATTTCACATTTGGTGTTACTCAAGAATTCATTGAGACTACCATTC
>bat_probe_376
TGGGAAACTGGTAAGACCCGGCCTCCTTTAAATAGAAATTATGTATTTACAGGGTTTCACATTACTAAGAATAGTAAGGTGCAACTGGGTGAATATATTTTTGAAAAGGGTGACTACGGT
>bat_probe_377
TATCTCCCAGTAGTCTTGCTACTGGCTGTTACTCTTCTCTTACAGTGGATTACTTTGCATACTCCACTGATATGAGTTCTTACCTGCAACCTGGCTCCGCTGGAGAAATTGTGCAGTTTA
>bat_probe_378
GCCTCTTCAGACGGGATTGAATGGTGATTTTAACTTGACAATGCTTCAAATACCTCAAGTTACTACTGGTGAACGTAAGTACAGAAGTGCTATCGAAGACCTTCTTTTCAACAAGGTTAC
>bat_probe_379
TATGCCAATTCTGTCTTTAACATATTTCAGGCTGTAAGTGCCAATGTTAATAGGTTGTTAGGTGTTGATAGTAACACTTGTAACAATCTAGAAGTTAAGAAGTTGCAACGTAAGCTGTAT
>bat_probe_380
TCTATGTATAAGCAAGCACGTGCCGAAGATAAGAAGGCTAAAATTGTTAGTGCTATGCAAACTATGTTATTTGGCATGATTAAGAAATTGGATAATGATGTTCTTAATGGTGTCATAGCA
>bat_probe_381
TCAAGAGCGGTATTTAAAAATAACTGGTATTTATCCAACTATTACTGTGCCTGAGGAGTTTGCAAATCATGTTGTGAACTTTCAAAAAGCAGGCTTTAGTAAATATGTTACCGTACAAGG
>bat_probe_382
GTATTACTTGCACCTCTATTGTCAGCTGGCATATTTGGTGCCAAACCACTTCAGTCATTAAAAATGTGTGTTGAGATAGTTCGCACACAAGTTTATCTTGCAGTCAATGATAAGAGTCTT
>bat_probe_383
GTGCACAGGTACTTAGTGAAATGGTCATGTGTGGCGGTTCACTCTATGTTAAACCCGGTGGTACGTCATCAGGTGATGCTACCACTGCGTATGCCAATAGTGTGTTTAACATTTGCCAGG
>bat_probe_384
GAGTGGTTTGGCATTACCCAAGATACACAAGGCGTTCACCTCTATTCCTCTCGAAAAGAGAACGTGTTCAGAAATAACATGTTCCACTTTGCTACTTTACCTGTGTATCAGAAAATTCTC
>bat_probe_385
TTTGGCAATTGATGCTTATCCATTGTCCAAGCATCCTAATCCTGAATATAGAAAGGTGTTCTATGTTCTTTTAGATTGGGTTAAACACTTGAATAACACCTTGAATGAAGGTGTTTTAGA
>bat_probe_386
TTAACAAAGAAATGTATCTGAGACTGCGTAGTGAGACACTCCTTCCACTTACACAGTATAACAGATACCTTGCTCTTTACAACAAGTACAAGTATTTTAGCGGGGCCTTGGATACTACTA
>bat_probe_387
CATGACATTGGAAACCCAAAGGCCATTAGATGCGTGCCTCAGGCTGAAGTAGACTGGAAATTCTACGACGCTCAGCCTTGCAGTGACAAAGCTTATAAAATAGAAGAACTCTTCTACTCA
>bat_probe_388
GCAAAATTATGTTTGGATGTTTGCATTAACTATGTGAAATCTCCTAAATCTTTTAAATTGTTTACAATTGCAATGTGGCTATTGTTGTTAAGCATTTGCTTAGGTTCTTTAACCTATGTG
>bat_probe_389
TAAGCGAATATGTTCTCTGTGGCGGTGGTTATTATGTCAAACCTGGCGGAACCAGCAGCGGCGACGCCACCACAGCTTATGCCAACAGTGTTTTTAACATTTTGCAGGCGACAACTGCAA
>bat_probe_390
TATTCCAATGGTGGTTTTTACCTTAAACCTGGTGGTACTACATCTGGTGATGCATCCACAGCCTATGCTAACTCAGTCTTTAATATTTTTCAGGCTGTCAGTTCTAACATTAACAGGTTG
>bat_probe_391
ACCTATGTAACTCAACAACTAATCAGGGCTGCTGAAATCAGAGCTTCTGCTAACCTTGCTGCTACTAAAATGTCTGAGTGTGTTCTTGGACAGTCAAAAAGAGTCGACTTCTGTGGAAAA
>bat_probe_392
CTGTTGTTACCACTGCTGGTTACCATTTTAAGCAGCTTGGCCTTGTATGGAACAAGGACATTAATACACATTCTACGAAGTTAAGCATTAATGAGTTATTGAGGTTTGTTTCAGATCCTG
>bat_probe_393
TCGCTGTTGAACAGGATCGCAACACACGTGAAGTGTTCGCTCAAGTGAAACAAATGTACAAAACCCCAACTTTGAAAGATTTTGGTGGTTTTAATTTTTCACAAATATTACCTGACCCTC
>bat_probe_394
AGTTTTCAACTTGACACTACTCCTAAAACTGGAAATTTTAAAGACCTACGTGAGTATGTCTTTAAAAACAGGGATGGCTTTTTGTCTGTCTACCAAACTTATACTGCTGTTAATTTACCT
>bat_probe_395
ATGTACTGCTCCTTCTATCCTCCTGATGATGAGGATGAGTGTGATGAGTATGAGGAAGAAGAGGAAGTCTCGGAAGAATCCTGTGCGCATGAATATGGTACAGAAGAAGACTATCAAGGT
>bat_probe_396
AGAGCTATGCCTAATATGTTGCGAATAATGGCGTCGCTCATTCTTGCTCGCAAACATAGTACCTGTTGTAACCTTTCACACCGTTTCTACAGGTTAGCTAACGAGTGTGCACAGGTGCTT
>bat_probe_397
CAACCAGTTTGTTGGTTATTTAAAGCTTACTGACAATGTTGCCATTAAGTGTATTGACATTGTTAAAGAGGCACAAAGTGCTAAACCAACGGTGATTGTAAATGCTGCTAACACCCACTT
>bat_probe_398
TGCTGCTAACACCCACTTGAAGCATGGTGGTGGTGTAGCGGGTGCTCTAAATAAAGCCACTAATGGTGCTATGCAGAATGAGAGTGATGAATACATCAGGCTAAATGGACCTCTTACAGT
>bat_probe_399
AAAATTATTTCATAACAGATGCACAAACAGGTTCATCAAAATGTGTGTGCTCTGTTATTGACCTCTTACTTGATGACTTTGTTGAGATAATAAAGTCACAGGATTTGTCAGTAATTTCTA
>bat_probe_400
ACAGAAGCAAATTCTAAGTATGTGTCCATGGATGTAAAATTCGAAAATCTCACTAATAGACTTCCTCCACCCCTCCTTAGTAATTCCACAGATTTGGATTTCAAGGAAGAGCTGGAAGAA
>bat_probe_401
GAAGTTGTTAAACAGTTAAATGAATCCTATATCGACTTGAAAGAGTTGGGGAATTATACTTTTTACCAGAAATGGCCATGGTACATATGGCTTGGATTTATTGCAGGGCTTGTTGCTCTT
>bat_probe_402
TTTCGCTGCAATACCATTTGCACAAAGTATCTTTTATCGCTTGAATGGTGTTGGCATCACTCAGCAGGTTCTGTCTGAGAATCAGAAGATTATTGCCAACAAGTTCAACCAAGCTCTTGG
>bat_probe_403
TTATTTTAAACCTGGTGGAACAACTTCGGGGGATGCAACTACGGCATATGCTAATTCTGTCTTTAACATTTTTCAAGCTGTAAGCTCTAACATTAATCGCATTTTGGGTGTTAATTCTTC
>bat_probe_404
AGTTATGTCAATATTTAAATAGCACTACTATGTGTGTACCACACAACATGAGGGTTTTGCACCTAGGTGCTGGGTCGGATAAGGGAGTTGCGCCTGGTACCGCAGTCTTAAGGAGATGGC
>bat_probe_405
CTTGGCGTGTTTACTCGACCGGAGTAAATGTGTTTCAAACACAAGCTGGCTGTCTTATTGGAGCTGAACATGTTAACGCTTCATATGAGTGTGACATTCCTATTGGTGCTGGCATTTGTG
>bat_probe_406
GTGTTAGTGTTATCACACCTGGAACGAACGCCTCATCAGAGGTAGCTGTTCTCTATCAAGATGTAAATTGCACTGATGTCCCTACAGCAATACGTGCAGATCAATTAACACCTGCTTGGC
>bat_probe_407
TGCATTGTGTGAGAAGGCTTTTAAGTATTTGAACATTGCTAAATGTTCTCGTATTATTCCTGCTAAAGCGCGTGTAGAGTGTTATGACAGGTTTAAAGTCAATGATACAAATTCTCAATA
>bat_probe_408
CACTTGACAAACTAAAGAGTCTTTTGTCTCTTCGTGAGGTTAAGACTATTAAGGTGTTTACAACTGTAGACAACACTAACCTCCACACGCATATTGTGGACATGTCTATGCCTTATGGAC
>bat_probe_409
AAAGAGCACCAATTCCAGAATAAAAGCTTCACTTCCTACGACTATTGCTAAAAATAGTGTTAAGAGTGTTGCTAAATTGTGTTTGGACGTTTGCATTAATTATGTGAAATCTCCTAAGTT
>bat_probe_410
ATCATCCAAATCCTAAAGGATTTTGTGACTTGAAAGGTAAGTACGTCCAAATACCTACCACTTGTGCTAATGACCCAGTGGGTTTTACACTTAGAAATACAGTCTGTACCGTCTGCGGAA
>bat_probe_411
GTGTCAGACCTTGTGTTAGTGTACCGGTCTCTGTCATTTATGACAAGGTATCTAATTCTCATGCCACATTGTTTGGTAGTGTTGCATGTTCGCACGTTACCACTATGATGTCGCAATTTT
>bat_probe_412
ATTAGCACAAGTCTTGACTGAGGTTGTATACTCCAATGGCGGTTTTTATTTTAAACCTGGTGGTACAACTTCGGGTGATGCTAGTACTGCTTATGCTAACTCTGTATTTAACATTTTTCA
>bat_probe_413
TGTGTGCTGCTCTAAAAGAGCTTCTACAGAATGGTATGAATGGTCGTACTATTCTTGGTAGCACTATTTTAGAAGATGAGTTTACACCTTTCGACGTTGTTAGACAATGTTCTGGTGTGA
>bat_probe_414
CAGCCAGTTGCTGAGAAACCTGTTGATGTAAAACCTAAGATTAAGGCATGTATCGACGAGGTCACTACAACACTGGAGGAAACTAAGTTTCTTACCAATAAATTGCTTCTTTTTGCTGAC
>bat_probe_415
AGAGCTTTTGCCAGACTACATTGATGTTAATAAAACTTTGAAGGAATTCGCTGCTACCATTCCTAATCGCACTGAAATGCAATTGACGTTGAACACTTACAATGCTACTGTTCTCAATCT
>bat_probe_416
ACTTAATAAGTTTGGAAAAGCTGGTTTATATTACGAGTCTATTAGTTACGAGGAACAAGACGCTATGTTTGCTTTAACAAAGCGTAATATCCTCCCTACTATGACTCAACTTAATCTCAA
>bat_probe_417
ATATGATTAGAATGATCTCTGCTATGATTCTTGGTTCCAAGCACGTTACATGCTGTAATTCCACTGATAGGTTTTACAGACTTTGTAATGAGCTGGCACAAGTACTAACTGAGGTCATCT
>bat_probe_418
ATTGGCATTTTGTGCATAATGTCTGATAGAGACCTTTATGACAAGCTTCAATTTATGAGTCTAGAAGTACCGCGTCGAAATGTGGCTACTTTACAAGCAGAAAATGTGACTGGACTCTTT
>bat_probe_419
ACCTAATGAGCTTTCATTAGCCTTAGGTTTAAAAACAATTGCTACTCACGGTGTTGCTGCAATTAATAGTGTCCCTTGGAGTAAAATTTTGACATATGTCAAACCATTCTTAGGACAAGC
>bat_probe_420
CAGGCCACTTTAATAAAGAATTTTATGACTTTTTACGTGAGCATGGCTTTTTTGATGAGGGTTCAGAACTTACACTTAAACATTTCTTCTTTGCACAAAAAGGTGATGCAGCTATTAGAG
>bat_probe_421
TCTTCCCCCTGCATATGCACCTACTTATTTAAGTGTAGATGCTAAATATAAAACTACAGATGAGTTGTGTGTGAATTTGAATATAACACCCAATGTTACATATTCTAGAGTTATATCACG
>bat_probe_422
ACACCATGTTCTTTTGGTGGTGTGAGTGTAATAACACCTGGAACAAATGCTTCATCTGAAGTGGCTGTTCTTTACCAAGATGTAAATTGCACTGATGTCCCAACGGCCATACGTGCTGAT
>bat_probe_423
TACCGTTTGTGCAATGAGTTAGCTCAGGTGCTTACGGAGGTTGTCTATTCAAATGGAGGCTTTTACTTCAAGCCTGGTGGTACTACTTCTGGTGATGCTACAACTGCTTATGCAAACTCT
>bat_probe_424
AAATGAGTGTGCTCAGGTGTTAAGTGAATATGTGTTATGCGGTGGTGGTTATTACGTTAAACCTGGAGGAACCAGTAGCGGAGATGCCACCACTGCATATGCCAATAGCGTCTTTAACAT
>bat_probe_425
GGTAGAACCAGATATAACTAAAGGTCCTCATGAATTCTGCTCCCAACACACTATGTTGGTGGACATGAAGGGTGAACAAGTTTACCTGCCATATCCGGATCCATCTAGAATATTGGGAGC
>bat_probe_426
GCCTGGTGGTACAACCTCTGGTGATGCTACAACTGCCTATGCTAACTCAGTCTTTAACATTTTTCAGGCTACTTGTGCTAACATTAATAGGCTCCTTAGTGTTGATAGTAACAATTGTAA
>bat_probe_427
ACATCCTAATCAGGAGTATGCTGATGTCTTTCACTTGTATTTACAATACATTAGGAAGTTACATGATGAGCTTACTGGTCACATGCTAGACATGTATTCTGTAATGCTAACTAATGATAA
>bat_probe_428
TTTGCCATCGGACTTGCTCTCTACTACCCATCTGCTCGCATAGTGTATACAGCTTGCTCTCATGCAGCTGTTGATGCCCTATGCGAAAAGGCATTAAAATACTTGCCCATAGATAAATGT
>bat_probe_429
ACCTGGAGGCACTACTTCTGGTGATGCCACTACAGCTTATGCCAACTCAGTCTTTAACATCTTCCAAGCTACTAGCGCTAATATTAACAGACTTCTTAGTGTAGACAGTAATAACTGTAA
>bat_probe_430
GCTATTCCTACTAATTTTTCTTTTTCAGTTACACAGGAGTTCATTGAAACATCCATTCAGAAGGTTACTGTTGATTGTAAACAGTATGTCTGCAATGGTTTCACTAGGTGTGAAAAGCTA
>bat_probe_431
CAGCATATGCCAATTCAGTGTTTAATATTTTTCAAGCTGTTAGTGCCAATGTTAACAGGTTGCTCGGTGTTGACAGTAACATGTGCAACAACCTTGAAGTCAAGCAATTACAGCGTAAGC
>bat_probe_432
AATCGTGGATTACGGTGTCCGGTTCTTCTTCTATACTAGCAAGGAGCCTGTAGCTTCTATTATTACAAAGCTTAACTCTTTAAATGAGCCACTTGTTACTATGCCCATAGGTTATGTGAC
>bat_probe_433
AATTTCCTCAAGTTGGTGGTTTAACTTCAATTAAATGGGCTGATAACAACTGTTATTTGTCCAGTGTTTTATTAGCACTTCAACAGATTGAAGTCAAATTCAATGCACCAGCACTTCAAG
>bat_probe_434
CATTAGTGGTAAAGAACGTGCGCGTACTGTGGGTGGTGTCTCATTGCTTTCTACTATGACAACAAGGCAGTATCACCAGAAACATCTTAAGTCTATTGTCAACACACGCGGTGCGTCTGT
>bat_probe_435
ATGAAACCAGGTGGTACTACATCAGGTGACGCTACTACAGCTTATGCCAATTCCGTTTTCAACATTTTCCAGGCTGTTAGTGCTAACATTAATCGTATTTTGGGTGTTAACAGCAATACC
>bat_probe_436
GGCTACCATCTTATGTCCTTTCCTCAATCAGCACCTCATGGTGTCGTTTTTCTACATGTCACATATGTGCCATCACAAGAGAAAAACTTCACAACAGCTCCAGCTATTTGTCATGAAGGC
>bat_probe_437
GTTAACAGGTCATTTATTAGACACATATAGTGTCATGTTGGCTAGTGATAACGCTTCTAAGTACTGGGAGGTAGATTTCTATGAGAATATGTACATGGAATCTGCCACATTACAGAGTGT
>bat_probe_438
CGTGTTTATGAGTACAGCCAAGTGTTGGGTCGAAGAAGATTTGTCTGTTGGACCTCATGAGTTTTGCTCACAACACACTATGCAAATAGTTGATTCTGATGGTGATTATTATTTGCCGTA
>bat_probe_439
CCACTTAACAAGTTCGGTAAGGCTAGCTTGTATTATGAATCACTGTCTTATGAAGAACAGGACGCTTTGTATGCACTTACAAAGCGTAATGTTCTACCTACTATGACACAGCTTAACCTT
>bat_probe_440
TCTGTTGATCAGGCTTATTTAAACGAGCAAGGGGCTCTAGTGCAGCTCGACTAGAGCCCTGTAATGGTACTGAACCAGAGCATGTTGTACGCGCCTTTGATATTTACAATAAAGAGGTTG
>bat_probe_441
ACATTCGGTGCAGGGGCAGCTCTCCAAATACCGTTCGCTATGCAAATGGCCTATAGGTTTAATGGCATTGGAGTTACTCAAAACGTTCTCTATGAGAACCAGAAGCTGATAGCTAATCAG
>bat_probe_442
CAACATACGGAATTAGGTGTTGAATTTCTTAAGCGTGGGGACAAGATTGTCTATCACAATACAGGGAGCCCCATTGAGTTTCATCTTGATGGTGAGGTTCTTCCACTTGACAAACTAAAG
>bat_probe_443
ACTTGCTCAAGTTTTAACAGAGGTTGTCTATTCCAATGGAGGGTTTTATTTAAAACCTGGTGGTACTACTTCTGGTGATGCAACAACAGCATATGCAAATTCTGTTTTTAACATCTTTCA
>bat_probe_444
TGCAAGCGTCGTACTCTATCATGATGTGGATGATCTCTGCCATGATTCTTGGCTCTAAGCATGTTACTTGTTGCAATTCTACAGAACGCTATTACAGGCTGTGTAATGAGCTGGCTCAGG
>bat_probe_445
TCGGAGACATCTTTGTTCTTACTTCTCATTCGGTGGCCACCCTGCAGGCGCCCACAATTGTGAATCAAGAGAGGTATGTTAAAATAACTGGATTGTATCCAACTCTTACTGTACCTGAGG
>bat_probe_446
GCTTGGAATACTGCTAAACATGATACTGGCAATTATTACTACAGATCTCATCGCAAGACTAAGTTAAAGCCTTTTGAGAGAGACCTGTCTTCTGACGATGGTAATGGTGTGTATACACTC
>bat_probe_447
TGTTTGGCTCGTGAGTGCTTTATCAAAAGTGATATATTTGGTTCTGATTTCAAGACATTTGATCTCTTGGAATATGATTTTACAGAACACAAGTTAAAACTTTTTGATAAGTACTTTAAA
>bat_probe_448
ACTTTAAGCATTGGGACCAGCAGTATCACCCAAATTGTGTGAACTGTACTGATGACCGTTGTGTGCTACATTGTGCAAATTTCAATGTGCTCTTTTCAATGACACTACCGGGAACGTCTT
>bat_probe_449
AAGCTAAACACATTGTGTATGTTGGTGATCCAGCCCAGCTGCCTGCACCACGCACCTTGCTCACTCGGGGCACATTGGAACCGGAAAATTTCAATAGTGTAACCCGTTTAATGTGCAACT
>bat_probe_450
AAATTTATGAAGGTGGTTGTATTGCTGCTAGAGATGTAGTTGTTACCAACCTTAATAAGAGTGCTGGTTACCCTCTCAATAAGTTTGGCAAAGCTGGTTTGTACTATGAGGCACTTTCCT
>bat_probe_451
CTCAGATGAACTTGAAGTATGCTATAAGTGCTAAAAATCGTGCTCGCACTGTAGCTGGTGTTTCTATAGCATCTACTATGACAAATAGACAATTTCATCAGAAGATGCTTAAGTCTATAG
>bat_probe_452
AACTGAATTGTAGTTTCCAGGATGCTGCCGCTAATATCTTTGTGATTAACAAGGATACATACGTGGCACTCCGGAATTCTATTACCCAAGATTCCTATAATAGATACTTGTCCATGTTTA
>bat_probe_453
GCCCATAGGTTATGTGACACATGGTCTTAACCTAGAAGAGGCCGCGCGCTGTATGCGCTCCCTCAAGGCACCTGCTGTGGTGTCAGTTTCTTCACCAGATGCTGTCACTGCATATAATGG
>bat_probe_454
TAACGTGGTATTTGTGCTTTGGGCAGGTGGTCTTGAACTTACAACCATGAGGTATTTTGTCAAGATTGGCCCAGTAAAGCGTTGCTACTGCGGTAAAACAGCCACTTGTTATAATAGTGT
>bat_probe_455
CGTTGAACACCATTTCTCAAGCTCTTAATAAGGTTGAGAATGTTGTCAATGAACAAGGAACTGCTTTGTCTCAGTTAACCAAGCAACTTGCTTCTAATTTTCAAGCCATTTCTTCTTCTA
>bat_probe_456
TTACAATTATCTTAGAAAGCATTTTTCTTTGATGATTTTGTCGGATGATGGCGTCGTCTGTTATAATAGTGAGTATGCAGCACTTGGTTATGTCGCTGACATTAGCGCATTTAAGGCTAC
>bat_probe_457
GCGTGGTGACAAAATTGTGTACCACACTTTGGAGAGCCCCGTCGAGTTTCATCTTGACGGTGAGGTTCTTCCACTTGACAAACTAAAGAGTCTCTTATCCCTACGGGAGGTTAAGACTAT
>bat_probe_458
TTTGTCCACTCTTGCACAGAATGGAATCATGTTGTAATTACAGTGCAAGAAGGTAATTATAACCCATTTAATTGATAGCTATGCTTTAGTAAAGTGTGTAGCTGTAGAGAGAATGTTAAA
>bat_probe_459
ATACCTGCGAAAGCGCGTGTTGAGTGCTATGACCAGTTTAAAGTTAATGAAACAAATTCACAGTATTTGTTCAGTACTATTAATGCGCTACCGGAAACGTCTGCTGATATACTGGTAGTT
>bat_probe_460
GCTGGGTATTGGCGGAGACAGGACAGGAAAATTAACACTGGAAATGGAACAAAACCTCTGGCACCCAGGTGGTATTTCTACTACACTGGAACAGGACCTGAGGCAAATCTCCCTTTCAGA
>bat_probe_461
CCTAGTGTCTATGCGTGGGAAAGAACAAAGATTTCCGATTGTGTTGCAGATTACACTGTTTTCTACAACTCAACTTCTTTTTCGACTTTCAACTGTTATGGAGTGTCTCCTTCTAAGTTG
>bat_probe_462
AAAGATGGTCGTGCTATTTATGGTAATATTTGCAGACAAGACTTAACTAAGTACACTATGATGGATCTCGTTAATGCTCTTCGTAATTTCGATGAAAAGAATTGCGAGGTTCTTAAAGAG
>bat_probe_463
TATCCTCTTAACAGGTTTGGTAAAGCTCGTTTGTTTTACGAAACCTTTAGTTATGAGGAGCAGGATGCACTTTACGCTATGACAAAGCGTAATATCTTACCAACTATGACACAGCTTAAT
>bat_probe_464
AGGCTTCTTTTTGAACCTCGAGTTCCTGTCAGTGCTGATTTTGTTGAAGTTAGCAGCTGTAATGTTACCTTTATTAATTTAACCATCAATGAGTTACCAGAGCTTTTGCCTGACTACATT
>bat_probe_465
AGAACAAATTATACCGGATTGTGTGGAATGTGCAACGTAAGGACGTTGCGTATTCAAAGCAATCTGCCTTTACTATGAATAGTATAGTCCAATTGGACACCATGGAGGATGTCCCTAGAC
>bat_probe_466
ATGAAAATTTTAATTCTTGCTTTCTTAGCTAACTTAGCTAAAGCACAGGAAGGATGCGGTATTATCAGTAGAAAACCGCAACCTAAAATGGCACAAGTCTCATCCTCTCGTCGGGGCGTT
>bat_probe_467
ACTACCCAACAGCAAGAGTTGTTTACACAGCTTGCTCACACGCAGCCGTAGATGCATTGTGTGAGAAAGCTTTTAAGTACCTGAACATTGCAAAATGTTCACGCATTATACCTGCGAAAG
>bat_probe_468
TTGGTGATGTCATCACTAGTGGTGACATCACTTGTGTCATAATACCTGCCAAGAAGTCGGGTGGGACTACGGAAATGCTAGCAAGAGCACTAAAGGAAGTCCCAGTTGCTGAGTATATAA
>bat_probe_469
TAACCAAGAATAGTAAAGTCCAGCTCGGCGAGTATGTCTTCGAGCGTATAGACTATAGTGATGCTGTTTCCTACAAGTCTAGTACTACGTATAAGCTAGCTGTCGGAGACATCTTTGTTC
>bat_probe_470
CACGTAAATTGTTGTACCAGTTCTGACCGTTACTACAGGCTCTGTAATGAACTTGCACAAGTTCTTACTGAGGTTGTTTATTCTAACGGCGGTTTCTACATGAAACCAGGTGGTACTACA
>bat_probe_471
GTCACTGCATATAATGGTTACCTCACTTCGTCTTCCAAGACACCTGAGGAGTATTTTGTGGAGACTACTTCTCTTGCGGGATCGTATAGAGATTGGTCTTATTCAGGACAACGTACGGAA
>bat_probe_472
TTTACATATAAAGTAGTACAGCGTTACTTTGAGTGCTACGATGGTGGTTGTATTACTGCTAGAGAAGTTGTTGTCACTAATTTGGATAAGAGTGCTGGTTATCCTCTTAATAGATTTGGT
>bat_probe_473
CATTATTTTGGCGTCTTTTTCGGCTTCTGCTAGTGCTTTTATCGAGACTGTAAGGGGTCTTGATTACAAGTCTTTTAAAGCCATTGTTGAGTCCTGCGGTAACTACAAAGTTACTAAAGG
>bat_probe_474
AGGCTTAGCAATGAACTTGCACAAGTTCTTACAGAAGTTGTTTATTCCAATGGTGGTTTCTATATGAAGCCTGGTGGTACAACTTCTGGTGATGCTACAACGGCCTATGCTAATTCAGTC
>bat_probe_475
ATATGATTAGAATGATTTCAGCTATGATACTTGGTTCTAAGCACGTTACATGCTGTAACTCTAGCGATAGATTTTACAGGTTGTGTAACGAATTAGCACAAGTACTAACTGAGGTTGTCT
>bat_probe_476
TGAAATCTCCTAAGTTTTCTAAATTGTTCACAATTGTAATGTGGCTATTGTTGTTAAGTATTTGCCTAGGTTCTTTAACCTATGTAACTGCTGTTCTTGGTGTATGCCTATCTAGTTTAG
>bat_probe_477
GTTTGTATTATGATTCACTATCGTATGAGGAACAGGACCAACTCTATGCTGTAACAAAGCGCAACATTTTACCCACTATGACACAACTTAATCTTAAGTATGCCATTAGTGGAAAAGAAC
>bat_probe_478
ACTGCTTATGCAAACTCCGTCTTTAATATCTTCCAGGCTGTTAGCGCTAATGTTAACAGACTGTTGGGTATAGATTCCAACACTTGTAACAATCTTAATGTCAAACAATTGCAGCGTCGA
>bat_probe_479
AACCACTAAAGTTATTTGCGGCTGAAACACTTAGAGCAACTGAAGAAGCCTCTAAACAGTCGTACGCTATTGCTACTATCAAGGAAATAGTAGGTGAGCGTGAATTGTTGCTTGTGTGGG
>bat_probe_480
GTCAGGGTTCTTTCCCCTGCAGTGTCTGTTTAAGTGGATTAGATTCTCTTGATTCTTACCCAGCTCTTGAAACCATCCAGGTTACGATCTCATCGTATAAGCTAGACCTGACATTTTTGG
>bat_probe_481
CAAGTACGTTCGCAACCTCCAACACAGGCTATATGAGTGTCTCTATAGAAATAGAGACGTTGATCATGAATTTGTGGATGAATTTTACGCATATTTGCGTAAGCATTTCTCCATGATGAT
>bat_probe_482
TGTTTACGGTCCCAAGTTAGACCTGAGTATTTTGACATTGTCCGTAATACATGGCCAATGCCTATTGATACGAGTAAGGCTGAAGGTGTCATTTACCCTAATGGCAAGTCATACTCTAAT
>bat_probe_483
AACAAAGAAGTTGCTAGCATAGGCAAGTTTGTTAAGGTGAATTGTGTTCGCTTTAAAAATCTTGACAAGCATGATGCCTTCTTTGTTGTGAAACGCTGTACTAAGAGTGTTATGGAACAC
>bat_probe_484
ACTGTTCATGCTACAGCAACGATACCGCTACAGGCCTCACTCCCTTTCGGATGGCTTGTTATTGGCGTTGCATTTCTTGCTGTTTTTCAGAGCGCTACCAAAATAATTGCGCTCAATAAA
>bat_probe_485
CCACTTGCAGAGTTAAAGTGTACTACAAAAAGTTTTAATGTCTCCAAAGGCATTTATCAAACTTCCAATTTCAGAGTATCACCAGTTACTGAGGTTGTTAGATTTCCAAATATTACAAAT
>bat_probe_486
TATTAGATCAGTTTTCTCTCGCACACTGGATGCAGCAAACCATTCTATTCCTGACCTTCAAAGAGCAGCTGTCACCACTCTTGATGGTATTTCTGAACAATCATTGCGTCTTGTTGATGC
>bat_probe_487
CCAGCCATTTGTCATGAAGGCAAAGCTTACTTCCCTCGTGAAGGTGTTTTCGTTTCTAATGGCACTTCTTGGTTTATTACGCAGAGGAATTTTTACTCTCCACAATTAATTACAACAGAC
>bat_probe_488
CATTTCTTAATAAACACTTTTCTATGATGATCTTATCGGATGATGGTGTTGTGTGTTATAATAGCGACTATGCCGCTAAAGGTTATGTCGCCTCCATCCAAAATTTTAAAGAGACGCTTT
>bat_probe_489
TGGAACACTGCTAAACAAGATCAGGGCCAGTATTATTATAGATCCTCCCGAAAAACAAAACTTAAACCTTTTGAGAGGGATCTAACTTCTGACGAAAATGGTGTACGTACTCTTAGTACT
>bat_probe_490
TTTGTGGTTGAGGTGGTCGACAAATATTTTGATTGTTACGATGGCGGTTGCATAAATGCTAACCAAGTCATTGTTAACAATTTGGACAAATCAGCTGGATTCCCCTTTAATAAATGGGGA
>bat_probe_491
AAGGGCCCTGAAATTAGATATCTTTACTTTGTAAAGAATCTTAATAATTTACATAGAGGCCAACTCTTAGGGCATATAGCTGCAACTGTACGTTTGCAAGCTGGTGCTAATACAGAGTTT
>bat_probe_492
CTCTTACTGTACCTGAGGAATTTGCCAATCATGTTGCGAATTTTCAGAAAGCAGGTTTTAGTAAATTTGTCACCGTTCAGGGGCCCCCTGGCACCGGCAAGAGTCATTTTGCTATTGGGT
>bat_probe_493
ACTTAAACCATCAGATGAAGGTGTTAAAGTAACACAAGAGTTAGGTCATGAGGATCTTATGGCTGCTTATGTGGAAAACACAAGCATTACCATTAAGAAACCTAATGAGCTTTCACTAGC
>bat_probe_494
CTATTGATGCCTACCCTCTTACGAAGCATTCTGACCCTGAGTATCAGAACGTTTTCTGGTGTTATCTGCAATATATAAAGAAGTTACATGAGGAGTTAACAGGTCATTTATTGGACACAT
>bat_probe_495
TGTGGACATGTCTATGACTTATGGACAACAGTTCGGTCCTACTTATTTGGATGGTGCTGATGTCACTAAAATCAAGCCACATGTTAATCATGAGGGTAAGACATTTTTTGTACTACCTAG
>bat_probe_496
TGACCAGTTATGTGGTCTGGAGCAGGTTGAATTCTATGACACTGTATCTGTGCGAGGGCAGCATGTCATTCGCTTTGGTTTTACCAGCGTTTGCTTTGACAATGGTATTGTCGGCGGCTG
>bat_probe_497
GCGAGTTTCAAGAAAGGTGCTAAACTGCTACATAAGCCAATTATTTGGCATATCAATCAGACTACAAACAAGACAACTTACAAGCCAAACACTTGGTGTTTACGTTGTCTTTGGAGTACA
>bat_probe_498
CTAACTATTATTATTATTCTGTTTGGAACTTTAACATTGCTCATCATGGCAGACAACGGTACAATTACTGTTGAGGAGCTTAAACAACTCCTGGAACAATGGAATCTAGTAATAGGTTTC
>bat_probe_499
TCCTCTCGTCGGGGCGTTTATTATAATGATGACATCTTTCGTTCTGACATATTACACCTTACACAGGATTACTTCCTGCCATTTGACTCAAATTTAACACAGTACTTTTCGCTTAATGTG
>bat_probe_500
TTGGCCTTTTTTGCTTACTCAACCGCTATTTTAGACTTACTCTTGGTGTTTATGACTATTTGGTCTCCACACAAGAGTTTAGATACATGAACTCTCAGGGGCTCTTGCCACCTAAGAGTA
>bat_probe_501
TGTTGAGGGTGCACATGCTTCTCGTAATGCATGTGGCACCAATGTGCCTTTACAGTTAGGATTTTCTACAGGTGTGAACTTTGTTGTTCAACCCGTTGGAGTTGTAGACACTGAGTGGGG
>bat_probe_502
AGCTGGCCTCTGGACAGTGTTTCAAAATTCTGTATAAGGGCAGTGTTACACATGATGCTAGCTCTGCCATTAACAGACCTCAGCTTAACTTTGTTAAGTCTTTTATTGCTGCTAACCCCA
>bat_probe_503
TGAACTCGAGTGGCTTAACAGAGTTGAAACTTACATTAAATGGCCTTGGTATGTGTGGTTGGCTATTGCTGTTACACTTATCATATTGGTCGGACTTATGCTATGGTGTTGTCTCGCAAC
>bat_probe_504
ACGTGTTAAAGCTAAACATATAGTGTATGTAGGTGATCCTGCTCAGTTACCAGCACCACGCACTTTGTTGATACGAGGCACTTTGGAGCCTGAAAATTTCAATAGTGTTACTCGTTTAAT
>bat_probe_505
TTCAGATGCTTTCAGACACTTTGGATAAATTGTCTGACTACTGTACGTTTGTTTGTTGGGCTCATGGCTTTGAGTTAACGTCTGCATCCTATTTTTGCAAGATAGGTAAGGAGCAACGGT
>bat_probe_506
GGTGATTCTTTAGAGTGCAGTAACCTACTGCTTCAGTATGGTAGCTTCTGTACCCAACTTAACCGTGCCCTTTCTGGCATTGCTGTAGAACAGGACAAAAACACCCAAGAGGTGTTTGCC
>bat_probe_507
TATGTTAAGATGCTTGCACCTAAAACAGGTACTGGAGTGGCTATTTCAGTCAAACCAGAAGCAACTGCAGACCAAGAGACATATGGTGGTGCTTCTGTATGTCTCTATTGTAGAGCGCAT
>bat_probe_508
AGATCCTGGCTTGCTTATAGCGTCATCTCCTGCCTTAGTTGACCAGCGTACAGTTTGTTTTTCTATCGCTGCACTCAGCACTGGTATAACGCATCAAACTGTAAAACCTGGTCATTTCAA
>bat_probe_509
TTAGGTGATGTTATTGCTAATGCAATGCTTAAATGTGTAGCGCTTTGTGACGCTATGACTGAAAAAGGCATTGTAGGAGTCATTACGTTGGACAACCAAGATCTTAATGGTAACTTCTAT
>bat_probe_510
AGTTTCCTCAGGTTGGTGGTTTAACTTCAGTTAAATGGGCAGATAACAATTGTTACTTGTCTAGTGTGTTACTTGCACTTCAACAAGTTGAGGTGAAATTTAATGCACCAGCACTTCAGG
>bat_probe_511
CCAATTTTAACACACTATTTTCTACTACTATACCTAATACTGCTTTTGGTCCTCTCTGCAGAAAAGTTTTTGTAGATGGTGTGCCACTTATTGCCACCGCCGGTTACCATTTTAAGCAGT
>bat_probe_512
TTCCCATTTAATAAGTGGGGCAAAGCTAGACTTTATTACGATTCTATGAGTTATGAGGATCAAGATGCACTCTTTGCTTATACAAAAAGAAATGTCATCCCTACTATAACCCAAATGAAT
>bat_probe_513
TTAAAACTATGGTCGTAACAGCTGGTATAGATCAAGTTAATTGTAGTAGTAGTGCCGTAGCTTACTATGAGCCTGTTCAAGGCCATAGGATGGTTATGGGCCTTCTATCAGAAAATGCTC
>bat_probe_514
CAACAAAGATTACGCAGACCTTGGTTATGTAGCAGATATTAGTGCATTCAAAGCTACATTGTACTATCAGAACAATGTCTTTATGAGCACTTCCAAGTGTTGGGTTGAACCTGACATTAC
>bat_probe_515
TTCAATAGTGTTACGCGTTTAATGTGTAACTTGGGACCTGACATATTTCTTAGTGTATGTTATCGGTGTCCTAAGGAAATTGTGAGCACTGTAAGCGCATTAGTTTACAATAATAAATTG
>bat_probe_516
CAACAGGGGGCCTTTTTGTGTGCTAATGAATACACTGGCAATTATCAGTGTGGACATTACACTCACATAACTGCTAAAGAAACACTCTATCGCGTAGATGGAGCACATCTTACTAAGATG
>bat_probe_517
GTCACTGGTAATTTGCTTGGTTTTAAGAACTCTACTACTGGAGAGATTTTTAGTATTTCTCCATGCCAACTTACAACTCAAGTTGCTGTTGTTTCTGACAAGATTGTTGGTGTTGCTGCA
>bat_probe_518
AGTTTGACCTAGTCATATCTGATATGTACGATGGTAAAACAAAACACTGTGATGGTGAAAATGTTTCAAAGGAAGGATTTTTCGTTTACATCAACGGTGTTATAAACGAGAAACTTGCAC
>bat_probe_519
CGTTCTGGAAGCTTACCAGCTCTTCAGGACGTTACCTTCGATTCAGAGGCTTGAATGCCAATGAAGAGTAACAAGAGTTGAGGCAACTGCTAGCGTTCAGGTAACCCCTTTACGTGATGC
>bat_probe_520
GTGTGCACAAGTACTTAGTGAAATGGTACTTTGTGGTGGAGGGTTTTATGTAAAACCTGGAGGCACAAGTAGTGGTGATTCTACCACTGCATATGCAAATAGTGTTTTTAATATTTGTCA
>bat_probe_521
TAAGTCTGTCATGGAACATGAGCAGTCCATGTATAACAAACTTAGTGGCTCCAATGCATTAGCTGTGCATGACTTCTTTACTTGGAAAGATGGTCGCTCTATTTACGGTAATGTTTGCAG
>bat_probe_522
ATGATTATTTCAATAAGAAGGATTGGTATGACTTCGTAGAGAATCCTGACATCTTACGCGTATATGCTAACTTAGGTGAGCGTGTACGCCAAGCATTATTAAAGACTGTACAATTCTGTG
>bat_probe_523
GTTAATTGGCCTAGTGTTTCCTATGCTGGGTCTTTGTGGGATATTACAGTTATAAACAATGTGGATAATGAAGTTGTCAAACCTACAGATGTTGTAGAAACTAATGAAAGTTTGACATGG
>bat_probe_524
TGTAGCTAGATCCATGTTAGGGCTATCTACGCAGACTGTTGATTCTTCACAGGGTTCTGAATACCCATATGTGATTTTCTGTCAAACAGCAGACACTGCACATGCTAATAACTTAAATAG
>bat_probe_525
TGCTAATTCTGTTTTTAACATCTTTCAGGCTACTAGTGCCAACATTAACAGACTTCTCAGTGTTGATAGTAACAATTGTAACAATCTTGGTGTTAAATCTTTGCAGCGACGTTTGTATGA
>bat_probe_526
TACCAAGGGAAAGCCCGTAAAAGGTGCTTGGAACATTGGACAACAGAGATCAGTTTTAACACCACTGTGTGGTTTTCCCTCACAGGCTGCTGGTGTTATCAGATCAATCTTTGCACGCAC
>bat_probe_527
TAGAGTCGTGTTCGTCCTTTGGGCACATGGCTTTGAGTTGACATCAATGAAGTACTTTGTCAAGATTGGACCAGAGAGGACTTGTTGTCTTTGTGACAAGCGAGCCACATGCTTTTCTAC
>bat_probe_528
TCATCAGATACTTATGCCTGCTGGAATCATTCTGTGGGTTTTGACTATGTCTACAACCCATTTATGATTGATGTTCAGCAGTGGGGTTTTACGGGTAACCTTCAGAGTAACCACGACCAA
>bat_probe_529
ATTACCTAATATGATTAGAATGATTTCCGCTATGATTTTGGGTTCTAAGCATGTCACATGTTGTACTGCTAGTGACAGGTTTTATAGACTCTCCAATGAGTTGGCCCAAGTCTTAACAGA
>bat_probe_530
GATGGCAAACCTTGCACCCCACCTGCTCTTAATTGTTATTGGCCATTAAATGATTATGGTTTTTACACCACTACTGGCATTGGCTACCAACCTTACAGAGTTGTAGTACTTTCTTTTGAA
>bat_probe_531
AGACCTCAATTGAATTTTGTAAAAACTTTTATAGCTGCTAACCCAAATTGGAGTAAAGCAGTATTTATTTCACCTTATAACAGTCAAAATGCTGTAGCTAGATCCATGTTAGGACTAACT
>bat_probe_532
AAACTATCCACAGGACTTGTTAAGAACCAGTGCGTCAATTTCAATTTTAATGGACTCAAAGGTACTGGTGTTCTGACTGATTCTTCAAAGAGATTTCAGTCATTTCAACAATTTGGAAGA
>bat_probe_533
CAATTATAAACTACCTGATGACTTTATAGGTTGTGTTATAGCTTGGAACACAGCCAAGCAAGACGTCGGTAGCTATTTTTATAGGTCCCATCGTTCTAGCAAATTAAAACCCTTTGAAAG
>bat_probe_534
ACTGCTTATGCTAATAGTGTGTTTAACATTTGTCAGGCTGTCACTGCTAATGTGAATGCACTTTTATCCACTGATGGTAATAAGATTGCTGACAAGTATGTCCGCAACTTACAACACAGA
>bat_probe_535
CTCTTAATAATGGTTTTACTACATGTGGTAACCTAGACTGCTTTAACATGCTTTCTGCTAAGACTGGTGTGGACGTGCAACGTTTATTGGCGGCTGTACAACGTCTACATAACAGTTTTG
>bat_probe_536
GTCCACAACGCACAAGTTAGTGTTGTCAGTGACACCATATGTTTGTAATCATCCTAGTTGTGACGTTGCAGATGTTACTCAATTGTATTTGGGTGGCATGTCTTATTATTGTAGAGAACA
>bat_probe_537
TGACATTCTATTTTACTAATGATGTTTCATTTTTAGCTCACCTTCAATGGTTTGCTATGTTTTCTCCCATTGTGCCTTTCTGGATAACAGCCATTTATGTGTTCTGCATCTCCTTGAAGC
>bat_probe_538
CTGGTTTATAAAAATTGGATCTAGAAAATCGGCTCGCCTCGTACAATTGTGCGAAGGTGATTACGGACGAAGAATTCCAATTCATTATGAGATGTTTGGCAATTACACTATCTCCTGTGA
>bat_probe_539
GCGAGTATGACTATGTTATTTATACACAAACTTCTGATACATCTCATGCCCTTAATGTTAACAGGTTTAATGTTGCCATTACACGCACCAAGATTGGTATTTTGTGTATTATGTGTGACA
>bat_probe_540
ATCATAAAGTCAAGCTTTTTGATAAGTACTTTAAATACTGGGGCCAAGATTACCATCCTAATTGTAGTGATTGTTATGATGACATGTGTTTGTTACACTGTTCCAATTTTAACACACTAT
>bat_probe_541
CTTGTTTAATGCTTCTATGGGTCCTATGTTTAGTCTCTGACTAACCTTGGACATTTGGAAAACGAACTATGTTACCTTTTGTCCATGAACAAATAGGTACTATCATAGTAAATTTTTTCA
>bat_probe_542
TAATTAAATATAATAAATAATAATATTTTTCATTCTGAGCTATCGTGTCTCTTGTACTTCTCGGTCACAATACCCTGTTCCGTCAGGTGCGTGGCAACCCGGGGCACACTATGCTTTCCA
>bat_probe_543
GTTTACAATAATAAATTGTCAGCTAAGAAAGACGCTTCTGGTCAGTGCTTTAAGATACTATTTAAAGGCAGTGTGACTCATGATGCAAGCTCTGCCATCAATAGACCTCAATTGAATTTT
>bat_probe_544
TTGCTGCTCTACTAGTGATCGTTTCTACCGCTTAGCTAATGAGTGTGCTCAGGTGTTAAGTGAATATGTGTTGTGCGGTGGTGGTTACTATGTTAAGCCTGGTGGCACAAGCAGTGGTGA
>bat_probe_545
CAAACTGCCCTTTGGAATTAACATTACATCTTATAGAGTTGTTATGGCTATGTTTAGCCAAACTACTTCTAATTTCTTACCAGAAAGTGCTGCTTATTATGTTGGTAATCTAAAGTATAC
>bat_probe_546
CTATGGTAAGCAGGCTGCCTCTGAACCCAACTATATCTACCATTCAGCGTACGTCGATTGCACGAGCTGTGGTAAAGGTAGTTGGCTGACTGGCAATGCTGTGCAAGGTTTTGCATGTGA
>bat_probe_547
CACAACTACAGCGACAGCGCTGGGCAAGCTGCAAGACGTAGTCAACCAGAATGCTCAAGCATTAAATACACTTGTCAAACAACTTAGCTCCAATTTTGGTGCTATTTCAAGTGCTTTGAA
>bat_probe_548
CACTATTGGGACAGCGTGTTGCTAACGCTATGTTGAAGTGCGTTAAATTGTGTGATGAGATGGTTACTAAAGGTGTTGTTGGCGTTTTAACATTGGACAACCAGGACCTTAATGGTAATT
>bat_probe_549
AGGACCTTAATGGTAATTTTTACGATTTTGGTGATTTTGTCGATGTTATGCCAGGTATGGGTATTCCTTGTTGTACTTCATATTACTCTTACATGATGCCAATTATGACTATGACTAATT
>bat_probe_550
TTAGCGTCTCTTTCTGCTTCTACGAGTGCTTTTGTTGACACTGTAAAGAGTCTTGATTACAAGTCTTTTAAAGCCATTGTTGAGTCTTGCGGAAATTACAAAGTTACCAAGGGCAAGCCT
>bat_probe_551
CAAGTATGTCCGCAATTTACAACATAGACTTTATGAATGTCTCTATAGAAATAGAGACGTTGATCATGAATTTGTAGAAGAATTTTACGCTTATTTGCGTAAACACTTTTCTATGATGAT
>bat_probe_552
TATGTGCTTATGGATGGCTCTATCATACAATTCCCTAACACCTACCTAGAGGGTTCTGTTAGAGTGGTTACAACTTTTGATGCAGAGTACTGCCGTCATGGCACCTGTGAGAGGTCAGAA
>bat_probe_553
GCTGTTGGATCTTGTGTCGTGTGCCACTCCCAGACGTCGCTTCGTTGTGGTACGTGTATACGAAGACCCTTTCTCTGCTGCAAGTGTTGTTATGACCATGTCATAGCTACACCTCATAAA
>bat_probe_554
ATTGTCTAATACTTTCGGTGCTATTTCATCTTCTATCAGTGACATCCTTGCTAGGCTTGACACTGTTGAACAAGAGGCACAAATTGATCGACTGATTAATGGCCGTCTCACATCCCTTAA
>bat_probe_555
CCATGGTCTTAGGTGGTGTCACTGCTGCTGCTGCAATACCTTTCTCACTTGCTGTTCAGGCTAGACTTAATTATCTGGCTTTGCAAACTGATGTGTTGCAGCGTAATCAGATGATATTAG
>bat_probe_556
ACACATTTTTGTCTAGAGATGGCAACAAGATATATAACTCTTATGTGCAGGGCTTACAGAGGCGCCTGTACTTGGGTATATATCGTACGCACACAGTTGACATGGAGCTGGTTATGGAGT
>bat_probe_557
GGCAAATGTATGGTGTTAACATACAGAGTACTAAGACTAGTAGTGCTTTGAAGAACCTATTTCTTATGGGTTTCTTCTTTCTATTGTTTTGGTCTGAATTCTTCATGTATTCAACTATAC
>bat_probe_558
AAGGCTGGATTGTACTATGAGTCGTTGTCATATGAGGAACAAGACCAACTCTATGCTGTTACAAAACGCAACATCCTGCCCACTATGACACAGCTTAATCTTAAGTATGCCATTAGTGGT
>bat_probe_559
CCTTTCTGCTGCGTCATAGGCGCCGGACTGGAAAGCGCATGTACACCACTGGGTACAATTAAAACTGAATAAAATTTTTCAGTTAGAGCATCGTGTCTCAAGTGCAACACGGTCACAATA
>bat_probe_560
CGGTGTCACTCGTGACATAGTGTCTACTGATGATTGCTTTGCAAATAAACATGCTGGTTTTGACTCTTGGTTTAGCCAGCGTGGTGGTTCTTATAGGAATGATAAGAGCTGCCCTGTTGT
>bat_probe_561
CAAACTTGATGGAGTTACTTACACAGAGATTGAACCAAAACTAGATGGGTATTACAAGAAGGATAATGCTTACTACACGGAGCAGCCCATTGATCTGGTGCCAACTCAGCCCTTACCGAA
>bat_probe_562
GACGGTTCTGACTCCGAATCTGAACGCCGTAATGGTAACCGTACTGGTGCCCGTCCTAAAAATAATAATGGTAGAGGTAGTGCTTCCAGGCCTGAGAAGCCTAAAGCGGCCCCTCCTCAG
>bat_probe_563
ATGCTGTAACTTGTCACATCGTTTCTATAGATTAGCTAACGAATGTGCCCAGGTATTAAGTGAAATGGTCATGTGCGGCGGTTCACTATATGTTAAACCAGGTGGAACATCATCAGGTGA
>bat_probe_564
AATGAACTAGCGCAAGTGTTAACTGAAGTTGTCTATTCTAATGGTGGTTTTTATCTTAAACCCGGTGGCACCACATCTGGTGATGCAACTACTGCATATGCTAACTCTGTTTTTAACATT
>bat_probe_565
TTTTAGTAAGAAGCATGTTGATGTTTTTACTGATGGTAAGCTTAATTGTAGCTTTCAAGATGCTGCTAGTAACATCTTTGTTATAGGTAAGGATACATATGTAGCTTTACGTAATGCTAT
>bat_probe_566
ATAGCGCTTGCAACTTGTGAGTTATATCATTATCAGGAGTGTGTTAGGGGTACGACTGTACTACTAAAAGAACCTTGCCCATCAGGAACATATGAGGGCAATTCACCATTTCACCCTCTT
>bat_probe_567
GACTTCTGTGAGGGCTCTTTTCCTTGTAGTGTTTGTTTAAGTGGACTAGATTCTCTTGATTCTTACCCCGCTTTAGAAACTATTCAGGTTACGATTTCATCGTATAAGTTGGACCTAACA
>bat_probe_568
CACCTAATGAAAAGGAGGAGGTTCTTGGCACAGTATCATGGAACCTACGTGAAATGCTTGCTCATGCAGAGGAGACAAGAAAATTAATGCCTATTTGCCTGGATGTTAGAGCTATAATGG
>bat_probe_569
GCTGGTGAAGCAGAACCTGAACCAGAATCTCTACCTGAAGAACCAGTTAATCAGTTTACTGGTTACTTTAAACTTACTGACAATGTTGCCATTAAATGTGTTGACATCGTTAAGGAAGCG
>bat_probe_570
CTACTCTTATACAGAATGGAATCCTAGTGTACAGTGGTATAAGTAAGCTGTGCATTCGCTATGTTTAGGTTTAGAATGTAGTTTAGTGCTAGCTGATTAGAGTGTGTTAAAGACTTGTAG
>bat_probe_571
AAGTGTGTTAAATGACATTCTCTCTCGCCTTGATAAAGTTGAGGCAGAAGTTCAAATTGATAGGTTGATTACAGGCAGATTGCAAAGCCTTCAAACCTATGTAACACAACAACTTATCAG
>bat_probe_572
TTTTCTATTAACCCTGTTGAGGATGTAGAGGAGGTTGAGGACTTTATAGAAGATGATTATCTTTCTGATGAGCTGCCTATTGCTGATGATGAAGAAGCTTGGGCACGTGCTGTAGAAGAA
>bat_probe_573
CTAAACGAACATGAAACTTCTCATTGTTTTTGGACTCTTAGCATCAGTGTACTGCTTCCACAGAGAATGCAGCATACAAGAGTGTTGTGAAAATCAACCCTACCAAATTGAAGACCCATG
>bat_probe_574
GCTGGCACAAGTGTTGACAGAGGTTGTTTACTCCAATGGTGGTTTCTACATGAAACCTGGTGGTACAACTTCTGGTGATGCTACTACAGCTTACGCTAACTCTGTCTTTAACATTTTTCA
>bat_probe_575
GAGTGTTAAGTCTTCTTACGCTTGTGCCACTATTCATGAAGTGGTGGGACCTAAAGAGCTGGTGTTAAAATGGGAGGTTGGTAAACCACGTCCTCCTCTAAGTCGTAATTCTGTTTTCAC
>bat_probe_576
CCTTTGAATAAGTTTGGTAAAGCTAATTTGTATTATGAGTCTTTGTCTTATGAGGAACAGGATGCTTTGTACGCTTTAACTAAGCGTAACATCCTACCCACTATGACACAACTTAATCTT
>bat_probe_577
TGTTTTATCACTTAAAGCACCTACTATTGCCAACCAGGAGCGGTATTCAACTATTTATAAGTTGTATCCATCTCTGAATGTTGATGATGCGTATTCATCTTTGGTTCCGTATTACCAACT
>bat_probe_578
CAAGTACAAGTATTATTCAGGTGCTATGGACACGGCTTCTTATAGAGAGGCTTGTGCCGCACATTTGTGTAAAGCTTTACAGACATATAGCGAAACGGGTAGTGACATCTTATACCAACC
>bat_probe_579
CACTTCTGCAGTCTTGCAGAGCGGTTTTAGGAAAATGGCATTCCCATCCGGTAAAGTTGAAGGATGCATGGTACAAGTCACTTGTGGAACTACAACCCTAAATGGTTTGTGGTTAGACGA
>bat_probe_580
TAACTTAGTCTTTGTGTTGTGGGCTGGTGGTTTAGAATTGACCACTATGCGCTATTTTGTAAAGATTGGTCCAGCAAAACAGTGTTATTGTGGAAAGTCTGCAACATGTTACAATTCAGT
>bat_probe_581
TGTAGTTCAACCTGAATACATTCAGATTATGACAAAACCCGTTAGTGTGGACTGTAGTGTTTATGTTTGTAATGGAAATCCTAGGTGTCTACAGTTACTGACTCAGTATGCCAGTGTCTG
>bat_probe_582
TGAAACCAATTTATTGTCATGCTCTTGTGAAATGTCAGTGTGGCAAAACATCTTGGACTGTTGGTGATTGGAGCTGTTATAAATCTATGTGTTGTGGTTTTAACTGCAAACCCCTTGCCA
>bat_probe_583
CGTTTCTACCGGTTAGCTAATGAGTGTGCTCAGGTATTAAGTGAAATGGTCATGTGTGGCGGTTCACTTTATGTGAAGCCAGGGGGTACATCTTCCGGAGATGCCACCACTGCTTATGCT
>bat_probe_584
TAAAACTGCTGGTCGTGGTTTCTGTAAATTTGTTGTTAATTATGGTGTTTTGCAGAATATGTTTGTATTCTTAAAAATGCTATTTTTCTTACCATTTAATTATTTATGGCCTAAGAAACA
>bat_probe_585
ACCTGTGCTACCACTAGACAGGTTGTCAACGTTATAAATACTAAAATCTCACTCAAAGGTGGTAAGGTTGTTAGTACGTGGTTCAAACTTTTGCTGAAAGTCACACTTTTGTGTGTTCTT
>bat_probe_586
TTAGGCTCTTTTTACTATCACTACAGAAATTCTAGTGCTGAGCTTTGTAAGAATCCAAGTTTAATGTATGGTGGTCTTGGTGTCTGTGAAGATGGTAGGCTCGTCAATATTTCAAGATCT
>bat_probe_587
TGCAAGACTCACAATTGGAATTGTCTCAATTGTGACACATTTTGCACTGGTAGTACATTCATTAGTGATGAAGTTGCTCGTGATTTGTCACTCCAGTTTAGAAGACCAATCAACCCTACT
>bat_probe_588
ATTATTCCTGCACGAGCGCGTGTTGAGTGCTATAGTGGTTTTAAACCGAATAACACCTCAGCTCAGTACATTTTTTCAACTGTTAATGCTTTACCAGAGGTTAATGCCGACATTGTTGTC
>bat_probe_589
TATGTACGTCAAGTAAAAGTGCCATATGTTTGTTTATTAGCTTCTAAAGAACAGATTCCTATAATGAACTCTGATGTTGCTATTCAAACACCAGAGACAGCATTTATAAACAATGTTACT
>bat_probe_590
TCTTGTAAATGCAGCTAACCGCCATCTTAAACATGGTGGTGGTATAGCTGGTGCTATAAATAAGGCATCTGGTGGTGATGTTCAGGAAGAATCAGATGAATATATAAGTAATAATGGACC
>bat_probe_591
CCCAGCATTGCTTGTTGCATCCTCACCAGCATTGTTTGACCAGCGCACTGTTTGCTTCTCTGTTGCTGCATTGGGTACTGGTCTTACCAAGCAAACTGTTAAACCTGGGCACTTTAATAA
>bat_probe_592
GGCAGAAACTATTAAAGCAAAGGAAGAGAGTGTTAAATCTTCTTATGCCTGTGCTACACTTAAAGAAGTTATAGGACCTAAAGAACTGCTGCTAAGTTGGGAGTGTGGTAAAGTTAAACC
>bat_probe_593
GAAGATGGTAGGCTCGTTAATATTTCTAGATCTGAAGATACTTTTGTACCTTCAGCTGTAATAAGTGGCAACATTACAATACCCGCTAATTTCAGTTTTGTAGTTCAACCTGAATATATT
>bat_probe_594
GCTTTAGCTGCTGAGTCCCATATGGACGCTGATCTCACAAAACCACTCATTAAGTGGGATTTGTTGAAATATGACTTTACGGAAGAGAGACTCTGTCTCTTCGACCGTTACTTTAAATAT
>bat_probe_595
ATGCACTGGTTGATCTCAACCCTTGTGTTGGCTTATGTTAGCGTTATGCAACTCACTAAGTTTACTATGTGGACTTATTTGTTTGAGACTATTCCCACACAAATGACTCCTCTTTTATTG
>bat_probe_596
AATGCAGACAATGCTTTTCACTATGCTTAGGAAGCTTGATAATGATGCACTCAACAACATTATCAACAATGCACGTGATGGTTGTGTACCACTCAACATCATACCACTTACAACAGCAGC
>bat_probe_597
TGATGCATACCCATTGTCTAAGCATCCCAATCGTGAATATAGGAAGGTTTTCTATGTTCTTCTTGACTGGGTTAAGCATTTACATAATACACTTAACCAAGGCATTCTCGAAACTTTCTC
>bat_probe_598
TAACGAGTTGGCACAGGTCTTGACGGAGGTCGTCTTTTCTAATGGTGGTTTCTACCTTAAACCTGGTGGTACTACTTCTGGTGATGCTACTACAGCCTATGCTAATTCTGTTTTCAACAT
>bat_probe_599
TTACCATTTTGGCAAGTGAATGGCCATTTTTTACAGATGTTAAAAAGAATAAAGACAATTTAACTGTTCCTAAAGCTGTAGAGTGGCTAAAGGAGCACGGCTATGAGATATATAATTCTC
>bat_probe_600
ATGAGCTACTTTTGTGGTGATCATCGTCCTGTATGCAGTTTTCCACTCTGTGCAAATGGCCTTGTGTTTGGTTTGTACAAGAATATGTGCACTGGTAGCCCCTCTGTTACAGAATTTAAC
>bat_probe_601
AAGACGTATAGTTCAAATGTTATCTGATACTTTGGATAAGTTGTCAGATTACTGTACGTTTGTTTGTTGGGCTCATGGTTTTGAGCTCACGTCTGCGTCTTACTTTTGTAAGATTGGTAA
>bat_probe_602
GGGTTCTGAATACCCATACGTCATCTTTTGCCAAACTGCTGACACTGCTCACGCAAACAACATTAACAGATTTAATGTTGCAGTTACGCGTGCGCAGAAGGGTATTCTTTGCGTCATGAC
>bat_probe_603
TGTGGTTAAAGATGCAGTTGTTGAACTACATTATAATAGAGATGGTTCCTCATGTTATGAGCGTTACCCTCTCTGTTATTTTACTAATCTAGAAAAATTGAAGTTCAAAGAGGTTTGTAA
>bat_probe_604
TGGGTCAATGACATTGAATGGTCTTTGGCTTGATAACACTGTATGGTGTCCTCGCCATATTATGTGTCCTGCTGACCAGTTAACTGATCCAAATTATGATGCTTTGTTAATTTCAAAAAC
>bat_probe_605
TTGCTTTACCTTGCGCTCTTGAAGTAGTTAAGATAGGTGGTGGTAAAGTTAATGGTAGATCCATTCCACTTGCCCGCTTCCCAATTAATAATGAGTTTAAATTCATTCCTTATCTTTATC
>bat_probe_606
TTTATAGAGGACTTGCTCTATAATAAAGTTACACTCGCGGATGCAGGTTTCATGAAACAGTACGCAGACTGTTTGGGTGGTATTAACGCTAGAGATCTCATCTGTGCTCAAAAGTTTAAT
>bat_probe_607
TAGTCTAGCTACCTGTGATTGGAGTAACAGTAAAGATTATGTCTTAGCTAATACGGCTACAGAGCGTTTAAAGCTCTTTGCCGCTGAGACATTACGTGCGACTGAAGAAAATGCTAAACA
>bat_probe_608
TGTTTGTACCCGCGTTCTACATCTATAATACTGGGCGCAACGCCTATTTTAAGTTTCAAGAGAATCGTCCACCCTTTCCTCCTGAGGACTGGGTTTAACGAACTCTTTAAATATGTCGTC
>bat_probe_609
TGAAGCCAATTTATTGTCATGCTCTTGTTAAATGCCAATGTGGCAAAACATCATGGACTGTTGGTGATTGGAGTTGTTATAAGTCTATGTGTTGTGGTTTTAACTGTAAACCCCTTGCCA
>bat_probe_610
ATACTGATGACATGGCTTGTAAGCTCACACCATGGTTTGAAGATGGGGAAACTGCCTTCAACCAAGTGAGTTCTATTCTTAAAGAAAAAGGTAAAATCCTTTTTGTCCCAATGCATATGC
>bat_probe_611
TTGATTGTAATGCATGTGGTAAGGGTACGTGGTGTACTGGGAATGCTATACAGGGCTTTGCTTGTGATTGTGGTGCTAATTATAGTGCCAATGATGTTGATTTGCAATCTTCAGGTCTAG
>bat_probe_612
TGAAGGCTGCTTTAAAGGTGTATAATCCTAAAGCTGTTCATGACATTGGAAATCCTAAAGGCATACGTTGCGCTGTAACTAATGTACCTTGGTACTGTTACGACAAACAGCCTATTAATT
>bat_probe_613
ATGCAACAAGAGAGTGATGATTACATTAAACGAAATGGACCACTCACAGTAGGTGGTTCATGTTTGCTTTCTGGACACAATTTGGCTAAGAAGTGTATGCACGTTGTTGGCCCAAACCTA
>bat_probe_614
GGCATCCAATTTTAATGATACATTTGATCTTACTTTGGCTTTACCTAGACAACATCAGTCTAGGTCTGCTATTGAAGATCTGTTATTCAGTAAAATTGTAACCAGTGGTCTCGGTACTGT
>bat_probe_615
AGATTACTCATCTCAGCTTCTGAAGCAATTCATGCATATCCTCTCAAAGGCCATGCAACTGCTTCACACCACGGTTTCTTGGGCAGGTTCCAAGTTGCCATCGGTTGTGTACAATGGAAG
>bat_probe_616
AGGAAAATTTAAGCGTGTAGACTGGAAAGCTACATTACGTTTGTTTTTACTATTATGCACAACAATTTTGTTGTTGTCATCAATATATCATTTGGTATTATTTAATCAAGTATTATCGAG
>bat_probe_617
TTTCTATAAAGGTGTAGATATCTCAGATGCTCTTCCTACTGTGAAAATGGGAGGTGAGTCTCTATTTGTGGCTGATAATTTATCAGAATCGGAGAAAGTTGTACTGAAAGAATATTACGG
>bat_probe_618
TTGAACTCCTCAATGCACCTGCTACAGTGTGTGGACCAAAATTATCCACTTCATTGGTTAAGAACCAGTGCGTCAACTTCAACTTTAATGGATTTAAAGGTACTGGTGTGTTGACCGACT
>bat_probe_619
AAATTCTGTTTTCAACATTTTTCAAGCAACTAGTGCCAATGTCAATAGGTTGTTGAGTGTTGATAGTAATACTTGTAACAACTTAGAGGTCAAGGCTTTACAACGCAAATTATATGACAA
>bat_probe_620
CAAAATTATGTTGCTGGCAGAGTTTTGGGTCTTCAAATTCAAACTGTTGACTCTTCACAAGGTAGTGAGTATGATTATGTCATTTATACACAAACTTCTGATACTGCTCATGCTAGTAAC
>bat_probe_621
AGTGGTCTTACTGTGTTGATTTGCACAATAAGATTAATCTGTGTAATGACCCTGAAGCTGCACAAGAAATGTTGTTGGCTCTACTTGCCTTTTTCCTTAGTAAGCATAAAGATTTTGGTT
>bat_probe_622
TCTTTGTGGATGTACAACAATGGGGATATATAGGCAATTTAGCGACTAATCACGACCGCTACTGTAGTGTTCATCAGGGAGCCCATGTTGCCTCTAATGATGCAGTAATGACTCGTTGTT
>bat_probe_623
TATGCTAGTATGAGTAGAGTATAATTATATTGAGTCCTATAGACAAAAGCAGTATACTACATGTCTGGTGTGGCGGAGTAATCAAAGATCCGCAAGACGAGCCTATATGGAAGAGCCGTC
>bat_probe_624
CGGAGAATGCAAACATACCCTCCCTCAGCTTGTTAGCATGATGACTGACAAGTGTGACGTTGAGGTTGTTGGGAAAACCTTCATTCTTACTTATGGAGGCGTAATTTACGCTTACATGGG
>bat_probe_625
TTCTACCAGCTGTTCATATTTATAATACAGGGCGTGCAGCCTATGTAAAGTTCCAAGAGAGCCATCCACCCTATCCCCCTGAGGACTGGGTTTAACGAACTCTCTAAATATGGCGTCTAG
>bat_probe_626
GAACTCGGTAGTGGTTGTCATGTTGGTTCAAATTTAGAAGGTGTTATGTATGGTTGCTACGAAGATCAACCTACATTGCAGATAGAGGGTGTTAACCATCTTGTGACGCCTAATGTTATT
>bat_probe_627
CCTGCACCTAGGACTATGATAACGCGTGGTGTGTTACAACCTGAAGATTACAACGTTGTCACCCAGCGTATGTGTGGTGTAGGACCTGATGTTTTCTTGCATAAGTGTTATCGGTGCCCT
>bat_probe_628
CTGAAAAAAGGACTGACCATGTGTCTCTCAAAGCGTCACTCTGTGATGCAGGAGATCTGGTTCTCAAGATCTCACCATGGTTTATGGACGGCGAAAGCGCCTATAAACATGTGAGTGAAC
>bat_probe_629
CTGTTTGTATAACAGCTTGTAATTTAGGTGGAGCTGTTTGTCGCAAACATGCAGCTGAATACCGTGATTATATGGAAGCATATAACATTGTATCATCTGCAGGATTTCGTCTATGGGTAT
>bat_probe_630
TGCTGTTAGTTATAAGTCTACTTCTACAAGTAAGTTGTCTCCTGGTATGGTGTTTGTGCTTACATCGCATAATGTACAGCCGCTTCGAGCACCTACCATAGCAAACCAGGAACGTTATTC
>bat_probe_631
GTCTAAGGCAGTTTTTATTTCACCTTATAACAGTCAAAATTATGTGGCTAGCAGAGCTCTTGGTCTTCAGATACAAACTGTCGATTCATCTCAAGGCAGTGAATATGATTATGTCATTTT
>bat_probe_632
TTAGCTACTTATGCTGAATTAGAAACAGCTCAGTCCTCTTACCAGAAGGCTTTGAACTCTGGTGATGCGTCACCACAGGTTCTTAAAGCGTTGCAAAAAGCTGTTAACGTTGCTAAGAAT
>bat_probe_633
CTGGTGTCGAAGGTGAGTTGCCCGTCGCTGTGGTTAACGACAAAATCTACACCAAAAGTGATGTTAATGATGTGTGCATCTTCGAAAATAAGACCACACTTCCTACTAATATTGCATTTG
>bat_probe_634
ACACTAGATGCAGCAAATAATTCTATCCCAGATTTACAAAGAGCAGCTGTCACCATCCTCGGTGACATTTCCGAACAGTCACTGCGTCTTGTTGATGCAATGGTGTGTACATCAGACTTG
>bat_probe_635
TGCGTGCATGCGTTTATGCTGGTGTTAATTCGATGGAAGAATTACAATCAGTTTTTAATGAAACTTGTGTGTGTGGTAGTGTAAAACACCGTCAATTGGTGGAACACTCGGCACCATGGT
>bat_probe_636
GTTGGTGCGTTTTGCAACTTAGCCATTGTGGGCCTCTTTGTTACAATGTTTTGGTCTGAACTTTTACAATACACAGCATTCTTTTGGGTTAGTCCTGGTTTTGTGACTCCTGTGTTCTTT
>bat_probe_637
GTTTTTGTTGACGATGTTGTTAAAACCGACGCTGTCATTTTGCTTGAACGTTATGTTTCATTGGCTATTGACGCTTACCCTTTGTCTAAACACCCAAATCCTGAGTATCGTAAAGTATTT
>bat_probe_638
TTTGAGCACGGGTACTGGCTGCGTACGCAGAGGTCTTTCCAGAAAGGTGGTAAGCAAGTTTTGGCTAACCCCCGCTGGTACTTCTATTACACTGGTACTGGTCGCTTTGGTGACCTTCGT
>bat_probe_639
GTCTTTCAAGGTGTGGAAACAGGTGTTGGTCACTATGTCCATGTTCGCGTGAAGGATGGCTTATTTTATAAGTATGATTCTGGTAGCTTAACCAAAACTTCTGATATGAAGTGTAAGATG
>bat_probe_640
AGACTGTGTAACGAGTTAGCCCAAGTGTTAACTGAAATCATTTATTCTAATGGTGGTTTTTATATTAAACCAGGTGGAACCACATCTGGTGACGCCACCACAGCATATGCAAATTCTGTT
>bat_probe_641
GTGATGTCCTCTTCCAGCCACCCAATTGCAGTGTCACCTCAAGCGTGTTGCAGAGCGGTCTGGTTAAGATGGCTGCTCCCAGTGGAGTTGTAGAGAATTGTATGGTTCAGGTGACTTGCG
>bat_probe_642
GCCGTGGATTGTACTATGTACATCTGCGGTGATTCTTTAGAGTGCAGCAACTTACTATTGCAGTATGGAAGCTTTTGCACACAACTCAATCGTGCCCTCACTGGCATTGCTATAGAACAG
>bat_probe_643
ACCAGTACAACAGAAACCAAAGGTTAATCCTTTTAATTTTGAGTTCTATGACTATAAAGGTATTAGAGTTCTTAAACAGAAGGATAACAATTGTTGGGTTTCGTCTACATTGGTTCAACT
>bat_probe_644
GTTGCATACAAACTTGTTAGTCGCTATTTCGATATTTATGATGGTGGTTGTATAACTGCTAAGGATGTTGTGGTCACAAACCTCAACAAAAGTGCAGGTTACCCACTTAATAAATTCGGA
>bat_probe_645
CTACCTACTATTACTCAGATGAATTTAAAATATGCTATTAGTGCTAAGAATAGAGCTCGCACAGTAGCAGGTGTGTCTATTGCTTCTACTATGACCAATAGACAATTTCATCAGAAGATG
>bat_probe_646
GTAGGTACCACCCATAGGTTTATCTTGTCTATTACTCCCTATGTGTGTAACACATCTGGTTGTAATGTTAATGACGTTACCAAGTTGTTTTTGGGTGGTCTTAATTATTATTGTCATGAT
>bat_probe_647
ACTGAAAGAATATTACGGTACATCTGATGTTACATTTTTGCAACGATATTATTCACTGCAGCCATTGGTTCAGCAGTGGAAATTTGTTGTACATGATGGTGTTAAGTCTTTGAAGCTTAG
>bat_probe_648
TCAATGGATTTAAAGGTACTGGTGTGTTGACTGCATCGTCTAAAACGTTTCAGTCTTTTCAGCAGTTTGGTCGGGATGCATCTGATTTTACTGATTCAGTGCGTGACCCGCAAACTTTAC
>bat_probe_649
TTTTACAGACTCTCCAATGAACTTGCACAAGTTCTTAATGAAGTTGTGCACTCTAATGGAGGGTTTTATGTAAAACCCGGTGGTACTACATCAGGTGACGCTACAACAGCTTATGCAAAC
>bat_probe_650
ACGTTACTGTTGCTTTAGTTTGTGCAGGTAATGGTGTTACATTCAGTGATCTCACACCACTAACATTCATTCTAGCTGACATGCTGCTTGAATTTAATGGTATCTTTACTTTGGGACAGA
>bat_probe_651
CCTGAAGCCTAGAGTGGAAGCACCTAAACAAGAGGAGCCACCAAAGACAGAAGATCCTAAAATTGAGGAGAAATCTGTCGTACAGAAGCCTGTTGATGTGAAGCCAAAAATTAAAGCTTG
>bat_probe_652
GGACCTAAAGTGAAGTATTTGTACTTTATTAAGGGTCTTAACAACCTAAATAGAGGTATGGTACTGGGTAGTTTAGCTGCCACAGTACGTCTTCAGGCCGGTAATGCGACAGAAGTGCCT
>bat_probe_653
ACTGTGAAGAGTGTGAGGATGAGGAAGAAACCTGTGAACATGAATATGGCACAGAGGATGACTATAAAGGTCTCCCTCTTGAATTTGGTGCATCAACTGAAACACCACATGTTGAAGAAG
>bat_probe_654
TGTGATAGAGCACTACCCAATATGATACGTATGATTTCTGCCATGATCTTGGGTTCAAAGCATGTTACTTGTTGTAACTCCACAGAACGCTTCTATAGGCTTAGCAATGAGTTGGCACAG
>bat_probe_655
ACCTGTATCCACCCAGGTTCTTTTACAAACCTGTTTTAGGTAATTTACAGCACCCTACTAAGTGGTGTTGTACTATTAAATTTTATGAGTATAGTGCTCAGGCTACTGAGTGTACTAAAG
>bat_probe_656
ACGTAAATATGTTGTTAAAACTGCCAAACTTAAAGGTGTAAATTTCTTACTTACATTTAATGACAACCGTATGCAAACACAAATACCTGTGGTTAGTGTCACAACAAAGTGCGGGTCTGG
>bat_probe_657
TGTTTATTATTCCCAAGTCTTATGCAAGCCTATGTTGCTTGTTGATGCTAATTTGGTTACCACTGTTGGTGATAGTAGAGAAATTGCCATCAAAATGTTGGATTCCTTTATAAATAGTTT
>bat_probe_658
GAGCGTTATTACAGACTTTGTAATGAGCTTGCGCAAGTGTTGACAGAGGTTGTTTACTCTAATGGTGGTTTCTATTTGAAACCTGGTGGTACCACATCTGGTGATGCTACAACGGCTTAT
>bat_probe_659
TGATAAATACATTCGCAATCTGCAACATAGACTTTATGAGTGTCTCTATAGGAATAGAGATGTTGACATAGACTTTGTGAATGAGTTTTACGCATATTTGCGTAAACACTTCTCTATGAT
>bat_probe_660
GTGCGTGACCCGCAAACTTTACGGATACTTGACATTTCACCGTGCTCTTTTGGTGGTGTGAGTGTCATAACACCAGGAACTAACACTTCATCTGCAGTGGCTGTTCTTTACCAAGATGTA
>bat_probe_661
GTTCAAAGAGGTTTGTAAAACTCCTACAGGGATACCTGAACACAATTTTCTAATTTATGACACTAATGACCGTGGCCAGGAGAATTTAGCTAGGGCAGCTTGTGTTTATTATTCCCAAGT
>bat_probe_662
CTTTATGTTTTGGTGTAAAGATGAAAAGGTCCAAACCTTCTATCCTAGGCTTCAGGCAACCAATGATTGGAAACCTGGTCTAACTATGCCATCTTTGTTTAAAGTTCAGCAAATGAACCT
>bat_probe_663
GTATGCTTTCAAAGCATTTCCTTGTTAACCAATTGGCTTACAAAGATCAAGTTGGTGCCGCAATGATGCGCACCACATTGAATGCTAAGCCTCTCGGTATGTTCTTTCCATATGATTCAA
>bat_probe_664
AACCATTTTTGGTGATTGTGTAACAGTACATGTCGGTCAGCAAGTGGATTTACTTATTTCTGACATGTATGACCCTTGTACTAAAGCTGTAGGAGAAGTTAATCAAACGAAGGCTTTGTT
>bat_probe_665
CTAGTGCGAATATTAATAGACTTTTGAGTGTTGATACTAATAGGTGCCATAATGACACTGTTAAGAGTATTCAACGTCGTATCTATGATAATTGTTATAGGGCATCTGATGTTGATGACC
>bat_probe_666
AGTCTTTGAAGCTTAGCAATTATAATTGTTACATTAATGCTACAATTATGATGATTGATATGCTACATGATATAAAATTTGTAGTGCCTGCGTTGCAGAATGCCTACTTAAGATATAAGG
>bat_probe_667
GTTCTTTACCAAGATGTAAACTGCACTGATGTTCCCACAACATTACATGCAGATCAATTAGCACCCTCTTGGCGTGTTTATACCACTGGACCCTATGTTTTCCAAACACAAGCAGGGTGC
>bat_probe_668
AATAATGTATTTCAAACTCAGGCAGGCTGTCTTATAGGAGCTGAGCATGTCGACACTTCTTATGAGTGCGACATTCCTATTGGAGCTGGCATTTGTGCTAGTTACCACACAGTTTCTTCA
>bat_probe_669
CTGCTTTTGCTAATATGCCTAGTTTTATTGCTTATGAGAAGGCTCGTATGAATTACGAGGATGCTATTGCTAATGATGCTGCTCCTGCTGTTGTTAAGCAGTTGAAGAAAGCTATGAATA
>bat_probe_670
ATGTTGACACTGAGAATAATACAGAGTTCACTAGAGTCAATGCAAAACCTCCTCCAGGTGACCAATTCAAACATCTTATACCACTAATGTACAAGGGCTTGCCCTGGAATGTTGTGCGTA
>bat_probe_671
ACACTGAAAATGGCGGTGTAATCAACTTTGTTTATATGCATCAGATGGAATTATCAAATGGTACACATACTGGTAGTTCCTTTGATGGTGTTATGTATGGTGCTTTTGAAGATAAACAAA
>bat_probe_672
GTAAGGATGGTCTTGGAGGGCAACTCTTCCGCGAACGACCATGGGGTCGTAAGGAAACACCTTACGTGGAAATTTTAGATGATCTTGAGGCTGACCCTACTGGTAAGTACTCACAGAATC
>bat_probe_673
AAGTTGAGGTCAATCCTGACTTATCCAACTATTATATGAAGGATGGTAAGTATTACACTAGTAAACCTACCATTAAATATTCACCTGCTACCATATTACCTGGTAGTGTTTATTCTAATA
>bat_probe_674
TGTCAAGCAGTAACGGCCAACATTAGTGCCTTGCTAGCAGCTAATGGAAACAAGATAGTCGATGTTTACATTCGAGACTTACAGCGTAAACTGTATGCGAATGTTTATCGTAGTGTCCAT
>bat_probe_675
CGTACTCCAATATGGTTACCCATCTAGGAGTATGATGGTTTACGTCTTTAAGATGTTCATATTATGGCTTTTATGGCCAGCTTCTATGGCACTATCTATATTTAGTGCTATTTATCCTAT
>bat_probe_676
ATGATGTAGCTTTACCCTTTAGTGATTTAGAAGCGTGTAGGGCTTATCTGACCTCTAGGGCCGCACAGCAAGTTAATATCGAAGTGCTTGTTACAATCGATGGTGTTAATTTCAGAACTG
>bat_probe_677
AGCTGTCAGTGCAAACATTAATCGTTTGCTTGGAGTTCCATCTGACTCTTGTAATAATATAGGTGTTAAAGAATTACAGCGTAGACTCTATGATAATTGTTATAGGTCTACTAACGTGGA
>bat_probe_678
GCCTTATATTAGCTCGTAAGCATTCAACTTGTTGTAATGCGTCTGAGCGGTTTTATAGGCTGGCTAATGAATGTGCGCAGGTTTTGAGTGAAATGGTCCTCTGCGGAGGTGGGTTTTACG
>bat_probe_679
TCTGCTATCGAAGATCTTCTGTTTACTAAAGTTATTACTAGTGGGCTTGGAACTGTTGATGAAGACTACAAGGCCTGTGCTGAACGTATGGCTAATACTATTGCTGAAGCTGGTTGTGTC
>bat_probe_680
CAGTTGTCACCACTGCTGGTTTTCATTTTAAACAGCTTGGTTTGGTGTGGAACAAAGATTTGAACACACATTCCACGCGTCTTACTATCAACGAACTTCTTAGGTTTGTTACAGACCCTG
>bat_probe_681
GTGTACCCTTGGGTGTGTACGATTATTCAGTTTCAACTCAAGAATTTCGCTTCCTTACAGGTAATGGCCTTCATGCCCCTCGTAACTCATGGGAAGCTTTAATACTTAATTTTAAATTGC
>bat_probe_682
GACTTCACTGAGCATAAGTTGACCCTCTTTAACAAGTACTTTAAGTATTGGGGTCTTGATTATCATCCTAATTGTTCTGATTGTTACGACGATATGTGTGTTGTTCATTGTGCTAATTTT
>bat_probe_683
CCAAACACAAGCAGGGTGCCTTATAGGAGCTGAACATGTCAACGCATCCTATCAGTGTGACATTCCAATTGGTGCTGGCATTTGTGCTAGCTATCATACAGCCTCACTTTTATGGAGTAC
>bat_probe_684
AATACTTAATTTTAAATTGCTTGGTATTGGCGGTACACCTTGTATTAAGGTTGCAACAGTTCAATCCAAGCTTACAGATTTGAAATGCACATCTGTTGTTTTACTTACGGTGTTGCAACA
>bat_probe_685
ATAATTCCAGCACGTGCTCGAGTTGAATGCTTCAGTGGTTTTAAGGCTAATAATAATAGTGCACAGTACATCTTTTCAACTGTCAATGCACTACCTGAGTGTACTGCAGACATTGTTGTC
>bat_probe_686
GCAGCTGGTATGTGTATTGTATGTGGATCTCAAACTGTTCTCAGATGTGGTGATTGTCTACGCCGTCCTTTGTTATGTACAAAATGTGCTTATGACCATGTTGTAGGTACCACCCATAGG
>bat_probe_687
GAGGTGCAATTCTTGTACATCTATGCTTTGATTTATATTCTGCAAACTTTAAGCTTTTGCAGATTTATCATGAGATGCTGGCTCTGTTGGAAGTGCAAATCCAAGAATCCATTATTATAT
>bat_probe_688
GATAGACAACCTTTGAATTCAAATGTTAAATTGTTTGAGTATGATTATATAACACATGGTCAATTGGATGGTTTATGTTTGTTTTGGAATTGTAATGTTGAAATGTATCCAGAGTTTTCC
>bat_probe_689
AGAAAGCCTATAAATTTGTTTTAAAACAAAAAGGCACACCACTTACACCACTTCTTAGTGTAGGTATTTTTAAAGTACCTATTCTGGAGTCTGTTACAGCTTTAAAGAATGTTGTTGGTG
>bat_probe_690
TATTCTTAAAAGTGGTTTTGACGATGGTGTTTGTAAACATGGTAATGCCTGTGTGTCACGTATTAGTGCTGTTAGAGGTACTGTTATCGTAATACAAACAGGTAAACCTAAAGTTTACCC
>bat_probe_691
GTGCAGTTGGAAGTGTATTACCCTTTGTTGACATGAGATCTTCTTATATCCGTGTTGACAATGGCGACTCCAGCGTTGTAGTTCCAATGAACCACACAAAGCACTGGTTTATAAGAAATT
>bat_probe_692
TCCATTTCTTTTAAGCATTTTTTCTATGCCCAAGATGGCAATGCTGCCATCTCTGATTATGATTTTTATAGGTATAATTTGCCTACTATGTGTGATATTAAACAGCTTTTATTTTCTTTA
>bat_probe_693
GAAGGCTCGTCCTCCTCTTAACAGGAATTCTGTTTTTACCTGCTTTCAAATTAGTAAGGACTCTAAGTGGCAAGTTGGCGAGTTTACATTTGAGAAGCTCGACTATGGCTCTGACACTGT
>bat_probe_694
AATGGTTGCAAGTCGTTTGTAAAACCCACCAGAGTTGGAATTGTAACTTATAATGAATGGGCTTTGAGTAATCAGTTTACAGAGTTTGTAGGCACACAGTCCATTGATATGCTTGCTCAC
>bat_probe_695
TACAGGCTTAGCAATGAGTTGGCACAGGTTTTAACTGAAGTTGTGTATTCTAATGGTGGTTTCTACCTCAAGCCAGGTGGTACCACATCCGGTGATGCAACTACAGCCTATGCTAATTCT
>bat_probe_696
TGTTAATTTCAAAAACTAATCATAGTTTTATTGTGCAAAAACACATAGGAGCTCAGGCTAATCTGCGTGTTGTTGCTCATTCTATGGTTGGTGTCTTACTTAAGTTAACTGTTGATGTTG
>bat_probe_697
TAAGTTAACTGTTGATGTCGCTAATCCTAGTACACCAGCATATACTTTTAGTACTGTTAAACCTGGCGCGTCGTTTAGCGTTTTAGCTTGTTATAATGGCAAGCCTACAGGTGTTTTTAC
>bat_probe_698
TATAACCAGCTATGTTTTAAATATAGATTGGATTTGGTTTGCACTTGAATTTCTTTTAGCATATGTGCTGTATACGTCTAGCTTTAATGTTTTATTGTTAGTTGTTACAGCACAGTATTT
>bat_probe_699
AAGCTTTTCGCAGCTGAAACGCTCAAAGCAACTGAGGAGACATTCAAGCTATCTTATGGTATTGCCACTGTACGTGAAGTACTGTCTGATAAAGAACTTCACCTTTCATGGGAGGTGGGA
>bat_probe_700
AAACTATTAAAGCTAGGGAGGAGAGTGTTAAGTCCTCTTATGCGTGTGCTACTCTTAAGGAGATTATAGGTCCTAAAGAACTACTGTTGCAATGGGAAGTTGGGAAGGCTCGTCCTCCTC
>bat_probe_701
GACGTTTACCGATGCAGCCCGTGGACATGCTGGTGTAGAGTCTGATGTTGAGACAACTATGGTTGTTGATGCATTACAGTATGCACATAAGAATGATATTCAGTTGACAACTGAATGTTA
>bat_probe_702
TGAAGTTGTTGCACACTAATGTTTCCTGGGCAGGTACTAAATTATCTGCCATTATTTATGAAGGCCGTGAAGCCCTTTTGTTTAATAGTGGAACATATTTTTGTCTTTCCACTAAAGCCA
>bat_probe_703
AGGAAGGGTTGACCACCTTGGCTGACATTGAAGTTGATGTTAAATCTCGTATGGATTCAGATCGCTTCATTGTATTAAACAAAAAATTGTACCGTGTTGTTTGGAATGTTACACGTCGTA
>bat_probe_704
AGAGCTCTTTGACGCTCTAAAATTTTTTGAAATTAAACTTACTGATTTACAGGCTGGTGAAGGTTGTGGTCTTTTTAAAGATTGTTCTAGGAAACCCGATTTATTACCCCCATCGCATGC
>bat_probe_705
AACTCACTTATTCTTTGTTGCCTAATGAAGATGGCGATGTTTTATTATCTGAGTTTAGTAATTATAACCCAGTTTATAAGAAAGGCGTTATGCTTAAAGGCAAGCCTATCTTGTGGGTTA
>bat_probe_706
TTGATGGTGAGTTGCCTGTTGCTGTAGTCAACGACAAGATCTTCACTAAAAATGGTACTGATGATGTGTGCATTTTTAAGAATGAAACTGCACTTCCTACAAATGTAGCATTTGAATTGT
>bat_probe_707
GCAATGTCGTACGCGCAGCTCTCCTTGCTGGCAGATTCGAAATAGTCTACGATATTGGCAACCCTAAAGGAATTCCTATTGTTGATGACCCTGTCGTTGATTGGCATTATTATGATGCAC
>bat_probe_708
TGTGTGTAATGGCATGTGTTATGTTGACGGTAAAGCATAAACATACATTCCTTACACTGTTTCTGTTGCCCACGGCTATTTGCTTAACATATGCAAATATAGTCTATGAGCCTCAAACAC
>bat_probe_709
TGGTTCTTGGTGGTCTTTTAATCCAGAATCTAATTGCCTGCTTAATGTCCCAATCGGTGGTACAACAGTTGTTAGACCATTGGTCGAAGATTCGACTAGTGTCACAGCTGTTGTCAACGA
>bat_probe_710
TTACAACCCATTCTTTGTTGATGTTCAGCAGTGGGGGTATGTAGGCAATTTAGCTACCAATCACGATCGGTATTGTGGCATTCATGCTGGTGCTCATGTTGCATCCAGTGATGCCATAAT
>bat_probe_711
AAGGCGTCCATATGAATATAGCAAAATATATGCAATTGTGCCAGTATCTGAATACATGCACAATTGCAGTACCTGCCAATATGCGAGTCATGCATTTTGGTGCTGGATCTGACAAAGGCG
>bat_probe_712
TTCTGGGACGAGAGTTTCTATGCCAATATGTATGAAAAGTCAGCCATACTACAGTCGGCTGGTTTATGTGTAGTGTGTGGTTCTCAAACTGTACTTCGTTGTGGTGACTGTTTACGACGT
>bat_probe_713
TTGTTTTGTGAAAAGTCTTGACTGGTCTATTACATATCCATTCATTGCTAACGAGCGTGAAATTAATAGTGGCGGTCGCATTGTTCAGCGTATGCTAATGAAGACAGCCATTAAGTTGTA
>bat_probe_714
CTATTGACTTAACTATGATTGAGTTTATGCTATGGTGTAAGGATGGTCAGGTGCAAACCTTCTACCCGAGACTTCAGGCTATCAATGATTGGAAGCCTGGTCTTGCAATGCCTTCACTAT
>bat_probe_715
GAAGCAAATTGGCATTCTTGAACCTACACCCAACTCTACCACCGTTGATAAGAAAATCAACACAAATGTGGTGGAAGTAGTTGTTGGTCAATTAGAACCTACTAAGGAGCATAGTCCCGA
>bat_probe_716
AAACCTGTATTTACATGGCTTGAGACTAAGCTTAATGCAGGAATAGAGTTTCTTAAGGATGCTTGGGAAATTCTTAAATTCCTAGTTACAGGTGTGTTTGACATTGTTAAAGGTCAAATA
>bat_probe_717
TAGGGATGCAGAAGGCAATTTAAACCCATTTTGCTATGACCCTACTGTACTACCTGGTGCTTCTAGTTACGCTGATATGAAGCCTCATGTACGTTATGACATGTATGATTCTGACATGTA
>bat_probe_718
ACTGGTATATCTATCAACGTAAAGACGGTTCATTTGTTGAGCCTGTTGATGGTTATTACTCACAGGGTCGTAGTGCTAGTACATTCTTGCCACGTTCTCAGATGGAAAAAGACTTTCTAG
>bat_probe_719
TACAACTTTGTGTGGGACTGGTCTGTGGCAGCTGAATTGGCCCGCATCTTTGATTACCATGTTTCCATTGTCAGTTTTGACATTCAAGGTTTATTGAATGTTGCCGTATGTTTGTTTGTC
>bat_probe_720
GTAGGTTCTGCTGGCGATGTTTCTTTTGCTTTAGAACAACTTCTTAAAGACTTGCACACAATGTTTATAACATTTGATGTTGTGTGTGGTTGTAATAATGGTGAAAGGCGCCAATCAGAG
>bat_probe_721
ACCCATCTAGGAGCATGTTTGTCTACGTCATTAAGATGTTTGTATTATGGCTACTTTGGCCAGCATCAATGGCACTATCTATATTTTGTGCTGTCTATCCAATTGATTTAGCTTCCCAGA
>bat_probe_722
GGGGTACCTATTCGGACCCATTCATGGTTAACCAGCTTGCTTACCAAAATGCCGCAGGAGAAGGTGTCATTGGCACAACCCTGCAGGGTAAGCGTGTTGGAATGTTCTTCCCATTTGATG
>bat_probe_723
TACAATACAGGGACCTCCTGGTAGTGGTAAGTCACATTGTGTTATAGGTCTGGGTTTGTACTACCCTGGTGCACGCATAGTTTTCACAGCATGCTCTCATGCAGCTGTTGACTCTTTGTG
>bat_probe_724
CTATGTGTGCCTTCGCAGTTGACCCTGCTAAGACTTATTTGGATGCTGTTAAACGAGGTGCCAAACCTGTTGGTAATTGCATTAAAATGCTTGCCAACGGTTCTGGTACTGGACAGGCTG
>bat_probe_725
GGATGCTAATGCCGCCAAGGCCAACGATTGTGCCGAAGGTATGCCTGCGCTCGATAGTACTGAAACTGTCAGTAAGCTCTCAGTTGATACGCCAGTTGGTGATGTCACACAGGATGATGC
>bat_probe_726
AAATTGAATCTGAGACGGTTATATCTGTGTCACAAAACACAGAACAACAAGCATTTTCACATGTGGATAGAAGGGAACTTAAACCTTGCAGAGTTGAGGGTAAGTTTTCGTTTTATGATT
>bat_probe_727
CCTGCTCCACGTACCATGATTACTCGTGGTGTGTTGGAACCTAAGGATTATAATGTTGTTACCCAACGAATGTGTGCTGTAGGCCCTGATGTGTTCTTGCATAAATGTTACCGTTGTCCT
>bat_probe_728
CCTACTGGTACCACTATTAAGTATTTGTATTTTGTGCGCAATTTGAATACATTGCGTCGTGGTGCTGTTTTAGGTTTTATTGGTGCAACTGTTCGACTTCAAGCTGGTAAACAAACTGAA
>bat_probe_729
ATCCTGTGTGTAGCACTCTTCCTGAACTTGTCAGTGATGTGACTAAACAATTATTGCCCTTGAACAAACCTTACCGTTTCTACGACGTTAAGGTTAAAGATGGCATGTGTATTGTTACAC
>bat_probe_730
GAGTCATCTGGACTTCACCCTGCTTATGCACCAACCTACGTTAGTGTTGATGATAAGTATAAGACTAGTGATGAGCTTTGCGTGAACCTGAATCTACCCGCAAATGTTCCTTATTCAAGA
>bat_probe_731
ACATTGGCGGCGCGGACTTTGTATATAACCCATTTTTGGTCGATGTACAGCAATGGGGTTATGTAGGTAATTTACAGGTAAACCATGATAATGTCTGCGATGTCCATAAGGGTGCACATG
>bat_probe_732
TTCTTAGAAATGGACATGGGCATGTTTATAAATAAGTATGGTCTTGAAGACTATGCTTTTGAGCATGTTGTCTATGGTGATGTTTCCAAAACTACACTTGGTGGCTTACATTTGCTCATT
>bat_probe_733
CTCTGCTTGTTTCAAAGACTAATCTTAGTTTCATCGTTCAGAAGAACGTTGGTGCTCCAGCTAACTTACGGGTTGTTGGACACACTATGGTTGGTACTCTTTTAAAGTTGACTGTGGAAT
>bat_probe_734
GGCTTTGCTTGTTTTGGAACTGTAATGTTCCAAAATATCCTAATAATGCAATTGTTTGTAGGTTTGATACACGTGTGCACTCTGAGTTCAATTTGCCAGGTTGTGATGGTGGTAGCTTGT
>bat_probe_735
TATTGTCTGCAGGTTTGACACACGCTGTAGATCACATTTGTCACTGGAAGGCGTTAATGGTGGTGCACTTTATGTAAACAACCATGCCTTCCACACACCTGCATATGACAAGCGTGCCTT
>bat_probe_736
TGCGAAACAGCAAACCTTTTCCTCGAAAGGGCTCAGCATACCATCAATTTTGTTAATGAGTTTGCGCTCACAGAGACTGTAGTGGCACTACTTTCTGGTACTACTTCTAGTATCGAAGAA
>bat_probe_737
ACTTGAAGTAGTCGATAAGTATTTCGACTGCTACGATGGTGGTTGTCTTAAGGCTAGTCAAGTTGTCGTTGCTAATTACGACAAGTCAGCTGGTTATCCTTTTAACAAGTTTGGCAAGGC
>bat_probe_738
TGTTTATAATTTTCTTGCATGCTTGTGGTTTTTGAGAAAATTTTATAGCCATGTTATTAATGGTTGTAAAGACACAGCATGTCTTTTATGTTATAAAAGGAATCGTCTTACACGTGTTGA
>bat_probe_739
ATTCAGTTGACAACTGAAGGCTATAATAATTATGTGCCTGGTTATATTAAACCAGAAAGCATAAATACATTAGATTTAGGTTGTTTGATTGACCTTAAGGCTGCTTCTGTTAACCAAACT
>bat_probe_740
TTATAGACATTCGTGATAATGATGGTAAAATTGTACATGCTAAAGAAATTGCACCTGAAAACGTTGAAAACATTGCTTGGCCCATTTTTCTTAACTGTGAACGCATTGTTAAGTTGCAGA
>bat_probe_741
TACTTGCACTCTAGCTGTTCCCGCCAATATGAGAGTCATTCATTTTGGTGCTGGTTGTGAAAAAGGTGTTGCCCCTGGTACATCTGTTTTACGGCAGTGGCTGCCTTTAGATGCAGTCCT
>bat_probe_742
AAACCACTTCAGTCTTTAAAGATGTGTGTTGAAGTAGTTCGCACACAAGTTTACCTCGCAGTCAATGATAGGAGTCTTTATGATCAGGTTGTATTAGATTATCTGGACAGTTTGAAACCT
>bat_probe_743
GTATTTACTGTAGGGCACATGTTGATCACCCAGCTATGGATGGTGCATGTCGCTTTAAGGGTAAGTATGTGCAAATACCTATAGGTGTCAATGACCCTATTAGATTTTGTATAGAGAATG
>bat_probe_744
CCAGTGATGCCATAATGACTAGGTGTTTGGCAATTTATGATTGTTTTATAGAACGTGTTGATTGGGATGTTACGTATCCTTATATATCACATGAACAAAAACTTAATTCTTGCTGTCGTA
>bat_probe_745
ATTGGTTTTTCAAATGGTGTGGATTTTGTTGTCAACCCAGAGGGCTGTGTTATGACTAATGTCAATGATGTTATTGCACCCGTTAAAGCACGTGCACCACCTGGTGAGCAGTTCGCACAT
>bat_probe_746
ATTTTAGGTACATTGAAGGTGGTAAGCTGAAAGTTTTTGAAATACCTTTGAAATGTGTACATAACACATTTGCTAATTTTGACAATTGGTACAACTCAAAGTTTGGTTTTACTCCTAGTA
>bat_probe_747
TCGACTAGTGTTACTGCTGTTGTCAACGACGGTCATCTTAAGATGGCTGGTATGCACTTTGGTCGCTGTGACTACGATAGACTTCCTATGGAAATCACCGTAGCCAAGCCCTCTGTGCTT
>bat_probe_748
TGGACAAAATTGACAATGCTTGCTTGTGGAGAATTACACAAGTTCAGAGTTGCATGGATGTTGTTGCGTCCGGCAATTACAAGGGAGATGAATTCATCTATCACACTGATGATATTTGCA
>bat_probe_749
ATGCATGCTAATTATATATTTTGGAGGAATTCAACTCCAATGAATTTGAGTACTTACTCACTTTTTGATCTATCTCGCTTTCCTCTTAAATTAAAAGGTACACCAGTACTTCAATTAAAG
>bat_probe_750
TGGTTATTTAAACGAGCAAGGGGCTCTAGTGCAGCTCAACTAGAGCCCTGTAATGGTACTGACACTGATCACTGTGTCCGAGCCTTCGACATTTATAACAAAGAAGTTGCATGCATGGGT
>bat_probe_751
ATATCGCAATACATCATTTGATGTAGTGGATTTCTGTTCTAACCGCTCAGTTTTATGTCAATGGTGTCTTATTGGTCAAGACTCATTGACACGTTATTCAGCACTTCAAATGCTTCAAAC
>bat_probe_752
AATGTGATAGAGCATTGCCTAACATGATACGCATGATCTCTGCTATGATACTTGGTTCCAAACACACAACATGTTGTACTACTGATGAAAGATATTATCGTTTGTGCAATGAGTTGGCCC
>bat_probe_753
AAAGATAATGATATTAGTGATGTAATACTTGGTCTTATTAAAAATGGCAAACTGCTTATTAGAAAGAATGGTGTTGTGTGTAGTTATGGTAATCATCTAGTTTCAACTAAATAAAATGTT
>bat_probe_754
CTTAAACAGCGTCCTGTTAAAGCTGAGGGTGATGGTATTTCTGCTGATGGTATGGCTTTGTTCAACAATGAGTCTGGTAAAACGTTTATGTATGCGTTTATTGCAGACAAACCTGATCTT
>bat_probe_755
TGTTCCGTCACTATTGAAACCGATAACTGTGCACAATGTCTATCAACCAATTGACACTTGCAGTTGCAAGTGATCAGGAAATTTCAGCTCATGGCTATTCTACTATGTCTGATGCCGTTG
>bat_probe_756
CATCCACGTTGGTACAGGGTGTCACTCGCGTTTTTCAACCATTCCTTGTCAATTGCTTGGTTGCATTGCCTAAGTTGCAAGGTCTCACGACCACTCTGTCTTTTGATTCACCACTTAATG
>bat_probe_757
AATAAGCCTTTTTTAAAGGGTAACTTCAGTTTTGTTAATGATCCTAATGGTGTTACTGTTGTAGACACATTAGGTTTGACTGAACTACGTGCTTTGTACGTGGATATTAATACTAGATAT
>bat_probe_758
TCCTTCTACCCTCCTGATGAGGAAGAAGACTGCGAAGAGTGTGAGGATGAGGAAGAAGTTCCTTGTGAAACCTGTGAACATGAATACGGTACAGAGGATGACTATAAAGGTCTTCCTCTT
>bat_probe_759
AAATTGGCTCCAGGGATGATTTTTGTGCTTACATCACACAATGTTCCGCCATTAAGAGCGCCTACCATTGCAAATCAGGAACGTTATGCATCTATTTACAAGTTGCGTCCTGTTTTTAAT
>bat_probe_760
AAGCGTACTCTTACCCAATTCGAGGGTGGTGGCTTGCTTATTGGAGTTGGCACTAGAGTACCTATGACTGATAACTTACAAATGAGTTTTATAATCTCTGTCCAATATGGTACCGGCACC
>bat_probe_761
AGTTGTTCTTGCTCCCGTCTATTATTATAGCTGCGTGCTATAATTTTGCTTGGGATATGGAAGTAACTAGAATGTTGGCTAATCAGTTTGACTACCATGTTTCATTTCTTAATATGGATA
>bat_probe_762
TGCAATACAACAAGCTTGGCACTGAAGACCCACGTTGGCCTCAAATTGCTGAACTTGCTCCCTCAGCATCTGCTTTCATGAGTACCTCCCAATTTAAGGTTACTCATCAGAGCAATGATG
>bat_probe_763
AACACCGTTAATATCAGCTGGTATTTTTAGTGTAGACCCTAAAGTGTCTTTTGAGTATCTCCTGGCTAATGTTACTACAACTACTTATGTTGTTGTTAACAATGAAGATATTTATAATAC
>bat_probe_764
AGCTACTTCTTCTCGAAAACGACATAGAAAACCTAAGTTGCAATACGCTAAGAGAAGGTTTTCCCCTGTTAACCCAAATGACTTAGTGTTAGTTCGACAAGAACCTACTCACTGTGTTCG
>bat_probe_765
AAGTACGCCATATCTGGTAAGGAGCGTGCGCGTACAGTTGGTGGTGTGTCTTTATTAGCTACTATGACTACAAGACAGTTTCATCAAAAATGTCTAAAATCCATAGTTGCTACTAGAAAC
>bat_probe_766
TCAAGCTATGCTGATATGAAGCCCCACGTACGTTATGACATGTATGATTCAGACATGTATATTAAGTTTCCTGAGGTCGTATTTGAAAGTACTCTCAGAATTACTAAAACTTTAGCAACT
>bat_probe_767
CGGTACTACAGAGATGCTTGCCAAGGCATTAAAGAAGGTGCCAGTTAGTGAGTATATAACTACATACCCCGGACAAGGATGTGCTGGTTATACACTTGAAGAGGCAAAGACTGCGCTTAG
>bat_probe_768
TGTCGACATCGCCGCTAATAATGTTATCTGGGACTATAAAAGAGAAGCCCCAGCGCATGTTTCTACAATAGGTGTCTGTACAATGACTGACATTGCAAAGAAACCTACTGAGAGTGCTTG
>bat_probe_769
GGCTGTGTTTGTTTTGGAACTGTAATGTTTCAAAATACCCTAGTAATGCTATTGTTTGTCGGTTTGATACTAGAGTGCATTCAGAGTTTAATTTGCCTGGTTGTAATGGTGGCAGTTTGT
>bat_probe_770
GCATGCTTTGCTAATAAATATGGTCATTTCTCAAAATGGTTTAATGAGAACCATGGGGGCGCTTATCGTAACTCTGTGGATTGTCCCATTACTATAGCTGTAATAGCTGGTGTAGCAGGT
>bat_probe_771
TGGTGACACCGTTTCTACTGGTAATGACCTTTCTACACATGCTGTGTCTTCTGTTGTTGTTGCTAATAAGTTGTTCGATGACCCCATAGAGGTTGTTGAAAGAGAGGCTTCTAGTATTGT
>bat_probe_772
ATATTAATGGAAGAAATGCTCAAAGATAGAGCTACTGTCCATAATTATTTTATAACAGATTCTAAAACAGCTTCATATAAGGCTGTTTGCTCTGTTATCGATTTAAAACTTGATGACTTT
>bat_probe_773
GTTATAGTATTGCTACTGTTAATTTTAATGATGACCGCATTCTCACATATAAAGTTATTGAGAATGGTATTGTTAGAGATATTGCACCTAATGATGCATGCTTTGCCAATAAATATGGTC
>bat_probe_774
ATGTGGGGCGGTCTCTTCCAGTTGCAGTTCGAAAAAGCACTTAGCAGTATTAACTCTGATCTTAATTTGCCTAAAGAGCATTTGAAAGTGGTTGAGTCTCATCTCGCACCCATTCATTAT
>bat_probe_775
AGCATCTCAGACGAGTTGTCAAAAATTGAAACAGCAGAAGCACAAGAACCAAGTGTAGGGTCAACAGACTCTACCCCTAGCACTTCTACAGTAGTAGGTGAAAATGACTTGAGCGTTAAG
>bat_probe_776
GTCAAGCTTATGAAGATGCTATTGCCAATGATTCTGCTCCTCAGTTGGTTAAACAATTGAAGACAGCTATGAACATAGCAAAATCTGAGTTTGATAGGGAAGTTTCTGTGCAAAAGAAAA
>bat_probe_777
CACGCATGACTAAAACTAATTTGCTCGCGCGTACAACTCCAGGTCCATTGCAAACTACTGTTGGTTGTGCAATGGGCTTCATCAATTCCTCAATGGTAGTTGATGAATGTCAACTTCCAC
>bat_probe_778
GTGACTGCTGCTGCAGCTATACCTTTTTCTCTTGCTGTCCAGTCCAGGCTTAATTATTTGGCCTTGCAGACTGACGTTTTACAACGTAATCAGAAAATACTAGCTCAGTCGTTTAATGCT
>bat_probe_779
CTAGAAATGCTTAAACTAGGCACTGATGACCCCAGGTTCCCAGCTGCTGCTCAGATGGCACCTACGGCTGCAGCATTTCTGTTTATGTCTCACTTTGACACCCGTGAGGAGAATGATGCC
>bat_probe_780
AATTACCGTTTGGAATTAATATTACTTCTTTTAGAGTGGTTATGGCAATGTTCAGTAAAACCACTTCTAATTATGTGCCAGAAAGTGCTGCTTATTATGTGGGCAATCTTAAACAGTCCA
>bat_probe_781
TCATTACGTCCACTTATTGACATGAGGTCAAATTTCATCCGTGTCAATACAGTTGCAGGCGGGGTTGTTATACCTGTTAACTATAGCAAACCCTGGTTTGTCAAAAATTTTAACCAGCGT
>bat_probe_782
TATGTTTTGGAATTGCAATGTGGATTGTTATCCACATAATGCGTTGGTTTGTAGGTTTGACACACGTGTGTTGTCAAAATTAAATTTAGCAGGGTGCAATGGTGGTTCGCTTTATGTGAA
>bat_probe_783
ATTGTCAATACACGTAATGCCACTGTTGTCATAGGTACTACTAAGTTCTATGGCGGCTGGGACAATATGTTGCGTAATCTTATGGATGGTGTGGACAATGCCTGTCTCATGGGTTGGGAT
>bat_probe_784
CTATGGTCGTAACAATATCTATGGTACTACTACAATTGGTGTGTGTAAGTACACTGATATTGATGTCAATCCAAATTTGAATATATGTTTTGACATACGTGATAAAGGATCATTGGAAAG
>bat_probe_785
CTATTAAAGAAAATATAGATGGTGGTGCTATGCACGCCAACTATATATTTTGGAGAAATTCCACTCCTATGAATCTGAGTACTTACTCACTTTTTGATTTATCCAAGTTTCAATTAAAAT
>bat_probe_786
GATCTTCTCGCTCGTGCGGGTAAGTCGATGTGCACTCTTTCCGAACAACTTGATTTCATTGAATCGAAGCGTGGTGTCTATTGCTGCCGTGAACATGAGCATGAAATTGCTTGGTACACT
>bat_probe_787
TGGACCGTAAGTCTAAAGTTGTTAGTGCTATGCATTCACTGTTGTTTGGTATGCTTCGTAAGCTTGATATGTCTTCTATCAATCAGCTTATGGAACTTGCAAAAGACGGTTGCATACCTA
>bat_probe_788
TACAACAAAGTTGGTACCTGGCATGGTATTTGTGCTTACCTCACACAATGTCCAACCGTTGAGAGCACCTACAATAATTAACCAGGAACGTTATTCTACTCTGCATAAGCTTAGACCGGC
>bat_probe_789
ATCAAGATTTGCCACCTGCACATGCAACAACTTATATGGCCCTTTCTGACAAGTTTAAGACAGATAAAGAACTTGCTGTTAATATTGGCCATTCCGATGTTCGTTATGAACACGTTGTTT
>bat_probe_790
GGATGAGTTTCTCACGGGTAGAGTTGAAAGGTTTGTGCACTGGTTGTACTGGTATCAAAATATTGAAAAAGGTCAACCTGGTGATGTTGAGTATTTGCTTGGTAAAATAAGTCGCTATCT
>bat_probe_791
AACTACTGCTGACATAGTAGTCTTTGATGAAATTTCAATGGCAACTAATTATGACTTGAGTGTCGTCAATGCTAGACTACGTGCAAAACACTACGTTTACATTGGTGACCCTGCTCAATT
>bat_probe_792
CTCCACGAGTTTCAAGAAAGGTGCAAAACTGGTACATAAGCCAATTCTTTGGCATATTAACCAGACTACAAACAAGACAACGTACAAACCAAACATCTGGTGTTTACGTTGTCTGTGGAG
>bat_probe_793
GATTTTACTGAGCATAAGCTTGGCCTTTTTAATAAGTATTTCAAGCATTGGGATCTTGATTATCATCCTAATTGTTCTGACTGTTATGATGAGATGTGTGTTATTCATTGTGCTAATTTT
>bat_probe_794
GTGAACGTTGGTGGTGTTCCAATGAACGTTGCACTATTGATAGTTTTAATGAATGGGCTCTTGGTAATGGTTTTACTAATTTAGTGACTGGTGACGGGTTTTCTATGTTGGCTGCTAAGA
>bat_probe_795
TTTTTGACAGTTGGTCAAGTTTTGGCAACAACTGGACCATGTTTGCTTTTAGCATCTTAATGGCTTGCATTACGCTTGTGCTGTGGATAATGTATTTTGTCAACAGTTTCAGGCTGTACC
>bat_probe_796
GCAGCTCGCCCTGTATAAAGGCATTCAGCTTGTTTGCAATTTGCTGCTACTTTTTGTGACAATTTACTCACACCTCCTACTTTTAGCTGCTGGCATGGAGGCACAATTTTTGTACATCTA
>bat_probe_797
TATTGGGGTCAAGATTATCACCCAGATTGTGCAGACTGTTATGATGAGATGTGTATTGTCCATTGTGCTAATTTTAACACTTTGTTTGCCACAACAATTCCAAACACTGCTTTTGGTCCA
>bat_probe_798
TTTTAAGTACGGTTGGATATGGCATGTTGGCTATTGTATTGCTTACCTTTCTATGGCACCATGGTGGTTATTGTTTTGGTATATGTGTTCAGCTTTAATTGGTCTTGTACCTAGTTTGCT
>bat_probe_799
CATGTTCGCATGTGTTTGCGTATGGTGCAATTGAAATTTCTTTAGGTTGCCTAATTTGGGTAACAAGTGCAGTGCGTCCTAGTGGCTCTGAGTGAGGGTTCCGTCCCCATTCATCCTCTA
>bat_probe_800
ATTGTAGGGAATTATGTACTCGTTAGTGATAAATTGTTTGTTCGCACTGATGATGAAGAATTTTATCCTCTTTGCATTAATGGTAAAGTTGTGTCCACCTTGTTTAGACTTAAGGGTGGC
>bat_probe_801
AACTCATGGGCTTGACTTAGCACAGGCGGGGCAACAAGTTAAGAAAATAACTGTGCCATACGTCTGTTTGCTGGCATCAAAGGACCAAGTTCCTATCTTAAATTCTGATGTTGCAGTTCA
>bat_probe_802
TGTAATATTCCGTTTAGACTTACTACGTCTAAACTTCGTGCAGCTGACAATATTTTGTCTGTAAAATTTAGCGCCACTAAAATTGTTGGTGGCGCTCCTAGTTGGCTTTTAAGAGTGCGT
>bat_probe_803
CCTGGAATTTATTGTGGTGATGATTATTTTGATATAGTACGACGGTTGGCTGTATCTCTATTCCAACCAGTTACGTATTTTCAACTTAGCACATCTTTAGCTATGGGTTTAGTACTTTGT
>bat_probe_804
TCTTTTTGGCGACTGTGTCACTGTGCGTGTTGGACAACAAGTAGATTTACTAATTTCTGACATGTACGATCCATCCACTAAAGTAGTAGGTGAAACAAATGAAGCAAAGGCGCTTTTCTT
>bat_probe_805
CTTTATGGGATTTAGGTTTGATACTAACATACCTGGTTACCACAGTTTGTTTTGCACCAGAGACTTTGCTATGAGACATGTTAGAGGTTGGTTGGGTATGGATGTTGAAGGCGCTCATGT
>bat_probe_806
GCTTGTTGCTTCTTCGCCAGCCTTGGTTGATCAGCGTACTGTGTGTTTCTCAGTCGCAGCACTAGGTACAGGTATGACTAAGCAAACTATGCAACCTGGTCATTTTAACAAGGAATTCTA
>bat_probe_807
ATGCCTACGAGAAAGATAAGGCAGTTGCAAGAAAGTTAGAACGCATGGCTGAACAGGCTATGACGTCAATGTATAAGCAAGCACGTGCCGAGGATAAGAAGGCCAAGATTGTAAGTGCTA
>bat_probe_808
GATGTTTTAAGTATTGTTATGACTTTGCTTTTTAATTTGACATCTTCTTGGTATGTTGGTGCTATTGTTTACAAATTGGCATATTACCTTCAATATTACACATCATTTGCACAAATTTTA
>bat_probe_809
GATCGTCCCTTCTTTGTTCAGACTCAAAGGTGGTGCGCCTCCCAAAGGAGTTAAGTTTGGTGGCGAACAAACAAAAGAAATAACTGCAGTCAGAAGCGTATCTGTGGACTACGATGTTCA
>bat_probe_810
CAACTGGCATCACGCTCACTGTGTTAAGTGGTACACTCCTAGTGGAAGGCATTAAGGTTGCTACTGGTGTGCAGGTAAATCAATTACCTACGTACATCACTGTTGCCAAGCCTAGTACCA
>bat_probe_811
TCGATGTTTGTACAAACATCTGTGATGTTTCAGACCATTCAATTCACAAGCCTTGGTTTGTGCGTGAGATGGAAGAACTTCTTGGAGGAGCATGGGACAACTTTGTTAAGGCTGTTAAGT
>bat_probe_812
AGCGTGGCAACATCTATGGTAGTGCAACAATCGGTGTATGCAAGTACACTGATATTGATGTCAATTCCGCACTGAATATATGTTTTGACATTCGTGATAATGGCTCATTGGAAAGATTCA
>bat_probe_813
TTTGGTTTTTCCTTTAAGTAAGCGCTGGATACATTTTGATGGACTCGTCTATTCTTTAGCGCGTCTTAATGTGTCTATGACTGTTGACTATCATGTTACCCTAGCACTCATCCATGCTCC
>bat_probe_814
TATCTATGTGCACAGTTCTTTACACATTCTATTATGGCTATGACTCTTTGAGCCTTGCTATAATGTTATTGGGTTTCGGCTGTAGAGAATGGTATGTTGGCACTGCCGCTTTTAGGCTTG
>bat_probe_815
CAAGGTACTGGTGTGTTTTGCCAAGATCCTAAAGCTGTGGATGTTACTACGTTGTTGGTTCAACCTATGTGTGCTTCTGCTTTCATTGGCAATTGGTTTAATAACTCGCTTGGTCATTAC
>bat_probe_816
TTGCGCTTCAAACAGTTTTTGGAGGTTCACACACATGCTATGACATGACTGGACCAGCTCCTTTGGACCGCTGTATATTCGACTCTGCCTGTACCACACTTAATGGTTTGGGCGGTGAGC
>bat_probe_817
GCTTTTGCCAATGACTCTGAGATTTCAGCCTATGGCTTTGACACCGTCGCGAATGCCGTGGCACAATATAGTGCTGCCGCAGCTGACGGTTTTGCTCAATGCCGATTTGTCATTACTGGT
>bat_probe_818
TTACTAAGTGTAATATTGGTGGTGCTGTTTGTAAGCGACACGCTAGTCTTTATAGAGCTTATGTTGAGGCTTATAATACTTTTACTCAGAATGGTTTTAACATTTGGTGTCCCAACAGTT
>bat_probe_819
TTATAGATTGCAAAGTTTGGCGTTGGATGCTGTGGTGTAAGGGTCATAAAGTTCAAACTTTTTACCCTCAATTACAGTCGGCTGAATGGAAATGTGGTTATTCTATGCCATCAATCTATA
>bat_probe_820
TCTACGCAACATTGATGCCAAACAACCTGTTATTTTTTATTTGTATAAGAAAGTCAATAATGAATTCGTTTCATTTTCTGACACGTTTTATACGTGTGGCAGGACTGTTGGCGACTTTAC
>bat_probe_821
GTTTGAGTGACATTTCTGAATTACACCTAGACACGTGCACCACCTATACCATTTATGGTTTTAGGGGTGACGGTGTTATTAGGTTGACCAATCAGACCTTCTTGTCAGGTGTCTACTACA
>bat_probe_822
ATTAACGTAGGTGCAGCCGGTGTCTGCAATGCTGCGATTAATGCCCCGTTTGTTGTTCTCTCCGGACTCGGAGAATCCTTTAAGAAGGCCGCTGCAACTCCTTGGAAATTGTGCAGCTCC
>bat_probe_823
ATAGGCTTCGACGTCGAAGGTGCTCATGCAGCGCGTAATGCATGTGGTACTAACGTGCCTTTGCAACTTGGCTTTTCTACTGGTGTGAACTTTGTTGTTCAACCCGTGGGTGTCGTTGAT
>bat_probe_824
AATGGTAATGATGTCACTCAGCTTTACCTTGGTGGACTTAGTTACTATTGTGCTGAACACAAACCCAGACTTTCATTCCCTCTTTGTTCTGCTGGCAATGTTTTTGGTCTTTATAAAGCT
>bat_probe_825
ATCCTAATAATGCTATAGTATGTAGGTTTGACACACGTGTGCACTCAGAATTCAATTTGCCCGGTTGTGATGGTGGCAGCTTGTACGTTAACAAGCATGCCTTCCACACACCTGCATATG
>bat_probe_826
ATTGGTGCTGCTGCCAATAAAACTGGAACCACTGTCATATCTCAATCCACATTTAAACCCATTAAGAAAATCTATCCAGCCTTTTTGCTTGGACATTCTGTGGGTAATTATACACCGTCC
>bat_probe_827
CTATTAGCGCGAAGAATCGTGCTCGAACAGTGGCTGGAGTGTCTATTGCGTCTACTATGACCAATAGGCAATTCCATCAGAAGATGCTTAAGTCTATTGCAGCTGCTCGTGGTGCATCTG
>bat_probe_828
TGTGTCGAAGAGGTTACTACAACATTGGAAGAAACTAAACTTCTTACCCAAAACCTGCTTCTTTTTGCTGATATCAATGGTAAACCTTACCCGGATTCTCAGAATATGCTAAGAGGTGAG
>bat_probe_829
GGGCATGCTTCGTAAGTTGGACATGTCTAATGTTGATACCATACTTAATTTAGCAAAAGATGGTGTTGTACCTCTCTCTATTATACCAGCAGCTTGTTCTACAAAGTTGAACGTTGTTAG
>bat_probe_830
ATTATGAATGTGCTTTGACTAGCTGTGTACAGGCCTATTTAGCTGAAACACCATTGATTCCTGCTGGTAATTTGTTAACTTTGAAGTGTGAAGGTGCCATTCCTGTTAGTTTTGCTGTTC
>bat_probe_831
TTTAGGCTTGCACTTGTACTTTTGTATAGTCCTTTGCTGTTATACTATGGATCATTTATTGATGGTACATTTATTGCAGCTGTCCTTGTTGGTAGAATGTGTCAGACACTTTATTATTCA
>bat_probe_832
AAGGTGAGATCACTCAACCTTGGAGAGGTTTTTATTGCGCAAAGCAAGGGCCTCTATCGTCAGTGTGTTCGTGGCAAGGAGCAGCTGCAACTACTCATGCCTTTGAAGGCACCTAAAGAA
>bat_probe_833
AGCTTTTAAGGCTTTTAGGACTAGAGATGTTAAAGTTATAGCTCAAGTACCGCAAAGAACAGGGTTAATATTAAGCCGCAGTTTAAAGTATAATGTTAAAGCTACTAACAAGTTTTTACA
>bat_probe_834
TTGTACTGAGTATTCAGCTAATGTTAAGTTTTTACGTAGCAAAGGTGTGGATACTACTAAGAAAATTCAAACGGTCGATGGTGTTAGCTATTATTTATATAATGCTAGAGATGCCTTGAC
>bat_probe_835
AGCTTCCACCATTGTCTGTGGTACTAAACGTACGTTTTATATCGCAGCTAATGGAGGCACGTCTTACTGTTGTAAACATAATTGGAATTGTGTTGAATGCGACACTGCAGGTGTAGGGAA
>bat_probe_836
TACCACAACTTAAATAACTACCTGGGTTTTGGTTCTTTGTGTTTTTCTACAAGACCAAATGGTGGCTGTATGATGAGTGTTGTTGCTAGGGGTTATTTTGGCGAGTTTCAAAAAGTTGGC
>bat_probe_837
GGACACTCCGGTTGAGCGGATGAGGTCGACGAGTGAGTGTACTGTCGTTGAGACTAGCTTAAAACAGGAGACTGCTGTAATAGTCAAAAATGATTGCTCTGCCAAACCACAAAGGGTCAA
>bat_probe_838
GAGAACGTTGTAAATGAACAAGGAACTGCTTTGTCTCAGTTAACTAAGCAACTTGCGTCTAACTTTCAGGCTATCTCTTCTTCAATTGAAGATTTGTATAATAGGCTTGACAGACTAGAA
>bat_probe_839
TTACATTGACCACTGTCGATGGTGTTAATGTTTCTATTGTGTGCTCCAATAATGCAACAAAGCCCACTAGGTCAAACAACTTGCAGGAAAACTTGCCTTACTATTGCTTCACTAACACTA
>bat_probe_840
CTGAGGCTTTCCTTATTGGTATTAACTATCTTGGTGACTTTTCTAGTGCTAGTGTTATAGATGGTAATGTTATGCATGCTAACTATATATTTTGGCGCAACTCCACTATTATGACTATGT
>bat_probe_841
TTGCATTTGCCAACAATGCTGAGGTGTTGACTGAGATAAATGCAACTAGTATCCAAAATTTGCTTTACTGTAACAATCCTGTGAACAGTATTAAGTGTCAGCAATTGCGCTTTAATCTTG
>bat_probe_842
GTCTCATTGCGTTATTGGTTTAGGGCTCTATTTTCCTGGTGCCAGAATTGTCTTTACAGCTTGTTCACATGCTGCTGTTGATTCACTTTGTGTTAAGGCAGCCACAGCATATAGCTCAGA
>bat_probe_843
ATTTCATAATGGTTTCTACTATTTGTATGGTGATGACGGCAAGACATTTTGGCGCTACAATTTTGATATTACTGAAGGTAAATACAGCTGTAAAGAGGCTCTTAAGAACTGTAATGTTTT
>bat_probe_844
GACATAGTGTCTGTTGATCAGGCCCAACAATGTGGTGTTTCTTCATTACCTATTCAAGATGAAGCTAGTGAAAGTCAGGTGCACCAAGTGTCTGGTTTACAAGGTAATGAATTACTTTGT
>bat_probe_845
CGACAGGCATTACGTTGACAGTTCTTAGTGGAAAGCTCCTTGTGGAGGGCATACCGGTTGCTAACGGAATCACGGTAGGACAACTACCTGAATTCGTAACTGTTGCCAAAGCTACCACTA
>bat_probe_846
AGCCATTGCAACACATGACTTCTTCGTATGGAAGGATGGTCGCATGATTTATGGTAATATTAGTAGACAAGATCTTACTAAGTATACTATGATGGACCTTGTGTATGCATTGCGCAACTT
>bat_probe_847
AACAAGGAGTTTTATGACTTCTTGCGTAACCATGGTTTCTTTGATGAGGGTTCAGAGTTGACGCTTAAACACTTTTTCTTTGCACAGAAGGGTGATGCTGCTATCCGTGATTTTGACTTT
>bat_probe_848
AAGGTCACATTATCATGGAGGAAATGCTTAAAGAAAGAGCTACCGTCCATAACTATTTTATTACTGAATCGAACACAGCATCGTTCAAAGCGGTCTGTTCGGTTATTGATTTAAAGCTTG
>bat_probe_849
GTGGTAGTTGCTGTGATGATGTTAAGGTTGCCGTTGCAACTGGTGTGATTGACATTGGTCTTGGTGTTTTTGATGTTAATGACACTGTTTTTGAGAATGTACCATGGTTTGTTCAGAAAT
>bat_probe_850
ATGGGTTTAGTACTTTGTGTGTTTCTTACAGCCGCTTTTTACTATATTAATAAAGTTAAGCGTGCTCTTGCCGATTACACACAATGTGCTGTTGTAGCTGTAGTTGCAGCGTTGTTAAAC
>bat_probe_851
TCTGTGTTCACCAGTACTAATGTGTATAATTTTAGTTGTACTAATAGCAGTGTTCTTGGTGATGATGCTGTCATACCTTTTGGTGATGTTGCACAAACACACTACTGCTTCATTAAGTAC
>bat_probe_852
TGTGTCATTGGTCTTGGATTGTATTATCCCAACGCACGTATTGTCTTTACAGCTTGTTCTCATGCAGCTGTGGACTCTTTATGTGTGAAAGCTAGTAAAAATTATGTTGTGGATCATTGC
>bat_probe_853
CGTGATGGTGTTTCAGATAATGTTGTGTTTGTTAATAACACTTCTTTGCCTACAAATGTAGCTTTCGAGCTATACGCCAAGCGTAAAGTAGGTTTGACGCCACCCTTAACCATATTGAAA
>bat_probe_854
ACTTTAAATATTGGGATCAGACGTATCACGCAAATTGCGTTAATTGTACTGATGACCGTTGTGTGTTACATTGTGCTAATTTCAATGTATTGTTTGCTATGACCATGCCTAAGACTTGTT
>bat_probe_855
CCTAGATGTCTGCAACTACTTACTCAATACGCTAGTGTTTGCAGAAACGTTGAAGAGCCTTTGCAATTAAATGCTCGTCTAGAGGCATTGGAGCTTACCAGTATGATTGTTGTTCAAGAA
>bat_probe_856
GAGTTCGATTATGTCATTTATTGTCAAACTTCTGACACGGCCCATGCATTAAATGTAAATAGGTTTAATGTAGCTATTACTAGAGCTAAAAAGGGCATTCTGTGCGTGATGTCAGACTCT
>bat_probe_857
TTTACAACAAGGACGTTGCTTGCATTGGCAAGTTCGTAAAGGTTAATTGCGTCAGGTTTAAAAACCTTGATAAGCATGATGCCTTCTTTGTTGTTAAACGCTGCACTAAGAGTGTTATGG
>bat_probe_858
CTGTAGGATACTTCTGTACTGTCTATTTTGGTGTCTTCTCTTTGTTGAACCTGAAACTTCGTGTGCCACTTGGTGTCTACGATTATACAGTTTCAACCCAAGAATTTCGCTATCTCACGG
>bat_probe_859
TTGTAACATTCATAGAAATGAACACGTTGCTTCAGGTGATGCAGCTATGACTAGGTGCTTGGCTATTCATGACTGTTTTGTTAAGAATGTTGACTGGTCCATTACTTACCCATTTATTGC
>bat_probe_860
TAGAGGATCTTTATAATAGGCTTGATACTTTGGAAGCAGATCAACAGGTTGACAGATTGATTACAGGACGTCTTGCTGCACTTAATGCTTTTGTGACTCAACAGTTGTTGCGTTATTCAG
>bat_probe_861
TCTGCTGGTCTATGTGTTGTCTGCTCTTCACAGACAGTCCTAAGATGTGGCGATTGTATACGTAGACCCATGTTGTGCACTAAGTGTGCTTATGATCATGTTGTAAGTACTAGTCATAAA
>bat_probe_862
CTAAAGTATGCTATTAGTGGTAAAGAACGTGCACGCACTGTTGGTGGTGTTTCTCTTCTTTCCACTATGACTACTAGACAGTACCATCAAAAGCACCTTAAGTCTATTGTGAATACACGC
>bat_probe_863
AATCCGAGTAGCAAAATGGTTTGCACATACATGGATTTGCTGTTAGATGACTTTGTAGCAATACTTAAAAACTTGGACTTAGATGTTGTGTCCAAAGTACAGGAGGTTATTATAGATTGC
>bat_probe_864
AGACTTTGCAATGAGCTTGCACAGGTTCTTACAGAGGTTGTTTATTCCAATGGTGGCTTCTATATGAAACCTGGTGGTACCACTTCAGGTGATGCGACCACAGCATACGCAAATTCTGTT
>bat_probe_865
ACCTTGTATCAAAATTGCTAGTGTCCAGTCAAAACTTACTGATCTTAAATGCACATCTGTGGTTCTTCTTTCTGTTCTTCAACAGTTACACCTCGAAGCTAACAGTAAAGCTTGGGCTCA
>bat_probe_866
ACTCTGATCTTATGGATGCTCTTGAGGCTGACCCTTGTGGTAAGTACTCTCAGAGTCTTCTTAAGAAGCTCGTTGGAGGTGATTTCACCCCAATCGATCAATATATGTGTGGCAAAAATG
>bat_probe_867
ATACAGGGTCTCTTGGACATAATCATCATGAAGTTTGCAATGTACATCGTAATGAGCATGTGGCTTCTGGTGACGCCATCATGACTCGCTGTCTTGCTATTCATGATTGTTTTGTGAAGA
>bat_probe_868
CTGTAGACATTAATAAGTTGTGCGAAGAAATGCTTGACAACCGTGCTACTCTTCAGGCCATCGCTTCAGAATTTAGTTCTTTACCTTCGTATGCTGCTTATGCCACTGCCCAAGAGGCTT
>bat_probe_869
TGCAATCCTTTGGTTAGTTGTGTTGTTGTTTGTTCTACTAATTGCTGTTACTGTAATTAAATTAATTCAATTATGCTTTACATGTCACAAGCTTATGAGCAACACAATTTATGTGCCTGT
>bat_probe_870
AAGTCAATTGTCAATACGCGTAATGCTCCTGTTGTCATTGGTACAACGAAGTTTTATGGCGGTTGGGACAATATGCTTAAGAATTTGATGAATGATGTCGACAACGGTGCACTTATGGGC
>bat_probe_871
TCAACCCAGAGTCAAACTGTCTACTTAATGTTCCTATCGGAGGCACCACTGTTGTGCGACCACTTGTTGAAGACTCAACTAGTGTCACTGCTGTGGTTACCGATGGCTACCTTAAGATGG
>bat_probe_872
AAGCTCGTGAAGAGAGTGTTAAGTCTTCTTATGCAGCTGCTACTTTGAAAGAAGTTATTGGACCTCGTGAACTGCTTCTCAGTTGGGAAGTTGGTAAAGTAAAGCCTCCTCTCAATAGAA
>bat_probe_873
CGTACTACACTCTTGGTAGAACAGTTTCCGATTTCACACCTGCTAGTGAAATGGAGAAGGACTTTCTCGCTCTTGATAGCGATGTTTTTATCAAGAAGTATAAATTAGAAGATTATGCTT
>bat_probe_874
ATGTAGAGGGAGCGCATGTTTGTGGTGATAATATCGGTACAAATGTTCCATTACAAGTAGGTTTCTCTAATGGTGTTGACTTTGTCGTACAACCTGAAGGTTGTGTTGTAACCAATGATG
>bat_probe_875
CGTGGCTTTGGAGGGTGACGAAATTCTCACTGCCTATATAGCCACTTTTGGAGCTAGACCTCGCTGTTTGCGCGGTTGGCTTATACCCTCTAATTCTAATTATGTTTTGGAGGAATTCCA
>bat_probe_876
GATGGTAAGACTGTTAATGTACCCGATATAACGCGTGAGAATAGTGCTAATTTGGCATGGCCGTTAGTAGTTACAGCGCAGCGGCAGCAGGCCACATCACCTGTCAAGTTGCAAAATAAT
>bat_probe_877
CATTACATAAAGGTTTCCAGGGAAAGACAATCCTTGGCAACTCAATGCTGGAAGATGAATTCACTCCTGATGATGTTAACATGCAGGTCATGGGTGTTGTCATGCAAAGTGGTGTGAAGC
>bat_probe_878
TATAATCATGGTTACTGGGTGAGAACTCAGCGCACTTTTCAGAAGGGTGGAAAACCAGTTTCAGCCAACCCTAGATGGTACTTTTACTATACAGGCACAGGTCGTTATGGCGACATGCGC
>bat_probe_879
AACACCAATTCTAAAGATTCTTCCACTTCCGGTAATTATAATTATTTATATAGATGGGTTAGAAGGTCTAAGCTTAACCCTTATGAGCGCGACTTATCTAACGACATCTATTCACCTGGA
>bat_probe_880
GCGTATGTTAATGCGTATAATACTTTTACACAAGCTGGTTTCACCATTTGGGTACCCAACAGCTTTGACGTTTATAATTTGTGGCAGACGCTCGTCACACCTAAGTTGCAGAGTCTTGAA
>bat_probe_881
CTATTCGTCAGTAATTATTCTGCACAGGTAGAGTCTTTTGATGATGGTTTCGTTGTTCGTATTGGAGCAGCATCCAATAAGACCGGAACCACTGTCATTTCTCAAACCACTTTTAAACCC
>bat_probe_882
CAGAGTGTTACAAGTCCACAGCATATGGCAAGAATTACTTGTATAATGCTCCTGGTGGTTACACTCCTTGCTTATCTTTAGCTTCTAGTGGGTTCTCACGTGATAGACAGTCTCATAGTC
>bat_probe_883
TTCTGATGTTGCAGTTCAAACACCAGAACAGTCTTTCATTAACACTGTCATTGCTAATGGGGGTTACCATTGTTGGCATCTTGTCACTGGTGAACTCATTGTTAAGGGAGTGTCATATCG
>bat_probe_884
GGTGATGAAGTTGAAATTATGTATGTTTATAAAATGAAGGTTCACAAATCAAACAAGGACCTTCCTTCTTTCTTGCAACAAGTCAGTGCTTATGCTCAAGCTCCTGATGCTACAACTACA
>bat_probe_885
ATGAGCAATATATTAAATGGCCTTGGTATGTCTGGCTTGGCTTTATAGCAGGGTTAGTAGGATTATTTATGGCCATCATTCTTCTTTGTTACTTTACTAGCTGCTGTAGCTGCTGTAAAG
>bat_probe_886
TCTAAATAACCAGAGAACATACTCATACACAAAATGGGGTGTGTGCTCCACAGGATGGAACACATACACGAACACAATGGTTGTGGTTAATGGTAGGTGGGTTGAAACAGCCAAACCGCC
>bat_probe_887
TGATAATTCTAAGCCTGTGTCAAAGAAACTCACGTATTCCTTCTTCCCAGATTTTGAGGGAGATGTGATTCTTACAGAGTATTCCACTTATGACCCCATATACAAGAATGGCGCAATGCT
>bat_probe_888
GGACCTAAAGTGAAATACTTGTATTTCATTAAGGGCCTAAACAACCTAAATAGAGGTATGGTATTGGGCAGTTTAGCTGCTACAGTACGTCTTCAGGCTGGTAATGCAACTGAAGTGCCA
>bat_probe_889
ACTATGACCAAAAAGGTTACGTTACTGATATACAAGGCTTTAAAGAGCTAATTTATTTTCAGAACAATGTGTTTATGTCTGAGTCTAAATGTTGGGTAGAACCTGATATAACTAAAGGTC
>bat_probe_890
TTCCCATTTAACAGATTTGGGAAAGCAAGACTCTATTATGAATCTTTGTCATTGGAGGAACAGGATAAATTGTTTGCTTACACTAAGCGCAATGTCCTCCCTACAATCACACAGATGAAT
>bat_probe_891
TAAGAAGGCTAAGATTGTAAGTGCTATGCAAACTATGCTCTTTGGCATGATTAAGAAGTTGGACAACGACGTTCTTAATGGTGTCATTTCAAACGCTAGGAACGGCTGTGTGCCTCTTAG
>bat_probe_892
CATGCCTGCTCTGTTATAAAAGGAATCGTCTAACACGTGTGGAAGCATCAACAGTCGTATGTGGTTCTAAACGCACGTTCTACATCGTTGCAAATGGCGGTACCTCATTCTGTTGTAGGC
>bat_probe_893
TTGCTGTTAAAATTCCGTCCAATGTGGTAATTGTAGAGGAAACCTCTCGCCCATCATCAAGATCACAAAGTAACAGCAGGCCTCAGAGCAGAAACAACTCTAGGCCTCAATCTAAAAATA
>bat_probe_894
TTTGATAAACGTGCTTTTGCTAAGCTTAAACCCGCACCCTTCTTCTTTTATGATGACGGTCCTTGTGATCGCATACAGGAAGAGATTAATTATGTTCCATTGCGTGCTTCTAATTGCATA
>bat_probe_895
TAGTACACATGCTAAGCAATACTATGATTATGTTAATGCTTACAATAGCTATACTCAAGCTGGTTTTACATTATGGGTTCCTAATACATTCGACCTTTTTAATTTGTGGCAAACTTTTGC
>bat_probe_896
AAGGGAGTGTCATATCGAAAACTGCTAAATTGGTCAGATCAAACCATTTGCTATGCAGATAATAAGTTTTATGTGGTAAAAGGCCAAATTGCCTTACCATTTGACTCACTTGAGAAGTGT
>bat_probe_897
TAAACAAAATGGCCTCAGGTGGCAACAATGTTAGCTTTGCTAACAAACCCAGAGGTCGGAGTGGCAAAGTCCCTCTATCTTATTATTCTCCTGTCATGATTGACGGAGATCAACCCTTTT
>bat_probe_898
ACGGAGATCAACCCTTTTGGAAGGTGATGCCCACTAATGCCGTACCAACTGGCATGGGTGACAAAAATCAACAAATTGGCTATTGGAATGAACAACCCCGTTGGAGAATGGTCAAAGGCC
>bat_probe_899
TTCTAGCATCTGAATGCACATTGTTTAGAGATGCAGAAGGTAAGATTAATCCTTACTGCTATGACCCTACTGTTCTGCCTGGTGCTTCTGCATATGATCAAATGAAGCCCCATGTTAGGT
>bat_probe_900
AGGGTGTCACTTGAATATCTACTCTCTGTTGTACACACCAAAACATATGTTGTTGTCAACTCAGAGAAGATTTATAATGATCTTGCTGCTCCAAAACCTCCGACTGGATTAACTTATTCA
>bat_probe_901
ATCTCTTGGTGTTTACGATTTTAAGGTTAGTGCCAATGAGTTTAAATTTATGGTTGCTAATGGTTTGCAAGCACCGCGTGGTGTTTTTGATAGTCTGGCATTGTCAATTAAGCTCATGGG
>bat_probe_902
CGTCTCGTATGACGTAAACGATTTTTGCTCAAACCGTTCAGCCTTATGTAACTGGTGTCTTATTGGACAAGACTCACTTACTAGGTATTCCGCGTTCCAGATGATCCAAACTCATGTTAC
>bat_probe_903
TGCAATGTCGTAGTATACTCTCTGGATGGGAATACTTGGGCTGATGTAGATCCTGATCTGTCAGCTTTCTATATGAAGGATGGCAAGTACTTCACCAAGAAACCTGTCATTGAATATTCA
>bat_probe_904
TGGCACAAACATTCAACCCGTTAGAGCTCGTGCTCCGCCAGGTGAACAGTTCGCACATCTCATACCACTTATGCGTCGTGGTCAACCATGGGTTGTCGTGCGTAAACGCATAGTGCAGAT
>bat_probe_905
TGCACTTTGGGACATCTCTCTCATAAACAATGTGGACGGTGAAGTTGTTAAGTCTTCAGATGTCACAGAGACAAATGAATCCTTAACATGGCCACTTGTTTTGGAATGCACACGCGCTGC
>bat_probe_906
ACTACTTACAGGGTACAGTTAGGTTCTGTATTCTATAAGGGTTCTGACATCTCGGATACCATTCCCACTGAAAAGATGAGTGGTGAAGCCGTTTACTTGGCTGACAATTTGTCAGAGGCT
>bat_probe_907
AGTTATTGAGCTGCTCTCTAAATTTCTCCGTGGTTACAACGTTGACGGATTTGATCTGGAGGATTTCGCTGATACGCCTTGCTATGTCTACAATGCTGAAGGAGACCTAGCTTGGAGCTC
>bat_probe_908
ACGACGTAGAATCGCGCAAATGGTCTGTGATTGTTTAAATGGGCTTTCAGACGTAGTAATTTTTGTACTATGGGCTGGAGGTTTGGAACTCACAACCATGAAGTATTTTGTTAAAATAGG
>bat_probe_909
AGGTGAGTTGCCTGTGGCAGTTGTAAACGATAGAGTGTCTGTTAGGGATGGTGTTAGTGATAATGTTATCTTTGTTAATAAGACTTCATTACCAACCAATGTTGCATTTGAGCTGTATGC
>bat_probe_910
TGACAAAGTTTTTGTGCGAGAAGGCACTGTTGACAACCTTGTCTTTGTAAATAAAACTTCATTACCTGCTAATGTGGCATTTGAACTTTTCGCTAAAAGAAAAGTTGGTTTAACACCACC
>bat_probe_911
CTGTTAATTTTTGTAAGAATCTTAGGTTACACTTTGAGTTTGGTGAGCTTAAGGGTACTGTGGTCAAGCGTTTTAAGGGTATACTTAGAACTCTTCTTACAGTTTACAATGAGTTTATTC
>bat_probe_912
TACCAGAGGTTATAACTAGTGGTTTAGGTTTTAGGACTGTACGTACACAACAAACCACTTATTGCAGAATGGGAGAATGTGTTGATTCGAAGGCTGGTATTTGTTTTGGCGCTAATAGGT
>bat_probe_913
AAATGAAGATCTCCATAGAGTTTATGCCATTTTGGGTAAAATAGTAGCAAATGCCATGTTAAAATGTGTTCGTTTAGGTGATGCCATGGTTAAACATGGTATCGTTGGTGTTATCACTCT
>bat_probe_914
TTCCTACATGCTTTAGCGATGCTTTTGAGTGTCTTAAGAGCTTTGTGGAAACACTTTTTGACCTTACAGTTAACACTGTAACATTTGCTGGTCAGTCCTTTAAGGCTGTCGGTGATTATG
>bat_probe_915
TGTTATGAAACAAATGCTTAAGTGCTGCAACACAAGTTTTATTGTAACTGATGCTACCAAAACTCGATTGTCAGAGTGTTTTGAGTCTGCAGTAGTAGAAGTTAAAGTTACACATGACGG
>bat_probe_916
AGAGATTGGCACTGTGTTTGAAGGTGACAACATTGACACTGTGGTTCGGACTGTTGCTAATAAAGTTCAAGCATTTAACAATAGATTCGTTGTTTACAACGCACATATTGTTGATGGTGC
>bat_probe_917
CAGTTTGTACAAGTTATGTTGAAGGTTATTCTAAGTCTAATTTTGACAAAAATGCTTTCTGTGAAAACTTAGCTTGTAAAACGTGTTTGTATGGTTATGAAGAGCTTTCAGATTTTCCGC
>bat_probe_918
TCCTCAGATTGCTGAATTGATTCCTACTCAGGCTGCTTTGTTCTTTGGTTCGAGAGTCTCTACTAAAGAAGTTGGTGATACTGTTGAAATCAAGTATCACTACAAAATGTCTGTACCTAA
>bat_probe_919
CGTATGGTACAAATTCTGGTGTTGCTATTTATCATAGGTATAAGGCAGGCAACTATAGGAGGCCGCCCATTATACAAGACCAAGAACTCGCACTGCTAAGGGCTTAATTGCTCTAGTAAG
>bat_probe_920
ACCTCAAAACTTACGTGGTTGGTTGCTGTTCTCCAACTCCAACTACTTTTTAGGTGAGTTGGATCTTACTTTTGGCAATCGCGGTGGTACCACTGTTTTTGTCGACAACTTTTTGTGTGG
>bat_probe_921
GTTACCAGAAGTTAATGCAGACATTTGTGTTGTGGATGAGGTGTCCATGTGTACTAACTATGATTTGTCTGTTATAAACCAACGTGTTAATTACAGGCACATTGTATATGTTGGTGATCC
>bat_probe_922
TGTGGATTTAGAGGCTTTAGCAAGTGACCTGCTTGATCACCCATCGGTGCTGCAGGCTACTTTATCTGAATTCTCACACTTAGCTAGTTATGCTGAGTTGGAGGCTGCTCAATCTTCCTA
>bat_probe_923
GATCACAAGCCTAGACTTTCTTTTCCTTTGTGTTCTAGTGGTAATGTCTTTGGGCTGTATAAAAATTCAGCTACTGGTTCGCCAGATGTGGATGACTTTAATACGTTAGCCACCTCTGAT
>bat_probe_924
AACCGACTGACAAGTCCCATTACTATGTGGAGTCAGTTACGGTTAAAGATTCAGTTGTCCAACTGCATTACAGTAGAGAGGGTGCCTCATGCTATGAGCGTTACCCTCTCTGCTACTTTA
>bat_probe_925
TTTACTAATACCACTTCAGGAGAAAGTGCTAGTCAATTTGTTGGTATTTTACCACCACAGGTTAAAGAGTTTGTAATTATGCGTAATGGTGATTTTCACTTGAATGGTTACAGGATATTT
>bat_probe_926
ATTACGTACCACTCAAGTCTGCAGTATGTATAACTGCATGTAATCTTGGTGGTGCTGTCTGTCGCAAACATGCTGCTGAATACAGGGATTATATGGAAGCATACAATCTTGTATCAGCAT
>bat_probe_927
TACATTTGCTTATATCACAGGTTCGTTTAGCACGTATTGGTGTTCTTAAGGTTGAGGATTTTGTTGATTCAGCTGATGATACACTACACAGTTGTTCCGTTACGTATGCTAACGATCCTA
>bat_probe_928
CCCGAATGTAATGCTGACATAGTAGTGGTGGATGAAGTGTCCATGTGTACTAATTATGATTTGTCTGTTATAAACCAAAGGGTTTCATACAGACATATTGTATATGTTGGTGATCCACAG
>bat_probe_929
TACCGGATGGCTGTGGTACTCTAGTTCATGCATTCTATTGCATCCTTCAACCTCGCACACAGGCTAACTGTCCTGGTGCTTCTTCATTCACATCTGTCACATTGTGGGACACTCCCGCAA
>bat_probe_930
GCTACTATTGCATTGATCACAAACCAACTTTAGCTTTTCCATTGTGTTCAAATGGCAACATTTTTGGACTTTACAAAAATTCAGCCACTGGTTCACCTGACGTTGAAGTTTTTAATACTT
>bat_probe_931
TGTTACTCTTGAGAACAAATTCACTGTCCTTCAAGACAACCAAATACAGCAGGTTGAGGTTGAAGCACCAAAGGAGGATGCTAAACCACAATCGCCTGTTCAGGTTGCAGAAGAAACAGA
>bat_probe_932
AAAGGTTCAAGAAATTTGCAGGCATTCTCCTTAATTTGTACAGAGAGTTTATTGCTTCTGTTACAAGTGTAGTTAAGATTGGTGGTAAGAGTTTTACTTACTACTTGTTTGAGAAGCCTA
>bat_probe_933
TTATTTTGGCTTGCTTTATTGGCTTAACAGAGTGCTTAAATTGACTCTTGGTTGTTATGACTTTAAAGTATCAGCTGCTGAATTTAAGTATATGGTCGCGAATGGTTATACTGCACCAAG
>bat_probe_934
GTGACGACTTTTAAGTGGTCTACTCCTTCAAATTAATACGCACCCTTTCTTCGGATTGACAAGGTGCTACTCTTATACAGAATGGTAAGCCTGTTTATAAGCTAGTATAAGTAGAGTTTA
>bat_probe_935
TGATGCAACTTTGTTGGCAACACTGAATGTTGATTTTAATGGTGCGTTGCACGCGGCTTTTGTTGAAGTTCTTAACGAAAGTTTCGGTAAGGACCTTAAGAGTTGTTCCACGATGGCAGA
>bat_probe_936
AGTTTCACTAAAGGAGCTGTTGTAGGTACTCCAGTTTGTGTTAACGGCCTCATGCTCTTGGAGCTCAAAGATAAGGAACAGTATTGTGCTTTATCTCCAGGCTTATTAGCTACAAACAAT
>bat_probe_937
GCTTTGCATTAACTGTTGTAGTCCGTAGACTCTACAGACCTAATGCCTCAAATCTGGCTTTAGCCTTAGGTAGTGCCATGGTGTGGTTCTACACTTATACTACGGGTGATTGTTCTAGTC
>bat_probe_938
ACATTGTTGTCTGATTTGTCATACAACAACTTTGTTACATCTTACGCCAAACCAGAAGAAAAACTTTCAACCCATGATCTTGCTGCTTGCATGCGTGGTGGCGCTAAGGTTGTTAACCAT
>bat_probe_939
GATTGTGGAGTTCTAACTGGAGCTTCAGCCTACTTTGTAGCCCGCTATGTGGATGAAAAAGTAGAGCAACTCATTAACCTTGTCATCTCCTCATGCCAGAGCGCAGTTACAGCTTTTGTA
>bat_probe_940
CCAAGGTTCTGGCTTGCAACCAGATGTAGTTTTAAGGGCTTTTGATATATGTAATACTAAAGTTGCAGGTTTTGGACTGCATTTAAAGAACAATTGTTGTAGGTACCAGGAAGTTGATGC
>bat_probe_941
TTGGCAGTTGTGAAGATGCTAATGAAGGTGTCTGTATTACTACTAATGGCTCTTGGGCTATCTATAATGAGCACTACGCAAATAAACCAGGCGTTTATTGTGGTGATAATTACTTTGATA
>bat_probe_942
TGGTGTTCTTGCTGTTGTTAACAAACATGTGTTTTACAATAAGGGCGACTACTATTACCCTGCCAATGAAACACATGCTGTGCCTGTATGCTACAAAAGAGGTAGTGGTACTAATGGCAC
>bat_probe_943
AACTATTGTAGAAATATGCAAGAAAGTCATTGGAAAACGTTACAAGTTTACAGGTACAGAGTGGGACGAACTTTGTAGTTACATTCATAGTGTAATGAAAACAGTATCAGACCACATTGA
>bat_probe_944
GTGGTTCACCAGGTTTTGTCATGAATGGTCATAAAGTAGAGTTTGTCTACATGCACCAGATAGAGCTTGGTAATGCATCACATGTCGGCTCAGATATGTTTGGTAACATTTATGGTGGGT
>bat_probe_945
GTGTTGCGCAGCTTAAAGTTGTTGACACTGCTGTGCCACTAAAACAGGAAGGTGAATGTCTTGTTGTTGGTGGCCGTGCTATGTTTAGGTCTGATGGCTATTATAGGTTTATGGCTGATG
>bat_probe_946
ATGAATGTGCGCAGGTTTTAAGCGAGTACGTCTTATGCGGTGGTGGGTATTATGTTAAGCCTGGTGGCACTAGCAGTGGTGATGCAACAACTGCTTATGCTAACAGTGTCTTTAACATAC
>bat_probe_947
CACTAATAGTGTTTGTCCCATGCAAGCTTTACGAAACGACACTAGCATTGAAGATAAGCTAGATGTTTGTGTTGAATACTCCCTCCATGGCATAACTGGAAGGGGAGTTTTCCATAATTG
>bat_probe_948
TTAACAATGCCATCTATCAAACTTCAGCTGGTTTGAATACGGTAGCAGAGGCACTTTCAAAAGTACAGGATGTTGTGAATGGTCAAGGAAATGCACTCAGTCAACTAACAGTCCAATTGC
>bat_probe_949
CACTTAGGTGCCGGTTCTGATAAGGGTGTCGCACCTGGTACCGCAGTTTTGCGCAGGTGGTTACCCCTTGATGCTGTGATTGTTGACAATGATGTCAATGACTATGTTAGTGATGCAGAT
>bat_probe_950
TCCTAAAGGCATACGTTGTGTTGTTACAGACGCCAGTTGGTATTGTTATGATAAAAATCCTACAAATACCAATGTTAAAATGTTAGAGTATGATTATATTACTCATGGCCAGTTGGATGG
>bat_probe_951
ATCGCCAGCGAGACCTCAGTCGACCAAGAAACAGCTTGACAAACCTGAATGGAAACGTGTCCCCAACAAGTCTGAAAGCGTCACTGCCTGTTTCGGCCCGCGTGATGTTTCCCGTAATTT
>bat_probe_952
TTTGATGCGTAATCAACTAAACAAGGAATGCACTTCCTTATAGTTGCATTAGCATTCTACTTTCAGTGCTTTTTGTGGGCTTTACAGCCAATTCGTGAGGCGTGTTTTGGATATTTTCCT
>bat_probe_953
TTGGCGACAGTCGAGAGATTGCCAGCAAAATGCTCGATTCCTATGTTAATAGCTTCATTTCTCTTTTTGGCGTAAACCGCGACAAGTTGGATAAACTTGTTGCTACCGCCCGTGATTGCG
>bat_probe_954
TCTATTGCTGCAACTCGTAATGTATCAGTTGTCATAGGAACTACTAAATTCTATGGCGGCTGGGACAATATGTTGACAAACCTCTATCGCGATGTGGAAAACCCTGAACTCATGGGTTGG
>bat_probe_955
ACTGCGATGGGGAAAGCTCTAGGTAGAAGGACTCGTAATGTAATTAATAATACTGGCATTATTGGACAGGGCTTTGCTCTGCCCAAAATGTTATTAATATTACCTTTCACATTCTGGAAG
>bat_probe_956
CCTCAAGGCGTGCATCTATGTAGGAATGAACTCATTAGACGAGCTTCATGCTACACATGAGGAATGCTGTCAGTGCGGTGATGTAAGAAAACGACAACTCGTTGAACACAACGCACCATG
>bat_probe_957
TGTAAAACAGTGTGCCTCAGCAGCATATGATATGTTAGTAGTCAAGTTTAAGCGTATTGACTGGAAATCCACTTTACGCCTGCTTTTCCTTATATGTACAACTGGGCTATTGTTGTCTTC
>bat_probe_958
AATGCCACTAAGTGCACCAACACTAGTGCCACAAGAGCACTATGTGCGAATAACTGGCTTATACCCTACACTTAATATCTCTGATGAGTTTTCTAGCAATGTTGCAAATTACCAAAAGGT
>bat_probe_959
GTCGTCTTTGAAGATGCTTCAACAGGTACTGATCAGCCCGTAGTTAAGGTATGGGTGAAGGACGAAGGTATGCAGACTGATGATGAATGGCTAGGTGGCGATGACACCGTTTATGAAGAA
>bat_probe_960
ATCAACACCGGTAATGGTGTTAAACAATTGGCTCCCAGATGGTTCTTCTACTACACTGGGACTGGACCAGAGGCTAATCTACCTTTTAGATCAGTCAAGGATGGCATCGTCTGGGTTTAT
>bat_probe_961
TAATTGTGTTAAGATGTTGACTCCTAAGACTGGTACTGGAATTGCAGTGTCTGTCAAACCGGAGGCTAATGCTGATCAAGATACTTATGGTGGTGCATCAGTGTGTCTATATTGCAGAGC
>bat_probe_962
CCGATACTCCGCGTTCCAGATGATCCAAACTCATGTTACCAGCTATGTCATTAACATAGACTGGGTGTGGTTTGTAATGGAATTCGCACTTGCTTACGTCTTGTACACTTCAACCTTTAA
>bat_probe_963
TGGCGGTATTGCAGCTGCTATTGACAGAGCGTCTGGTGGGCTTGTACAAGCTGAGTCAGATGACTATGTCAACTTTTATGGGCCACTCAATGTGGGTGACTCTACTCTCCTGAAAGGGCA
>bat_probe_964
CGATCGAGCACGTACTCACCGCTACCCTATTGATCGTGACACTACTACTGCTCACGATACCTCTTACGACACTTCTGACCCTCAGTTGTTGTCTGATATTGGTTACTCCTTTGATTATGG
>bat_probe_965
GATGGTTTTACGCCAATCATATGGTACAAATTCTGTCGTTGCCATATTTCATAGGTATAAAGCTGGTAATTATAGAAGACCTACTATTATACAAGATGAAGAACTTGCATTGCTTAGGGC
>bat_probe_966
TCTCACACCACTGAATATGCTATGCCTGTTTGTTTACAGGTAATAGCTATTGACGGTGAGAAAGTTGATGGTCGATCGAAACCTTTGTTTCAGTATCCCATTCATAATCATTACAGACAC
>bat_probe_967
TTCCAGGCTGTTAGCTCTAATGTTAATAGGCTTTTGTCTGTCGATAGTAATGTCTGTAACAACCTATATGTTAAAAAGCTGCAGCGTGATATCTATGACAATTGTTATAGATCTAGTGCA
>bat_probe_968
GATTATGAGGCAGAAAGACCTTTTACTTCATTTACAAAGAGTACGTGTAGCTACACAGACTTTGATGAGGATGTCACAACATGTTTCGATAATGCTATTGCTGGTTCTTTTGAACGCTTT
>bat_probe_969
CCTGAGCACTGTTCTACCCTTGCTGGTAGAGAGTTTCAATCTTGTATTCGACAAGCACAGTTTGATACAGCTGGCATGTACACTAATCGCGTCATCGTGCTCGATCGAGCACGTACTCAT
>bat_probe_970
AAGAATTGTTAATAGTATTGCACCCGAAAAAATTAAGCAACATGCTGCTAGCTACAACAAGTATAAGTACTATAGTGGCGCTGCTTCTGAGGCTGATTATAGGCTTGCTTGTTATGCTCA
>bat_probe_971
AGGCTGTCGGTGATTATGTTCTTCTTAACAATGCCATTGTTAAGTTTGTATCTGTAAAGGTTAAAGGTTTACACCAGGATGGCATTAAGAGTACTATGTATGCCACTACAGTTGTTGGTA
>bat_probe_972
AACATCTTTCAGGCTGTCAGTGCTAATGTGAACCGGTTACTAAGAGTTGATAGTAATCTGTGCAATAATCTCGACGTAAGAGACCTACAACGTAGACTCTATGAGTGTTGTTATAGGTCT
>bat_probe_973
CTTGTATATCAGTCTTAGCTTTGTTTTAGCGATAATTGTGAGACGTTTGTATCGTCCGTCAATGTCGAATTTAGCTTTAGCTTTATGTAGTGGTGTGATGTGGTTTTACACTTATGTTAT
>bat_probe_974
TGCATGCTAACTACATTTTCTGGAGGAACACAAATCCTATTCAATTGTCTTCCTATTCGCTCTTCGATATGAGCAAGTTTCCCCTTAAATTACGAGGAACTGCTGTCATGTCTTTAAAAG
>bat_probe_975
CGCAGAGCTATAGACTGTGGTTTTAATGATTTGTCACAACTCCACTGCTCATATGAATCCTTCGATGTTGAATCTGGAGTTTATTCAGTTTCGTCTTTCGAAGCAAAACCTTCTGGCTCA
>bat_probe_976
AGTGTTAACACTTCTTCATCAGAAGCATTTTTGATTGGTGTTAATTACTTGGGTGATTTTGCAACAGATCCAATTATTGACGGTAATGTGTTACATGCTAATTATATATTTTGGAGAAAT
>bat_probe_977
AGCTTTGGGCTAAACGCAACATCAAGCCAGTGCCAGAGATTAAGATACTTAACAATTTGGGTGTCGACATCGCTGCCAATACTGTTATCTGGGACTACAAAAGAGAAGCGCCAGCACATG
>bat_probe_978
GCTGCAACAGCACCAGCCACATCTCAGATGGAAGATGTCCCTGAACTGCCTCCTAAGCAACAGCGCAAGAAACGCGTTGTCCAAGGCAGTATCCCCCAACGTTCAGCAGGCGTGCCTAGC
>bat_probe_979
CATAATCATTACAGACACTATCGTGCCTGCTTTCCTGGCCGCTAGAACGAACTCATGGCTTTTTCGCCATCTCTGTTCCAGCCAGTCGTAATCCAAAAGGAGACACACGGCGGTGAACCT
>bat_probe_980
GTGATGTGGTTCTACACTTATGTTATAGGGGACCACAGTAGTCCCATAACCTATCTTATGTTTATAACTACGTTGACTAGTGATTACACAATTACTGTTTTTGCTACCGTTAACTTAGCT
>bat_probe_981
CTGGTTTGCAGTCTACGACTGGTTTTGTCTATTTTAATGGTACTGGTAGAGGTGGTTGTAATGGTTTTTCATCAGATGGTTTGTCTGATGTCATACGCTACAACCTCAACTTTTCATCCA
>bat_probe_982
GCCACTACAGTTGTTGGTAAAACAGCTAAAGTTAAGTCCCGTAGAATTGAAACGTGCAATGCTAATCTGAGTGTTGTACCTGACCAAGCACTTGTTAAAGACGGTGTTACCAAGATTATT
>bat_probe_983
GGCTTATTTGGTCCAGAAGCTGCAGGCTCTAGAGTCTAAAGTGGATGGCAAAAAGCCTGAGAAGACACCTCAGAAGGTTACAAAGCAGGGAGCTGCTAACATGGCTGACAAGCTTCGGCA
>bat_probe_984
GTTATACGTGGACCGCAATCTGCGGTTAATTGTTCTCAAAGAGAATAATTGGTCTGCACTATTTAATATACACACTGTAGAAAAGGGAGATCTCAGTGTAATTGCTGCATCAGGATCCAT
>bat_probe_985
AGATACTTATAATGAGTGGGCCTTGCGCAATGGAATGACGGCATTGAAAAATGTCGATTGCTTTTCCTTGCTTGTTGCAAAAACAGGTGTTGATGTAGGTAGATTGCTTGCATCTATACA
>bat_probe_986
GGATCAGGCTAACTGTAACACTAGCTCACTGGCTTATTATGAACCTGTTGAGGGTCGTAAAATGCTGATGGGTGTTCTTTCTGAAAACGCACATCTAAAGTGGGCTAAAGTTGAAGGCCG
>bat_probe_987
TTAAAAGTGCCTTAGACTACTATAGTTCTAATATTATGTTTAGGGTTTTTCCTTATGACATACCTTGCGATGTCAGTAATTTTGTAGAGCTGCTGTTAGATTGTGGTAAACTTACAGTGG
>bat_probe_988
TCTACTAGTATTATTTGTCTTTAACCCACTTACCTGTAAAGGTAATTGGATTAAAGCTATCTTGTTCTACAGCTTACTGCTGTATAATATGATATTAGCCATATTTTTGGTTGTTGATAC
>bat_probe_989
ACCACTAGCAATACTTAATGATAAAGTTTTCATCAAAATTGATGGTGATGACCGTTTGGTTTTTACCAATAAGACGTGTTTGCCTACTAATGTAGCATTTGAACTTTGGGCGAAACGTAG
>bat_probe_990
TTTCAACACCACATAAGTTCATTTTGTCAATTACACCTTATATGTGTAACACATCTGGGTGTACTGTTAATGACGTCACTAAGTTATATTTAGGTGGCCTTAGCTACTATTGCATTGATC
>bat_probe_991
ATGGTTACAACGTGTACCATACAGGCCTTCCAACTCATATGTCGCTTGCAAAGCTGCATTCATTAGACTTCGTCCAACAATCATACGTTGGCAGTAAGTTCTTTATTAAACATTCTCACA
>bat_probe_992
GTCAAAGGAGACGATGTAAGGCAAATAGCACCAGGACAGACCGGTGTTATTGCTGATTATAATTACAAATTGCCAGATGATTTCACGGGTTGTGTCCTTGCTTGGAATACTAGGAACATT
>bat_probe_993
GCTTCTGGGTTATGCGTTGTTTGCGGTTCTCAAACCGTTTTGCGCTGTGGTGATTGCTTACGTAGGCCTATGTTATGCACTAAGTGTGCATATGACCACGTTGTTTCAACACCACATAAG
>bat_probe_994
TAGCGAATACGCATCATTGGGCTATGTTGCAGATCTTAAGGCTTTTAAAGCTGTGTTGTATTATCAGAATAATGTCTTCATGAGTGAATCCAAGTGTTGGGTAGAACCCGACATTAATAA
>bat_probe_995
TGACAATCCCATATTGAAATTTGGTGACGGTGTTTACTTCGCAGCCACCGAAAAGTCTAATGTAATAAGAGGCTGGGTGTTTGGTTCCACTTTTGATAACACCACTCAGTCTGCTATTAT
>bat_probe_996
AATACATTATGAAATGTTTGGCAATTATACTATTTCATGTGAACCACTTGAAATAAATTGTCAAAACCCACCAGTTGGAAGTCTCATTGTACGTTGTTCATATGATGTTGACTTTATGGA
>bat_probe_997
AATGAGCTTGCTCAGGTTTTGACAGAAGTTGTTTATTCAAATGGTGGTTTTTATTTTAAACCAGGTGGTACTACTTCAGGTGATGCTACCACTGCTTATGCAAATTCAGTTTTTAATACT
>bat_probe_998
TGGCACCACTTTTGTTAAAGCATGGAATGTGGACCGTACACCAGGACCTTATTCAACCCAAAACTTGCTTTCCATTAACTCTATTTCTTGGTGTGGTGAAATCCCACACTCACTTGCTGA
>bat_probe_999
TTGGCTCCGCACACAGCGTAATTTTACCAAGGGTGGCAAGTCGTTGACTGCTAACCCGCGCTGGTATTTTTACTACACTGGGACTGGTCGCTATGCCGATCTTCGGTTTGGCACCCGTCA
>bat_probe_1000
GTGATCGTGGCCAGGAAAATTTAGCCAGATCAGCTTGTGTTTATTATTCCCAGGTTCTCTCCAAGCCGATGTTGCTTGTAGATTCGAACATGGTCACCACTGTTGGCGACAGTCGAGAGA
>bat_probe_1001
AGATGAGAATTCCTGGGCTGCAGCTGTTGAAGCCGTTATTCCAATGGAAGACGTCCAATTAGATACCCTTGTAGCTGAAATTGATGTTTCAGAGCCAGCTGACGATGTCGCTGAACAAGC
>bat_probe_1002
TTGCTTTCTACTACGTCAACAAGGTCAAACGTGCCCTTGCTGATTACACACAGTGTGCAGTTGTTGCTGTAGCTGCCGCTCTTCTTAATAGCTTATGTCTATGCTTTGTTGTGTCAAACC
>bat_probe_1003
GCGTAAGATGGCGCAACCGTCTGGTGTGGTGGAGAAGTGTGTTGTACGCGTTTGTTATGGTAATATGGCACTTAATGGTTTGTGGCTAGGTGATGTTGTTATTTGTCCTAGACATGTGAT
>bat_probe_1004
TGACGATGCTATTGTAGATGTTGTTAGTGTAGCTCCAGAAGTTGATTGGATTTCATATTATGGCTTTCCTCGTGCTGACCTTTATCATACGTTAGATCATAAACAATATGCGTATGAAAA
>bat_probe_1005
CAACCCCTTTGTTATAGATATACAGCAATGGGGCTATACAGGGTCTCTTAGCAGTAACCATCATGAAGTTTGTAATGTGCACCGTAATGAGCATGTTGCTTCAGGTGACGCTATTATGAC
>bat_probe_1006
CTTTTCTAATTTTACTAAATCTGTTTGCAAGTACACAGACTTTGATGAGGATGTGTGTACTTGCTTTGACAATAGTATACAAGGTGCATTTGAGAGGTTTACTTTGTGTAAGAACGGTGT
>bat_probe_1007
TAAGTGTGCCAATGTTGTGCTTTTGGGTTGTCTTACTAATATGAATATCGCAGCTAATAGTAGAGAATGGTCTTATTGTGTTAATTTGCATAATGAGATTAACCTTACTAGTGACCCTGA
>bat_probe_1008
TCGATGCCTTGCAGTATGCTCATAAGCATGACCTGCAGTTGACTACGGAGGGATTTAATAATTATGTTCCTAGCTATATTAAGCCTGACAGCGTCGCGACAGCTGATCTGGGTTGTTTAA
>bat_probe_1009
CAAGCATTGTCACTGCTCTAAAGATGCTACTTGTTACAATAGTACAACTCATGAGTACTATTGTTTCAAGCACGCACTTGGTTGCGATTATTTGTATAACCCTTTTGTTATTGATATACA
>bat_probe_1010
TGGGTTCATGCTTTACTTTGTTGCGCAATATGTCAACCAATTTGGTGTGGTTTTGGGTTTCCAAGATAGTGTCTGGGCCCTTCAGCTTGTCCCGTTTTCAATTTTTGGTGATGAAATTGT
>bat_probe_1011
ATGCCTGTGTGGCAGCGTCACGCGCTACTGCAGGCTTTATTAGAGACATGTTTAAATTGTTTAAAGTGCTCATGCATAAGCTATATGTCTACACTAGTTGTGGCTATGTAGCTGTCGCTG
>bat_probe_1012
AGCAGTTGTAGGGCTAGTGTATGTAAGACCTTGGTACTCTATGTGCTGATGCTTTACAATTTCATTTTGTCGTGTATCCTAGTTGAGGACACACAACAACCTGTTGGCATATGCCTTATG
>bat_probe_1013
AGAATCAAATCAATGATATGATTTATTCCCTGCTCGAAAAAGGTAAACTTATCATTAGGGAAAACAACAGAGTTGTGGTCTCAAGTGATGTTCTTGTTAATAACTAAACGAACATGAAAA
>bat_probe_1014
TCATTGTTGACTGTAAGGCATGGCGCTGGATGCTTTGGTGCAAAGACTCCAAGGTGGCTACTTTCTACCCACAGTTGCAGTCTGCTGAGTGGAAGTGTGGTTACAGCATGCCGAGCCTTT
>bat_probe_1015
CATTGCTGCTAATTCAAGGGAGTGGGCTTATTGCGTTGATTTGCATAATAAGATTAATTTGTGTAACGACGCTGAAGCAGCTCAGGAGATGTTGTTGGCATTGTTGGCTTTCTTCTTAAG
>bat_probe_1016
GTGCATGATGGTGTCAAGTCCCTTAAGCTCAATAGCAACAATTGTTACGTTAATGTAACAATGTTGATGTTGGATATGCTTAGGGAGATTAAATTCATTGTACCTGCTTTACAAGCTGCG
>bat_probe_1017
AGGTTGACTTATTCAGAAATGCACGTAATGGTGTTTTAATAACGGAAGGTTCAGTCAAGGGTTTAACACCATCAAAAGGACCTGTGCAAGCAAGTGTCAATGGAGTCACATTGATTGGAG
>bat_probe_1018
TAATTACACTGTTCAAAAATTGCAAATGTTGATTGACAACATAAATAGCACACTAGTCGACTTAAAGTGGCTCAACCGGGTTGAGACTTATCTCAAGTGGCCGTGGTGGGTGTGGTTGTG
>bat_probe_1019
ACATACCTTTTGGTACAGTTTCGGGCAATTTCTATTGCTTTGTAAATACTACTATTGGCAATGAAACTACGTCTGCTTTTGTGGGTGCACTACCTAAGACAGTCCGTGAGTTCGTTATTT
>bat_probe_1020
CGGGTGTGGGTGTTATCCGTGTTAGTAATGACACTTTTCTTAATGGAATTATGTACACTTCAACTTCAGGTAACCTTTTGGGTTTTAAAGATGTTTCCAATGGAACCATTTACTCCATCA
>bat_probe_1021
TGATATCTTCTTGCACAAGTGTTATCGTTGTCCAGCTGAAATTGTTAATACAGTTTCTGAGATGGTTTACGAGAATCAATTTGTGCCCGTAAAATCTGAAAGCAAAGAGTGCTTTAAGAT
>bat_probe_1022
CTTCAGACACCTGTTGGTTGTGTCCTAGGACTTGTTAATTCCTCTTTGTTCGTAGAGGACTGCAAGTTGCCTCTTGGTCAATCTCTCTGTGCTCTTCCTGACACACCTAGTACTCTCACA
>bat_probe_1023
ATGATGCCTGTTATGGGTATGACTAATTGTCTTGCTGGTGAGTGTTTTATTAAGAGTGATATTTTTGGCAGTGATTTTAAGTCTTTCGATCTTCTGCATTATGATTTTACTGATCATAAG
>bat_probe_1024
AACACTTCAGAGTGGTAAGGTTTCCAGAGCTTTTAGAAATGCATCAATAGTCTGTTGTTTCTTATTTTTGTTTTTGTCAGAAATGTTGAACCACTCAAATTTGTTTTGGATTAACCCAGG
>bat_probe_1025
TATTGATACTGCAGTTGAGCACACTGTAGAACATGCTAACTTGTCCCAAGAAGAGGCTTTGATGTTGGAGGAAAACATCGTTCCTCTTAGACAAGCTACACATGTTACTGGATTTTTGCT
>bat_probe_1026
CGATTTTACCGTTTGGCCAACGAGTGTGCTCAGGTGTTGAGTGAAGTTGTACTGTGTACTGGCGGGTTTTATGTAAAACCCGGTGGTACTAGCAGCGGAGATGCTACTACGGCATATGCT
>bat_probe_1027
TAAAGGCACATGAAGCTACCAGTTTGAGCCAATTCGAACCTATGTTTCCTGCTTTTCAACAGTTTGTAAAAAGTGTTGATTGCCCCCAAATATTGAAGGATATTGATGGTGGTGGCATTT
>bat_probe_1028
GCTTGCAGCTCTTAATGCGTTTGTTGCACAGTCACTTACTAAGTATGCAGAAGTGCAAGCTAGTAGGACATTGGCCAAGCAAAAGGTTAACGAGTGTGTTAAGTCACAGTCCCCCAGATA
>bat_probe_1029
TGCAATTATAATTTTACCAAATTGCTTTCACTTTTTTCTGTGAATGATTTTACTTGTAGTCAAATATCTCCAGCAGCAATTGCTAGCAACTGTTATTCTTCACTGATTTTGGATTACTTT
>bat_probe_1030
CTGCAACTGAGCCAACTAAAGTATTAGCAAAACAAGAAGCCGCTAGGAAGGTTTGCCTTAGGCTTCAAGAGTATGGACGACTCGATGGATTTGGACTTAGACTGCGTTATAGCACAGCCT
>bat_probe_1031
CTGTAATGGTGGTTCGCTATATGTCAACAACCATGCTTTCCACACACCAGCTTATGATAAACGTGCATTCGCTAAGTTAAAAGCAATGCCGTTTTTCTTTTATGATGATAGTGAGTGTGA
>bat_probe_1032
CCTAAGGATTATAATGTTGTCACACAAAGAATGTGTGCTGTTGGTCCTGATGTCTTTTTACACAAGTGTTATCGTTGTCCAGCCGAGATTGTGAAAACAGTTTCTGAGATGGTTTATGAT
>bat_probe_1033
CGCGACAGCTGATTTGGGTTGTTTAATTGACCTTAACGCTGCTTCTGTTAACCATACTAGCATCCGCAATGCAAATGGCGCCTGCATCTGGAATAGCAGCGACTATATGAAACTGTCTGA
>bat_probe_1034
AATGGTGCAAGACCAAAGACCAACAATGGTCCTGCAACCATTAAGCCTGAAAAGCCCCGTGCTGCTCCTATGCAAAATGTCTCTTGGTTTGCACCACTTGTGCAGACTGGGAAGAGTGAC
>bat_probe_1035
GACAATGTTTCCAAAGAGGGCTTCTTTCCCTATATTAATGGTGTCATCACCGAAAAGTTAGCGCTGGGTGGAACAGTTGCTATTAAAATAACTGAGTTCAGCTGGAATAAAAAGCTTTAT
>bat_probe_1036
CGCTGGCGTAATTCCACTATTATGACCATGTCTTATAATAGTGTTTTAGATTTAAGTAAATTTTCATGTAAGCATAAAGCTACTGTGGTGGTTAATTTGAAAGACAGTTCAGTCACTGAT
>bat_probe_1037
ATAATGGGGTCTGTGACAGTGCGCTTAATAAGCCGAATAGAGCCAGCCTTCGTCAATTATACGATGTGGCACCTATTGTTCTTGATAATAAGTACACTGTCTTACAAGATAATACATCTC
>bat_probe_1038
TTGCCGGCAAAACCTTTACTAAGTATACCATGATGGATCTTGTTCATGCTCTTCGTAATTTTGATGAGCGTGATTGTGAGACGTTGAAGGAAATTCTCGTCTTGACTGGTGCTTGTGACG
>bat_probe_1039
TTTGATGGTGATGTTTGCACACTTTTTGTCAATAGTGTTCCTGGTGCTTTTGAGCGCTTTACTGTTACTAAGAATGCAGTGCTCATTTCACTTACTGCTGTCAAGAAGTTAACTGCCATC
>bat_probe_1040
TACTCATACAGGCACTGATATGAATGGTGTGTTCTATGGTCCATTTGAGGATAAACAAATACCGCAATTGGCAGCCCCTGATTGCACTATAACTGTTAATGTGCTTGCATGGTTATATGC
>bat_probe_1041
GTACAACTTCAGGTGATGCGACTACTGCTTATGCTAACTCTGTATTTAACATTTTTCAGGCTGTTAGCTCTAACATTAATCGCATTTTGGGTGTTAATTCGTCCAATTGTAACAATCTTA
>bat_probe_1042
CCCTATGCAAACTATTGTTAACGGCTCTAATAGGTCGTTTTACGTAGTTGCTAATGGTGGTAGAAAATTTTGTGAAAAACATAAATTTTTCTGTGTTAATTGTGATTCTTATGGACAAGG
>bat_probe_1043
GTCAGTATGCCCCCAGCGCCCTGAGAGTTATTGTGGGTCTAATTATTGTCCATTTAAAAGGGTTGTATTTTCTAATTGTGTTGTTAATTACACTAGTTGGACTAGTGGCTTGTTACGTGA
>bat_probe_1044
AGAACTCTTCTATTCTTATGCTACACATCATGATAAATTCACTGATGGTGTTTGTTTATTTTGGAATTGTAACGTTGATCGTTACCCTGCCAATGCTATTGTGTGCAGGTTCGACACGAG
>bat_probe_1045
TGTTGTTATTGGTACTACAAAGTTTTATGGTGGTTGGGACAACATGCTTAATAACCTCATTTCAGGTGTTGAACATCCACACCTGATGGGTTGGGATTATCCAAAGTGTGACCGTGCATT
>bat_probe_1046
GGTTACCACCATCCCGGCCCCAGTGTCGTGTCATTCAGTGGTCCCTCGCACTGTTCCGTCAGTGCTTAAACCACTGTCTGACCTGCACGTAGTTCCGTCTGCGTGCAGTGTGGATAGTAC
>bat_probe_1047
GCCATTGCTGTCATTTCAGTCTTTGGTAGGTCCTACTCGATACCTATGCCAGTGGCACCAACAGGTATTACTCTGACGATCTTAAGTGGAACACTCTTTTTCGATGGCATCAGAATTGCT
>bat_probe_1048
TGAGTTTATTGAACAAGCCACAACAGAAGAGTGTGATTTCACACCTATGTTGACTGGCACACCTCCTCCTATATATAATTTCAAAAGGTTGGTTTTCACCAATTGCAATTACAACTTAAC
>bat_probe_1049
CATTCTACATTTATAAACTACATCCACTCACATATTTGCTAAATTTTGATGTGGAGGGCTATATAACTAAAGCTGTAGACTGTGGCTACGATGATCTAGCACAGCTACAATGTTCCTACG
>bat_probe_1050
GCATGTGCTCCTGTGGTTCTTGCTGCAGATTTGATGAAGATGACTCTGAGCCAGTGCTCAAAGGAGTCAAATTACATTACACATAAACGAACTTATGGATTTGTTTATGAGTATTTTCAC
>bat_probe_1051
AAAACTTTTGGAATGTCATGCCTAGAAATGGAGTTCCAACAGGCAAAGGCAACCCAGATCAACAGATTGGTTATTGGGTTGAACAAAAACGCTGGCGCATGCAAAAGGGCCAACGTAAAG
>bat_probe_1052
TGAAAACTTTGTCACCTTTGGTCCTAATTTTGTGCCTATTGCTGCCACTAATGACCTTTACATTGCTCTCAGAGGTAAGAAAGATGATGATGTACCACTGGTGAGGCGCGTAGAACTCAT
>bat_probe_1053
TCTTTGGTGACATGTCTCTTGCTGTTTTCACAGTTTGTGCTGCTGTTGTTGTTAACAACCTTTCCTACTTTATTTCATTGAATTATGTGGGTATGGTTGTTTACTCTTTTCTATACTTTA
>bat_probe_1054
ACATTAATGACATGGTCCTTGGCCTTATAAAAAGGGGCAAAATACTTATTAGAATGAATGGGACTTATATGGGTTTTTCTAACCATTTAGTCTCAACTAAACAAAAATGATTTCGCTGGC
>bat_probe_1055
GAGATAAATGCTACAAGTATCCAAAACTTGCTCTACTGTAATAATCCTGTTAACAGTATCAAGTGTCAACAGTTGCGCTTTAACCTTGATGATGGTTTTTACTCACATACTTTTGACAGT
>bat_probe_1056
ACTCAGCTTAACCTCAAATACGCCATTTCTGGTAAGGAACGTGCACGTACTGTAGGCGGTGTCTCTTTGTTGGCTACTATGACTACTAGACAATTCCATCAGAAGTGTCTAAAGTCCATC
>bat_probe_1057
TTTTCTATACTTTATTAGTACTAGAGGACTTAAGTATTGCTTTATATGGGATATCAGTTATGTTGTTGCCTATTGTCTGTTAGCTCCATGGTGGTTGCTTACATGGTATGTTTGTGCAGC
>bat_probe_1058
TTGTGTTGAAGCTGGTGGAAAGTCTTTCACTTTAACCTTTGGTGGTGTTGTTTATGCATACATGGGTTGTAGTGATGGTACTATGTACTTTATTCCTCGTGCTAAATCATGCGTTTCACG
>bat_probe_1059
GCAAGTAAGGGTTATGTGACTGATATTCAGGGCTTTAAGGAGCTATTGTATTATCAGAATAATGTTTTCATGTCTGAGGCTAAGTGTTGGGTTGAACCTGACATCACTAAGGGCCCACAT
>bat_probe_1060
AAGTGGTGTTAAACCTGTTAATAATTGTGTTAAAATGCTTTCTAATGGTTCTGGTACTGGTCAAGCTGTTACCGTAGGTGTCGAAGCTAATACTAATCAGGATAGTTATGGTGGTGCTTC
>bat_probe_1061
TTTACAGGCGACGACTGCAAATGTAAGCGCTTTGATGGGCACTAATGGCAACAAAATTGTTGATAAAGAAATTAAAGACATGCAATTTGAGTTGTATGTCAATGTTTACAGGAGTGCTAT
>bat_probe_1062
CAATTGCAATCGGCTGAGTGGAAGTGCGGTTATTCTATGCCTTCGTTGTACAAGATCCAACGCATGTGCCTCGAGCCATGCAACTTGTACAATTATGGTGCAAGCATCAAACTACCCGAC
>bat_probe_1063
GACTGGCCTATTTCAAACTTCTTTTTGTGACTCAGTTCAGGCTGGTGTGCATCATTTAGTTGAAAAATTACCATTACCTGATGTACATTTTCAACATGCATTGCCATTAGCCAATTTTCT
>bat_probe_1064
TAGATTACGTTCTGTGGACAACATTTTGTCTGTTAAATTTAGTGCTACCAAGCTCTCGGGAGGTGCACCTAGATGGCTTTTGAAACTCCGTGACTTCACGTGGAAAAGTTATTGTGTAGT
>bat_probe_1065
TGTTGAATACCCGATTATTGGAGATGAACTGAAGATTAACGCCGCGTGCAGAAAAGTACAGCATATGGTTGTTAAATCTGCATTGCTTGCTGATAAATTTCCGGTTCTTCATGACATAGG
>bat_probe_1066
GTCAAGGCCAAAGAGGAAAGTGTTAAGTCATCATATGCTTATGCCACCCTAAAGGAGATTGTAGGTCCTAAGGAACTTTTGCTCTCATGGGAAAGTGGAAAAGCCAAACCACCGTTAAAT
>bat_probe_1067
TATGTAAGACCACTTCCTGTTGTGTCTGATCAACCAATTGTTGAAGAGAAAACTAAACAAGGTGAATTAAAACCTTTTGCCACTTACAAAAATGTTGAGTTTTATAAGGGTGAGATATCG
>bat_probe_1068
TGCTGCATCAGTTGGTACTTTCGTTATTGATGCACGTTCTTATGAGCGTCTTATCAATAGCACTAGTATAGAGAAGATTAAACAGTACGCTAGTACTTTTAATAAGTACAAATATTATAG
>bat_probe_1069
TATTAGAGAAGTACGTGGCTGGGTAGGGTTTGATGTTGAGGGTGCACATGCTTGTGGTCCCAACATTGGCACTAACCTGCCACTACAAATAGGGTTTTCTACTGGCGTAAACTTTGTAGT
>bat_probe_1070
TGGGTGATGTTGCACATTGTTTAGAGGTTTTGCTTAAGGACGCTAAAACAGCTAAAGTTACTGTTGAAGTTACTTGTAATTGTTCATCTAACTTTGAAGAACTTAGTGGTGCGTTCTTTA
>bat_probe_1071
GGCCCCGCAGGTGTGGAGTCTGATGTTGAGACCAATGAAATTGTTGACTCTGTGCAGTATGCTCATAAACATGACATACAAATTACTAATGAGAGTTACAATAATTATGTACCCTCATAT
>bat_probe_1072
GTGTAGCAGGTGCACTCAACAAGGCAACTAACGGTGCCATGCAAAAAGAGAGCGATGATTACATTAAGCTAAACGGTCCTCTCACAGTTGGAGGTTCATGTTTGCTTTCTGGACATAACC
>bat_probe_1073
TTGTGGTTAATGCTGCTAATGAGAATTTGAGTCATGGTGGTGGTGTTGCTGCAGCAATAAATAATCTTACTAAAGGTTTGTTACAAACGTTGTCAGACCATTATGTGAAGAAAAATGGCA
>bat_probe_1074
TTGTTTACGAGAATGCTTTCTTGCCATTTACTCTTGGTATTATGGCAGTTGCTGCATGTGCTATGCTGCTTGTTAAGCATAAGCACGCGTTCTTGTGCTTGTTTCTGTTACCTTCTCTTG
>bat_probe_1075
ATGTTAGTGCACTTATGGGCGCTAATGGCAACAAAATTGTTGATAAGGAGATTAGGGACATGCAATTCGATTTGTATGTCAATGTTTACAGGAATACCACTCCTGACCCTAAATTTGTAG
>bat_probe_1076
GGTGTGACTTTTGGAGAGGACACTGTTTTAGAAGTTCAAGGCTACAAGAATGTGAAGATTACTTTTGAACTTGATGTGCGAGTGGATAAGGTGCTTAATGAGAAGTGCTCTGTTTACACT
>bat_probe_1077
ATGCAGCTGTTGTTATAGGTACTACCAAGTTTTATGGTGGTTGGGATAATATGTTAAACAATCTGATCTCAGGTGTTGAGAATCCTCATCTGATGGGTTGGGATTATCCAAAGTGTGACC
>bat_probe_1078
TGCTGATCTCAATGCTTTCAAGGCTGTTTTGTATTACCAGAATAATGTTTTTATGAGTGCATCCAAGTGTTGGATAGAACCTGATATCAACAAGGGTCCACATGAGTTTTGTTCTCAACA
>bat_probe_1079
GTTGTTGTTCAGGGTCTTGGTTTTAGAGCTGTGCGTACCCAGGCTACTACATATTGCCGTGTTGGTGAATGTGTAGATTCAAAAGCTGGTATGTGTTTTGGTGCAGACAGGTGGATGGTA
>bat_probe_1080
GCAGACAGGTGGATGGTATATTCTAATGACATAGGTTCTGACTTTATTTGTGGTTCTAGTTTGATGGACTTGTTACGTAATGTACTTAGCGTGTTCAATTACAACTTTTCCACTATGATT
>bat_probe_1081
GACACATTATACACCCCACCAACTGTTAGTATTAACTCTACTTTGCAGGCTGGTCTTAAGAAAATGGCCCAACCATCTGGTCTTGTTGAACCATGTGTAGTTCGTGTCTCATATGGTAAT
>bat_probe_1082
CGTGTCTCATATGGTAATACAGTACTTAATGGTGTTTGGCTTGATGACAAGGTCTATTGCCCTAGGCATGTTTTGGCTAGTGACACCACAGTTACTATAGATTATGATGCAGCTTATCAT
>bat_probe_1083
TATGATGCAGCTTATCATTCGATGAGATTGCATAATTTTTCTATTTCTAAGGGTAATGTTTTTCTTGGTGTTGTTGGTGCTGTTATGCAAGGTGCTAACCTTGTTATTACTGTGTCACAG
>bat_probe_1084
AAGTACAAATATTATAGTGGTAGTGCTAATGAGGCTGATTATAGATGTGCTTGTTATGCCCATCTTGCTAAAGCCCTTATTGATTTCTCAACAACTAGACAGGACACATTATACACCCCA
>bat_probe_1085
ATGCTTAAGGAGATCAAATTTATTGTACCTGCCTTACAAGCTGCGTACCTCAAACATAAGGGTGGTGATTCCACTGAATTCATTGCCCTAATAATGGCATATGGTGACTGTACCTATGGT
>bat_probe_1086
TGCTCCAGATGATGCCTCTCGGTTACTTCATACCGTGCTTGCAAAGGCTGAGTTATGCTGTTCTGCACGCATGGTTTGGAGAGAGTGGTGCAATGTCTGTGGCATAAAAGATGTTGTTCT
>bat_probe_1087
TTATATGTTCCTGAGCACTGTGCTGGCATGTCTGGCACTCTGTTTCAGGCTTGTATTAGACAAACTATGGTTGATACAACAGGTATGTACACCAATTCAGCTATGTCACATGATGGTGTT
>bat_probe_1088
TGCTTTACTGCCCTCTGTGATGACATCGTTGTGTTCGGTGTCAAGTGCAAAGCTGTTGGTGACTACATTATTTTTAATAATAGTGTTGTTAAAACTGTTAAAGCCAAAATTAAGGGTGTT
>bat_probe_1089
CTGAGTGGAAATGTGGTTACAGTATGCCTAGCCTTTACAAAATACAGAATATGTGTATGGATGCATGTAATTTGTATAATTATGGTGCTAGTATTAAGTTGCCAGATGGTATTATGTTTA
>bat_probe_1090
CTGTATTATGTTTGGCTTTAGGCTATTTGCAATGTTTGTGTACGCACCATTGTTATGTTATTTTGAGCTGTATGTTGATGCCGCTATTATTTTCGGTGCTCTTTACACCAGGCTTGTGTA
>bat_probe_1091
TTAGTGAAGTAGATTATGTGCCACTCAAGTCAAACGTCTGTATTACAAGATGTAATTTGGGTGGTGCCGTTTGTAAGAAACATGCTGATGAATACAGAGTGTTCTTAGAGAGTTATAATA
>bat_probe_1092
ATCTTTCTTATGTGGATCTTGTGGTATGGTTGGATACACTCAAGAAGGAAATGTGATCAACTTTTGCTATATGCACCAGATGGAGTTATCAAATGGTACTTATACTGGTTGCTCTTTTGA
>bat_probe_1093
TGCGTGCCACTGAGGAAAATGCTAAGCAAGCATATGCCTCAGCAATGGTGAAGGAAGTGTTGAGCGACAGAGAGTTGGTGTTAACATGGGAAGCAGGTAAAACCCGCCCCCCGCTTAATC
>bat_probe_1094
AACTTTTCCACTATGATTATGTCAGGCCAGGTTATTTTTAATTGTGTTCTTGCATGTGTTGTTGTTTTTGGCTGCTACTTTGTGATGAAATTTAGACGTGTCTTTGGTGACATGTCTCTT
>bat_probe_1095
TAGCAACACTCCAAAAGAAGCTGCCACTCCAAAACTAAAATCTAGCCCTTCAACTCCAAGGAAGCAGCTAGAAAGACCAGAGTGGAAACGTGTGCCAAACAAGGAGGAAAATGTTACTGC
>bat_probe_1096
TCCGTCACGGGATTCCATTCTATAAACGCCCTACTCGAGGTTCTGTCTCGGGTTTGTGTGGAAGCAAAGTTTCGTCTTTGTGGAAACCAGTAACTGTTCCTAATGGCCTGCAACCGTGTG
>bat_probe_1097
GTATAATAAATACTTTAAACATTGGGATATGCAGTATCACGCTAATTGTGTTGCATGTTCAGATGATCGCTGTATTTTGCATTGTGCCAATTTTAATGTTCTTTTTAGTATGGTACTACC
>bat_probe_1098
ATGGCCACTGTTAATTGGGGTGACGCTGTTGAACAGGCGGAATCTCGTGGTCGTAAAAGAATTCCCTTGTCACTCTTTGCGCCTTTGCGCGTTACAGATGGCAAAAACTTTTGGAATGTC
>bat_probe_1099
TCCAAAGATACTAATTTTTTAAACGAGTCCGGGGTTCTAGTGTAAATGCCCGACTAGAACCCTGTTCAAGTGGTCTAACCACTGATGTCGTTTATAGGGCATTCGACATCTGCAATTTTA
>bat_probe_1100
GTGTGCGCAAGTGCTTTGTGAAATGGTATTGTGTGGTGGAGGCTTCTATGTGAAGCCTGGTGGTACATCAAGTGGTGATTCCACTACTGCATATGCCAATAGTGTTTTTAATATTTGTCA
>bat_probe_1101
CTGCACTTAATAAGATTCAGGATGTTGTGAATCAACAAGGTAATGCATTGAACCATTTAACTTCTCAGTTGAGGCAGAATTTTCAAGCTATTTCCAGTTCTATTCAGGCTATCTATGACA
>bat_probe_1102
AGGGTGTAGCACCGGGTACAGCTGTTCTACGTAGATGGCTCCCTGACGATGCAATAATTGTTGACAATGATGTTAATGATTATGTCAGTGATGCTGATTTTAGTATAACAGGTGATTGTA
>bat_probe_1103
TGGCCTGCATCACAGCTGTGCTGTGGATTATGTACTTTGTTAACAGTATCAGGTTGTGGCGACGCACTCATTCTTGGTGGTCCTACAATCCTGAAACAGACTCCATTCTGTCTGTCTCTG
>bat_probe_1104
CGTTAGTGCTACAATGAAAGGTGCTAACTTGCATATTAAGGTTAACCAGACCAATGTTAATACTCCTGAACATAGTTTCAAAACCATAAAACAGGGTGAGTCCTTTAACATCCTTGCATG
>bat_probe_1105
CACTAATTCTTCTTTGCTGACTTTATGTGCCTTTGCTGTTGACCCACCTAAAACTTATTTAGATGCTGTCAAGAGTGGCCATAGACCTGTTGGTAACTGTATAAAAATGCTTGCTAATGG
>bat_probe_1106
ATCTTAGCGACTGTTCCTCATAACCTTACTACTATTACTAAGCCTCTTAAGTACAGCTATATTAACAAGTGCTCTCGTCTTCTTTCTGATGATCGTACTGAAGTACCTCAGTTAGTGAAC
>bat_probe_1107
ATTAGAGAAAACAACACAGTTGTAGTCTCAAGTGATGTTCTTGTTAATCATTAAACGAACATGAAAATTTTAATTTTTGCTTTCCTAGTTACTCTAGTTAAAGCACAAGAAGGTTGTGGT
>bat_probe_1108
TTAAGTATACCCACTAATTTTTCCTTTGGTGTGACTCAGGAGTACATTCAGACAACCATTCAGAAAGTTACTGTTGATTGTAAACAGTACGTTTGCAATGGTTTCCAGAAGTGTGAGCAA
>bat_probe_1109
TTTAACACATTGTTTTCTACCACTATCCCCATTACGGCTTATGGCCCGCTGTGTCGCAAAGTTTTTGTTGATGGCGTGCCATTAGTTGCTACAGCAGGTTATCATTTTAAACAACTTGGT
>bat_probe_1110
TTGGACTGTTGCGTTTGCTTCTTATGCCGACGTTTTGATTAATGTGTCACACACCTCTATTGCTAATATACTTTATTGCAACTCTGTTATTAACAGATTGAGATGTGACCAGTTGTCCTT
>bat_probe_1111
GTAAAGTGACACAGTGTTGCTTAGATTTTAAAGTGTTTAGATTTATGTTATGGTGTAAGGAAGGGAAAATTGCTACTTTTTACCCACAACTACAGTCTAAACAAGATTGGAAACCTGGTT
>bat_probe_1112
AACCGACCCTGTTATACTCCTTGAACGATATGTGTCTTTAGCTATAGATGCCTACCCCCTTTCCAAACACGATAATCCTGAGTACAGGCGTGTTTTCACGGTTATGTTGGATTGGGTTAA
>bat_probe_1113
GCTGGATCCGATAAAGGTGTTGCCCCTGGTACTACTGTACTTCGTCGTTGGTTACCTGACGATGCAGTAATTGTTGACAACGATGTTAATGACTACGTTAGTGATGCTGATATGAGTGTT
>bat_probe_1114
TTATTTCACCTTATAATAGTCAGAATTCAGTTGCACGCCGTATGTTGGGTTTGCAGACCCAGACTGTGGATTCGTCACAAGGTTCTGAGTTTGACTATGTTATTTATTGTCAGACTTCAG
>bat_probe_1115
CAACGAGGATGTTAAAGTACACTCGCAGCGTTTATCTTTGAAAGAGTTGCTTGTGTATGCTGCTGATCCTGCTATGCATGTTGCCGCTAGCAATGCATTGCTTGATAAGAGAACTGTTTG
>bat_probe_1116
TTGCCAGGTTGATACCTGGCAGGAGTTTGCCTTCTCTTGTAATTGGAGTTGGTCACTCTTCCTTGAGGACTTCAGTACTTGGTTTAAATGCCTTTCTGTTGTTCTTATTGGTATTTTTTC
>bat_probe_1117
CGAGTTATGAAAAGGTGCGTGACCATTTAGTAAACCATGGCTTTGTGGTCACAATTGGTGATTATATTAGAGATGCAATTAATATAGGTGCAAATGGTGTTTGCAATGCTACTATTAACG
>bat_probe_1118
TTAACTGTGTCAGACTCTGTGACTATATGGTTGAAAAGGGTGTTGTTGGTGTTTTGACGTTAGACAACCAGGATTTGAATGGTCTGTTTTACGACTTTGGTGACTTTGTCACTAGTATTC
>bat_probe_1119
CTGTCAACAGTTTGCACTTACAGAGGTTGTTTTAGCAATACTGTCTGGTACGACATCCACTTTTGAAGAGTTGCATGACTTGTGTCATAACGCGAGTTATGAAAAGGTCCCTGACCATTT
>bat_probe_1120
ATTAATGATTTGCTTAAGTTTTGTAGTGATCCTGCATTGCTTGTGGCATCATCACCAGCACTCGTAGACCAACGCACTGTTTGTTTTTCAGTGGCTGCTTTAGGTACTGGTATTACAAAC
>bat_probe_1121
ATTGTGCATAGTGTCTGGTTATAATATTTTTAAGGACTATCATTTCTACACTTACATGCTTGAAGAATTTGACTACAAGGTGCCTTTCGGTGGATTTAATGTTACAGGTGTTCTTAACAT
>bat_probe_1122
GTAGTGCTGGTCATTGTTATGATGTTAATGGCATAGCCGATGGTGACAAGTGTTTATTTAATTCTGCCTGTACTAATTTAGAAGGACTTGGCGGCATACGCACTTATTGCTATAAGAATG
>bat_probe_1123
GATTCTTAACGGCTGTAATTGGTTTGTTAAGCCAAATAAGACCGGAATCGCTACCTTTAATGAATGGGGTATGAGTAACCAATTCACAGAGTTCATTGGTACACAGTCCGTAGATATGCT
>bat_probe_1124
GCTTTCGTTGCACAGCAGCTTGTTCGTTCCGAATCAGCTGCTCTTTCCGCTCAATTGGCTAAAGATAAAGTCAATGAGTGTGTCAAGGCACAATCCAAGCGTTCTGGATTTTGCGGTCAA
>bat_probe_1125
CTGACACATCCTTTAATAATTTCTGTACGTCTTATGCCAAACCAGCAGAGAAATTGTCCTCTTTTGATTTGGCACATTGTATGCGCAGTGGTGCTAAAGTTGTTAATCATAATGTGCTTA
>bat_probe_1126
TACAGATCGCTTCAATGTGTCGCAATTTTTCCTGCCTAAAGTGCAGTCAAATTCAGAGCGCTTTGAGTCTAGGTCTGTTATAGAGGATTTGCTATTTAGCAAAATAGAGACGACCGGCCC
>bat_probe_1127
CACGTGTGGTGTCGTGGTGTAGTGCTGCGGATAGTTGTGCTATGCAATATATTAATAGTACTATCTATTACAATCTTAATGTCACGGCACAAGGGCCTGGTGGTATCACTTATTCTGTTT
>bat_probe_1128
TACCCTGATGGTTATTTCACTCAAGGACGTGTCATTTCAGATTTTCAACCTCGTAGTAACATGGAAGAAGATTTTCTTAACATGGATATGGGTTTGTTTGTAAGTAAATACGGGCTAGAA
>bat_probe_1129
CCATAACTATGTTATGGCATACAACACTTTTACTACTGCTGGCTTTACTATCTGGGTACCTAGTAGTTTTGACATGTTTAATCTATGGCAGACATTTAAGAATTCCAACGTGCAAGGTTT
>bat_probe_1130
TTCTTGTCATAGGCTTATGAGTAATACTATTTACATACCAGTGTATAATGCTTACCTTGTTTACAAGTCTTATATGGAAGTTGAACCATGCCCCATAATTAATGTCTAAACTAAACGATG
>bat_probe_1131
GACATGCCTGATATTGTCACAGTTGCAAAACCAGCATCACTTCATTGGTATAAGAAGGCACTTACTAGAAATATAGGTGTCAAATCTGCAATCATTGTCTACATTAAATATAAAGTAGGC
>bat_probe_1132
CTATTTGGCTTTTGAAACAGCACGTCAAAGTTATGAAGACGCTTTGGCTAATGGTTCTCCACCCCAGTTGGTCAAGCAACTCAGACATGCTATGAACGTGGCAAAGAGTGAATTTGACCG
>bat_probe_1133
GCCAATGAGTTACATAATGTTACTAAGTTACATGTTAAGCCTACTGGTCCTGCTTTTATTAATATTGATAGGGTTGAGTTTAGTGATGGATTTTACCGCATCTTTTCTGGTGACAAATTT
>bat_probe_1134
TCAATTGGAGTAAGCACTTTGGTTTTTCTGATGCTGCTGCATTTGCTGTTCTTGATCATAGCAAGTTTGCTTTTGATTCTGAGATAATTGATGGTAAGCGTGCACTTGCTGATTCAGATA
>bat_probe_1135
GTTGATGATTTGTTAAAGACAGATGGCACTCTTATGATGGAACGTTATGTTTCATTAGCAATAGATGCTTACCCATTGACAAAACACCCAGATCCTGAATACCAGAATGTTTTCTGGTGT
>bat_probe_1136
CACTTGCTGATTCAGATAACAATTGCTGGGTTAATGCGACTTGTTTAGCATTGCAATTTCTTAAACCTACGTTTAAATACGTTGGTTGGGAGGATTTGTGGAACAAGTTCGTTACAGGTG
>bat_probe_1137
GCGTATATTTATTTATTTACTAACACACCTCTTGTTGGTATCTATAACGCTAATTTTCAGCTGCAAGAAACTCAACTAAACTATGTTTCTGAAGATTGTTGAGGATGACGGTTTGTTTAT
>bat_probe_1138
AATCATGGTGGATTGTTCCAAAACTCCATTGATTGTCCCGTTACCGTGGCTGTTATTGCTGGTGTTGCTGGTGCTCGTGTACCCAACCTTCCTGCTAATGTTGCATGGGTCGGTCGCCAA
>bat_probe_1139
GGCTTACAATGTATTAAAATCAGGTCATTTCACTGCCGTACCGGGTGAACTACCCGTAGCTATTGTGAATGACAGACTTTATATTAAAGAATCAGGTGTTGATAAACTACTGTTTACTAA
>bat_probe_1140
TACCCTGGGTAATTATGAGTATGTTGTTAGTTCACAAGAACTACGATATATGAATTCTCATGGTTTATTACCACCTACGACTTCTTGGCAAGCACTTATGCTCAATATCAAATTAGCTGG
>bat_probe_1141
GTTTTTATTTCACCTTACAATAGTCAGAACTATGTAGCTGCTAGGCTTTTAGGTTTACAAACTCAGACAGTGGATTCTGCTCAAGGCAGTGAATATGACTATGTTATATTTGCACAAACA
>bat_probe_1142
CCATGCCCTTATAACGTGTGAATGTGGCAGGTCAGAGTGGACTGTTGGTGATTGGAAGGGATATAATTCTCTTTGTTGCAACATCAAATGCAAACCCATTACCATAGTTACTCCCAAAGC
>bat_probe_1143
TGAACTTGAATGGCTTAACAGAGTTGAAACTTATATTAAGTGGCCATGGTATGTGTGGCTGGCAATCTCTGTCACGCTTATCATCCTGGTTGGACTTATGCTATGGTGTTGTCTTGCTAC
>bat_probe_1144
TTATCTTCTCACAGAGGTGTTTATTACCCAGATGACATTTTTAGGTCTAATGTCTTGCATTTAGTACAAGATCATTTCCTACCTTTTGACTCTAACGTCACCAGGTTTATAACGTTTGGC
>bat_probe_1145
CAAGAAGGTTGTGGTGTAATTAACCTCAGGACACAACCTAAATTATCACAAGTCTCCTCTTCTCGTAGAGGTGTTTATTATAATGATGACATATTTCGTTCTGATGTTTTACATCTCACA
>bat_probe_1146
GGTGTAATGTCTTTGCACGTGGTTCCAATGCAGTTGTAGTTGATTCTGTTGATCACGAACTTCTTGATCTTGAGGAGTGTGATTTTGTTGAACCTGCTAGTCATGGTGTGCTTGTCGTAT
>bat_probe_1147
AACAAGTACTATTAACGTTTGTAAGTATACAGATGTTGATTTTAAGCCGCTTAAGCTAAGCAACCAGGTTGTACTTATAGATGGCCGCAACCCTTGTGCTTATTCAGAGTTTTGTGTGTT
>bat_probe_1148
ACTGAACGTTTTGGCTTGGCTCTATGCCGCTGTTATTAATGGAGATAGATGGTTCCTTAATAGGTTTACCACAACTCTGAATGATTTTAACCTTGTGGCAATGAAATACAACTATGAGCC
>bat_probe_1149
TGGCTGCTATAACAAGCGAGCCTACTGGGTCCCTCGTGCTAGTGCTAATATCGGTGCGAACCATACTGGCATTACTGGTGAAAATGTTGAGACTCTTAATGAGGATCTTCTGGAGATACT
>bat_probe_1150
TATGGTTGTCCCTGCTCTAGTTTACGTGAAATCAACCTACAGGCTAGGGATGAGTGCTTTTTAAACGAGTCAGGGGTACTAGTGGAGTAGCCCGTCTAGTACCCCTAGGTTCTGGTGTCC
>bat_probe_1151
TGGTCGCTGGTATGATTTTGGTGATTTCATACAGGGACCTCCGGGTGCAGGTGTTGCCATTATGGATACTTATTATTCATTGGCTATGCCTGTTTATACCATGACTGACATGCTTGCAGC
>bat_probe_1152
TATTAACGTTACAGCAGTTACAGGTTTATGTGTTGATGAGACCATAGCTATGACATTACGTCAGAGTGGATTTGTCTTGTTTGTGCAAAATGGTAATTATCTCGTGTCACCGAGGAAAAT
>bat_probe_1153
AATTGCCTAACTTTTTCTACGCTTCTAATGGCACTTACAATTGTACAGATGCTGTTTTGACTTATTCTAGCTTTGGTGTTTGTGCAGATGGTTCCATAATTGCTGTTCAACCACGCAATG
>bat_probe_1154
TACCTCACTCTATGAGAGTATTACATTTGGGTGCTGGTTCTGACAAAGGTGTGGCTCCTGGTACTAGTGTACTAAGAAGATGGTTACCTATTGATGCTGTTATAGTTGACAATGATGTGA
>bat_probe_1155
AAATTGTCCGACTTGCAAGTTGGTGATGGTTGTGGTCTTTTTAAAGATTGTTATAAAGGCGAAGATAACCTTCCACCATCACATGCACCTACGTTTATGTCTCTGTCTGACAATTTTAAA
>bat_probe_1156
GCAGTATATTGAAAAACTGTACAAGGACCTTACAGGCCACATGCTAGACAGTTATTCTGTAATGTTATGTGGTGATAATTCTGCTAAGTTTTGGGAAGAGGCGTTCTATAGAGAGCTCTA
>bat_probe_1157
CGAGTCAGGGGTACTAGTGGAGTAGCCCGGCTAGTACCCCTTGGTAATGGTGTTGAGCCAGATGTAGTGTTACGGGCTTTTGATATATGTAACACAAAAGTTGCAGGGTTTGGTTTGCAT
>bat_probe_1158
TTCTTGCACAAATGTTATCGTTGTCCTGCGGAAATCGTGAACACAGTCTCAGAGCTTGTTTATGAAAATAAGTTTAAGCCTGTTCATGATGATAGTAAGCAGTGTTTCAAGATCTATTGT
>bat_probe_1159
TATGCTTCTTTGGGTTATGTAGCCGATATTAATGCATTTAAGGCCACTTTGTATTATCAGAACAATGTTTTTATGAGTACCTCTAAGTGTTGGGTTGAAGAAGACCTTACTAAAGGCCCT
>bat_probe_1160
ATGGTGCTAAAACTAGCCCCACAGGTCTTGGTGTTCGCAATCGTAATAAAGAACCTGCTACACCTCAGTTTGGGTTTCAATTACCAGCTGACGTAACTGTTGTTGAGGCTACTTCTAGAA
>bat_probe_1161
ATGAAATTGTTAGTTTTAGTTTTTGCTACTCTAGTCTCCTCTTACACTATAGAGAAGTGCCTTGATTTTGATGACCGCACTCCACCTGCAAATACTCAATTTTTATCTTCTCACAGAGGT
>bat_probe_1162
CTAGGTTCTGGTGTTCAACCAGATGTAGTATTAAGGGCTTTTGACATTTGTAACACTAAAGTAGCAGGATTTGGCTTACATTTAAAGAATAATTGTTGTAGATATCAAGAATTGGATGCA
>bat_probe_1163
GGAGTTTTATGACTTCCTTTGTGCTCAAGGTTTCTTTGATGAGGGTTCTGAACTCACGCTCAAACACTTTTTCTTTGCACAGAAAGGTGATGCCGCTATACGTGATTTTGATTTTTACAG
>bat_probe_1164
GTTCAGATTGATAATGGCTCTAGTGTTAATAAGAAGCAGCTTGAGGTGGTTAAAGCCTTTATCGCAAAGAACCCTAAATGGAGCCGCGCTGTGTTTATCTCACCATACAACAGTCAAAAC
>bat_probe_1165
ACCACCTACAACTTCATGGCAAGCGCTTATGCTTAATATCAAATTAGCAGGTATTGGTGGTATACCTATTTATAAGGTCTCCACTATACAATCTAATATGACTGATTTAAAGTGTACTAG
>bat_probe_1166
TGCCTTCTAATTGGCATTTCTATTATCTCGGTACTGGACCTCATGCTGAATTAAAATTCCGTGAACGGCAAGTTGGAGTTTTCTGGGTTGCCAAGCAAGGTTCTAAGACTGAGCCTACTA
>bat_probe_1167
TGTAGGTAATTTACAGACTAACCATGATGCTCATTGTGATGTACACAAGGGTGCGCATGTTGCCAGCTGTGATGCTATTATGACTCGTTGCCTTGCTATACATGATTGCTTTTGCAAGGA
>bat_probe_1168
TAAAGTTATAGAGAATGGCATCATTAGGGACATTACTCCTAGTGACGCGTGCTTCGCTAATAAGTACCAGTCCTTTTCTAAGTCATTTAACGAGAATCATGGTGGATTGTTTCAAAACTC
>bat_probe_1169
CTGGACAGGGCGTACCTCTTAATGCCAATTCAACCCCTGCACAAAATGCTGGGTATTGGCGGAGACAGGACCGAAAGATTAATACAGGAAATGGAACAAAGCAGCTGGCTCCCAGGTGGT
>bat_probe_1170
CGTATCGAGCAGCGCTCAACTCTGAAAAACATCATGACCATGTGTCTCTAACTGTCCCACTCTGTGGTTCAGGAGACCTGGTTTCAAAACTTTCACCATGGTTCATGGATGGCTATGATG
>bat_probe_1171
AAGTTCATGGTAATGGTAGTATGATAGAGGATATTGATTATGTACCCCTTAAATCTGCTGTTTGTATTACAGCATGTAATTTAGGTGGGGCTGTTTGTAGGAAGCATGCTACAGAGTACA
>bat_probe_1172
GGTTTACCAGAGTGCTTTTAATTGCACATATGATAGAGTGGAAAGAAGTTTCCTACTACATACAGCCCCTAAGACTGGTAATTTTACTGACTTACGTGAGTTTGTCTTTAAAAATCATGA
>bat_probe_1173
GATCTAGTACAACGTATAAGCTACAAGTTGGCGATTACTTTGTGCTTACATCTCATTCAGTACAGCCTCTAAGTTCACCAACGCTTTTACCGCAGGAACGGTATACAAAGTTAGTTGGTT
>bat_probe_1174
TACTATGACTACTAGGCAGTATCATCAGAAACATCTCAAATCCATAGTTAATACGCGTAATGCTACTGTTGTGATTGGCACTACTAAGTTCTATGGTGGTTGGGATAATATGTTGAATAC
>bat_probe_1175
GGTTATCTATTCTAATGGTGGTTTTTACCTCAAACCTGGGGGTACCACTTCTGGTGATGCCACTACTGCCTACGCCAATTCTGTGTTTAATATTTTTCAGGCTGTTAGTGCCAATGTCAA
>bat_probe_1176
TGTTATCAAGAGGTGTCCTAAATCTGTTATGGACCACGAGCAGTCCATATATCTAAAGCTTAAAGATTGTGGTGCAGTTGCTGAGCATGATTTCTTCCAGTGGAAGGAGGGTAGGTCTGT
>bat_probe_1177
CATCTTTTCTGGTGACAAGTTTTGGAAATATAACTTTGATATTACTGATAAAAAGTTTTCTTGTAAAGAAGTACTTAAGAATTGTAATATCTTAGATGATTTTATTGTCTTTGACAATAA
>bat_probe_1178
TATGCCACACATCATGACAAGTTCACAGATGGTGTCTGTTTGTTTTGGAACTGTAACGTTGATCGTTACCCAGCCAATGCTATTGTGTGTAGGTTTGATACCCGAGTGCTCTCTAATTTA
>bat_probe_1179
ATGCCAATAGTACAGTTGTAGATGTTGTGCATGGTCAATTAGAACCAACTAATGAGCATGGTCCCAGCATGATTGTAGGGAACTATGTACTCGTTAGCGACAAATTGTTTGTTCGCACTG
>bat_probe_1180
ATTACCTATCCATTTATTGGTAATGAAGCTGCCATCAACAAAGGTGGACGTGTTGTTCAATCACATATTGTCAAAGCAGCCATAAAGGTTTATAATCCTAAAGTCATACATGACATTGGA
>bat_probe_1181
GTAAATCCAAACCACCACTCAATCGTAATTATGTTTTTACTGGTTACCATATAACCAAAAATAGTAAGGTGCAGCTCGGTGAGTATATCTTCGAGCGCATTGATTACAGTGATGCTGTAT
>bat_probe_1182
CCCGTCGAGGTGTATACTATAATGATGACATTTTTCGTTCTGATGTATTACACCTCACTCAGGATTACTTCCTGCCCTTTGATTCAAATTTAACACAGTACTTTTCTCTTAATGTTGATT
>bat_probe_1183
GAATACTTGCACTATAGCCGTACCCGCAAAGATGCGAGTTATGCATTTTGGTGCAGGTAGTGATAAAGGTGTCTGTCCCGGCTCTGCTGTTTTGAAACAGTGGTTGCCTATGGATGCTTA
>bat_probe_1184
CACAGACTCTTAAGCCATTGAATTTTGATGACTTAATCTGTGATGTTGCTAGTGCTAGCGTCTTTCTTGGTGGTGATTGTGGTCATTATTTGATTAATGACTACGACAAGAAACTATGTG
>bat_probe_1185
TATGTAAAACTCCTAGCCTTATGTATGGCGGTTTAGGGGTCTGTGAAGATGGTAGGCTCATTAATATTTCAAAAAGCGAAGATACTTTTGTTGCTTCTGCTGTAATCAGTGGAAATATTA
>bat_probe_1186
TAAAGAAGATCTACATACATTGTATGTAGACCCTAAGTATCAAGTCATTGTCTTAAAAGACAATGTACTTTCTTCTATGCTTAGATTGCACACCGTTGAGTCAGGTGATATTAACGTTGT
>bat_probe_1187
AGCTAGTACAAGTGTCGTGCTGCTCCAGGGTTCTTGGTGTGGGTTCCGTCTCACACTTCACACCCTCAAAGTAGCCTTCCTGCAGTTTTGTCTGCAGGTTGTGTGGAAAGTCTGTTCCGT
>bat_probe_1188
CTTCGTATATCTCTGCAACTTTATAAAGAATAATCTTGCACTTGGTGGTTCAGTTGCGATTAAAATAACTGAGCATTCATGGAGTGCAGATTTGTATAAAATTATGGGAAGATTTGCATA
>bat_probe_1189
TCAGGTCTAGTACTACATATCGCCTACAAGTAGGAGATTATTTTGTATTAACTTCTCATTCTGTCCAGCCATTAAGTTCACCAACTTTGTTGCCACAAGAGAGGTATACTAAATTGGTGG
>bat_probe_1190
CCTAGACCTTGGTGAAAAACCAGGTAATTTCAAGGATCTCAGAGAGTTTGTTTTCAGGAATAAAGATGGTTTTTTGCATGTTTATTCCGGTTACCAACCCATTTCTGCTGCCAGTGGTTT
>bat_probe_1191
GCATTTAAAGTCCATTGTCAACACTCGTAATGCTACTGTTGTCATTGGGACTACCAAGTTCTATGGTGGATGGGACAATATGCTTAGAAATCTAATTGATGGTGTTGACAATGCGTGTCT
>bat_probe_1192
GTTTATAACGTTTGGCCTAAATTTTGATAATCCCATAATACCCTTCAAGGATGGTATTTATTTTGCTGCGACTGAAAAGTCTAATGTTATTAGAGGATGGGTTTTTGGTTCTACAATGAA
>bat_probe_1193
CCGCTCAACAAGTTTGGCAAGGCTGGACTTTATTATGAGTCACTCTCTTATGAAGAGCAGGACGCTCTGTATGCAATTACAAAGCGTAATGTTCTACCCACTATGACACAACTTAATCTT
>bat_probe_1194
TACTCTAATGGTGGTTTCTACCTTAAGCCTGGTGGTACAACATCTGGTGATGCAACCACAGCTTATGCTAATTCAGTTTTTAACATCTTCCAAGCTGTCAGTGCTAATATTAACAGGTTG
>bat_probe_1195
ATTGTGACTGCCCCAAGTCAGCCTAATTCTCGCTCTAACTCACGCAGTCAGAGCAGTGGTGGCAGCAAGTCTCGTGCTAACTCTCAAAGCAGGGATAATTCAGACCAGCAAAAGACGCCT
>bat_probe_1196
CACTCATGACTCGTCTAGCGCTATTAATAAGCCTCAGCTTGGCTTAGTTAAAGAGTTCTTAATTAAGAATCCTAAGTGGCAGAGTGCAGTGTTTATTTCACCCTATAATAGTCAAAACTC
>bat_probe_1197
CGTAAAGCTGTATTGTCAGCTGTAGAGATGGCTGACGCCATGGTGGAGCAAGGCCTTATTGGTGTTTTAACCCTGGATAACCAGGATTTGAATGGCCAATGGTATGATTTTGGTGACTTT
>bat_probe_1198
GGAAGATGGTTGTGTGTGATAAGGTACGTTCTCTCAAATTGAGTGATAATAATTGTTATCTTAATGCAGTTATTATGACACTTGATTTATTGAAGGACATTAAATTTGTTATACCTGCTC
>bat_probe_1199
ACTATTGTGTTGATCACAAACCACAGTTGTCATTCCCACTCTGTTCGGGTGGTAATGTTTTTGGTTTGTATAAGAACTCTGCCACTGGTTCTCCAGATGTAGAGGTTTTTAACACTCTCG
>bat_probe_1200
AAACCTAGTTGCGTTGCATGCTGTAAGAGTGCTAAACCTAAGAGGATTGCCATGGATACCATTGTTAATGGTTCTAGGCGATCTTTTTATGTTAATGCTAATGGTGGTGCTAAGTTATGT
>bat_probe_1201
CCAGTGCATTATTTGACAAGCTTTTTGCGTTGGGTGACAATTTTTCATTTTTAGTATTAGATGATGTTAGACCTTTGTTTGATAATTATCTTAAACCTAAAGATGTTAAAGTTAAAGTTA
>bat_probe_1202
AGATTATGTAGACGTTAATAAGACTATAGATGACATTCTGGCCAACCTACCTAATAATACTGTGCCTGATTTGCCACTTGATGTCTTCAATCAAACTTTTCTTAATCTCACTGGTGAGAT
>bat_probe_1203
AGTGAATGTTTTATTAAGAGTGATATTTTTGGAGAAGATTTTAGAACCTTTGATCTTTTGGCGTATGACTTCACAGAGCATAAGGTCAATCTTTTCAATAAATATTTTAAACATTGGGGG
>bat_probe_1204
GTTGTACGTTGACTTTAAACCTCAGAGTGGTAGTGGCACGTGCTTTAATTGTTATCCTACTGGTGTCAATGTTACACTAGCCAATTTTAATGAAACTAAGGGGCCTTTGTGTGTCGACAC
>bat_probe_1205
AGTTGCAGCCTCTAATGTTGCGGAGCTATGTGTCAAGGTTGACACTTTGCTCTTTAATTATGACAAGATTTATAAAAAGTACAGTACCATTATTAAGGGTGACAGGTGTTATATACAGTG
>bat_probe_1206
ACCTATTGTAGTGGATTGCTCCACTTATGTTTGCAATGGTAATGTGCGCTGTGTTGAATTGCTTAAGCAGTATACTTCTGCTTGTAAAACCATTGAAGATGCCTTAAGAATTAGTGCCAG
>bat_probe_1207
TAGAGTTGAAGCTTCTACCGTTGTCTGTGGTGGAAAACGTACGTTTTATATCACAGCAAATGGCGGTATTTCATTCTGTCGTAGGCATAATTGGAATTGTGTGGATTGTGACACTGCAGG
>bat_probe_1208
TTGCTAGTGTTCTACCACTATGTTACTTTGCTGTTATTGCAATTTTTGGTGGTGTTGTTGAGCGGTTTGCATTATGTTATTTTGCTGCACAATTTATTAATAATGTGCTTAGCTTTTTAA
>bat_probe_1209
TACTGGCGTACAGGTAAATAATTTACCTGGTTACGTAACAGTCGCCAAAGCTTCAACAACAATTGTCTACCAGCGTGTGGGACGTTCCATGAATGCAAATTCAAGTACTGGCTGGGCTTT
>bat_probe_1210
AAAAGCTCTCAATCATCTCCTATCATACCAGGTTTTGGAGGTGACTTTAATTTGACACTTCTAGAACCTGTTTCTATATCTACTGGCAGTCGTAGTGCACGTAGTGCTATTGAGGATTTG
>bat_probe_1211
CTTGTTGCTAGTGGCTCAACTGTTGCCATGACTGAGCAATTACAGATGGGCTTTGGTATTACAGTTCAATATGGTACAGACACCAATAGTGTTTGCCCCAAGCTTGAATTTGCTAATGAC
>bat_probe_1212
GTTCTTAAAGTTGAAGATTTTGTTTCTAGTTCAGATAGTACACTCAAATCGTGTACAGTTACTTATGTTGACAACCCTAGTAGTAAGATGGTTTGTACATATGTTGACTTGTTGCTTGAT
>bat_probe_1213
ATGCACTCTTTGCTCTTTGGTATGTTAAGGCGATTGGACATGTCATCTGTTGACACCATTCTTAGTCTAGCTAAGGACGGTGTTGTGCCACTTTCTATTATTCCTGCTGTTAGTGCTACA
>bat_probe_1214
TTTGTCAATGAATATTATGGTTACCTACGTAAGCACTTTTCTATGATGATTTTGTCAGATGACGGTGTCGTCTGTTATAATAATGACTATGCATCATTGGGTTACGTCGCAGATATAAGT
>bat_probe_1215
ACAAATCTAGATAAGTTGAAGTTCAAAGAGGTCTGTAAAACTACTACTGGTATACCTGAATACAACTTTATCATCTACGACTCATCAGATCGTGGCCAGGAAAGTTTAGCTAGGTCTGCA
>bat_probe_1216
GAGCAACAATGTTATGATAAGCTCAAGGATTATTCCTTTGTAGCTAAGCATGACTTTTTCAAGTTTAATGTGGATGGTACTATGGTGCCACACATTTCACGTCAATTCCTCACTAAGTAC
>bat_probe_1217
TGGCTGCTGGGCATTGGAATCTTCCAATACTAGCGGTCTTGGTCTTGCACACAACGGTAAGCCTGTAATAATGACAGTGCAAGCAGGTTATTATTATATTGCAGCTACGAGGCGAACGTA
>bat_probe_1218
CACCTATTATTATTCCACTGATGTCTTAGGTCTTATTTTGACCTCCATGTCTGGTTTTACTAATCACTGGTTTATTGGCACTGCTACTTATAAGTTAGCTACCTATGTTTTGCCACACAC
>bat_probe_1219
TGAGGTGCGTGCCTCCAGACAGCTTGCACAACAAAAAGTGAATGAGTGTGTCAAATCCCAGTCTAACCGCTATGGTTTCTGTGGAAATGGCACACACATTTTCTCAATTGTGAATGCTGC
>bat_probe_1220
ACACCCAGATATGGACGGGTTTTGTAAGCTTAGAGGCAAGTATGTTCAGGTGCCGTTAGGAACTTTGGATCCTATACGTTTTGTACTTGAAAATACAGTTTGTAAGGTTTGTGGTTGTTG
>bat_probe_1221
CAACATACGTTGTTTTGTACTCGTGATTTCGCGATGCGCAACGTTAGGGGTTGGCTAGGTTTTGATGTCGAAGGTGCTCATGTTATTGGCAGCAATGTTGGTACTAATGTTCCACTACAA
>bat_probe_1222
TAAACTATATTTAGGTGGTATGAGCTACTTCTGTGTAGATCATAGGCCTGTTTGTAGTTTTCCTCTTTGCACTAATGGTCTTGTATTTGGATTATACAAGAATATGTGCACAGGTAGTCC
>bat_probe_1223
TCAGGCTCTGCGCAACGCGCTGAAGTCAAAGACAAACCCGAGTGGCGTCGTACTCCTAGTGGCGATGAGTCAGTTGAGGTTTGTTTTGGACCCCGTGGTGGCACCAGAAACTTTGGTAGC
>bat_probe_1224
ACTGTAATGTGAAGTTCTACCAAGGGGATTTTAAAGATCTTGCCGGTTTGTCTCATGACTTTGTAGTTAATGCAGCAAATTGCAACTTAGCTCATGGTGGTGGTGTGGCTAAGGCTATAG
>bat_probe_1225
AGAATGTAAACCTTGAACGTTGTGAGCTTGCTAATTACAAGCAATCTATTCCTATGCCTCGCGGTGTGCACATGAACATCGCTAAATATATGCAATTGTGCCAGTATTTGAATACTTGCA
>bat_probe_1226
ATGTTGCCTTTGATGACAATGTCACAGTTACTGAGATTGACCCAGTTTTTAAGGTTAAGCTGTCTTTCGAGTTTGAGGATGAAAAATTGGTTGAACTTTGTAAGAAGGTTATTGGTTGCA
>bat_probe_1227
TTGTATCTAGTGGTTCTGTTACTGTTGAACGTTCTACATTGTGCGACCGTTGTAATAGTACAGTTAAAACTGTTACAGGTGCTATAGCTGAGGCCTCTGTTATTCTCAATGGTCACGCTG
>bat_probe_1228
ATGGCTTCTGTTCAGTTTGAAGATACTAACTCTCGTGGTCGTTCTGGAAGAACTCCACTATCCTACTATGCTCCTCTGCGTGTTGCTGATGATAAGCTTTTCCTTAAGTCTATGCCTGGT
>bat_probe_1229
TAAGGGTACGCAGTTTTGGTACGCTGTGCGCCAAAACGGCAGTTTTGTGGACCTCACAGATACTTTTTATACGCAGTCTCGTACTGTGGATAACTTCACACCAGTTACGCAGATGGAAAC
>bat_probe_1230
AATCATCGCGTGCAGAATACCAATGAAGATGGCGAGCGGCTAGCTATGTTTGTTGCTTAAAGAAATAATCAGAATAACACATGTTGTAAATATTTCCTTCTTATAGTTTGAACGAACCTA
>bat_probe_1231
GCCTGCGTAACTTTTGTGCTGTGGATAATGTATTTTGTCAACAGCTTCAAGTTGTACCGCAGAACTCAGACTTTCTGGGCTTTCAACCCTGAAACTGATGCCATCATCACGCTCAATGTT
>bat_probe_1232
CCCTAACAATGACTCAGCTATTGTTACACAATTCGCTCCCGGTACTAAGCTTCCTAAAAACTTCCATATTGAGGGGACTGGAGGCAATAGTCAGTCATCTTCAAGAGCCTCTAGCGCAAG
>bat_probe_1233
GAAGTCGATTTTTATGAGAGTATGTACACTGAATCTGCGTCTTTGCAGAGTGTTGGTAATTGTGTTGTTTGTAATTCACAAACATCACTTAGATGTGGCGCTTGTGTTAGACGTCCCTTT
>bat_probe_1234
TAATGTTGACTTTAATGGTGCTTTGCATAAGGCATTTTTAGATGTCTTACATAATAGTTTTGGCAAGGATTTTAGTTCTTGTAAAACTATGCATGATTGCAAAGAGTTGCTTGAGTTAGA
>bat_probe_1235
ATTAAATGTTACACGTATTTATGACATCGGTAACCCTAAAGGTATAAAAGTGCCTGGTGTTTATGTTGATAACTGGAAGTTTTATGACACTAACCCTGTTGTTCCCAGTGTCGAAAACTT
>bat_probe_1236
TGGTACTGGTAAGAGTCACTTGGCTATTGGTTTGGCTTTGTATTACCCATCGGCTAAGGTGGTTTATACCGCCTGTTCTCATGCAGCTGTTGATGCATTATGTGAAAAGGCTTTTAAGAG
>bat_probe_1237
CACTTTTGTTTGAGACTTTGGACGTGAATAAGTATTTACGTGCTAAGCCCCAGGCTGAAGTAACAGGTCTTTTTAAGGATTGTTCTAAGTCAGAACCCTTGAGTCCTGCTTATGCACCAA
>bat_probe_1238
AAGTGAGCGATATTACAGGTTGTGTAATGAGCTGGCACAGGTGTTAACAGAGGTCGTGTATTCTAATGGTGGTTTTTATCTCAAACCAGGTGGTACAACGTCTGGTGATGCAACAACGGC
>bat_probe_1239
TTTGGAGACTGTGTAACTGTACGTGTTGGACAACAAGTGGATCTTGTTATCTCCGACATGTATGATCCTACTACTAAGAATTTAACAGGTAGTAATGAGTCTAAGGCTTTATTCTTTACT
>bat_probe_1240
ATGCCTTCTAAAAACGTCTGGCTCGGTGATGTTAACACTGTTGAAGTAACTGCTTATCGTAGTGTATCGATTACATATGATATTCATCCAGTTCTTGATGCATTACTTGGTAGCTCAAAG
>bat_probe_1241
CTTAAGAATTAGTGCCAGATTGGAGTCTGCAGATGTTAGTGACATGCTCACTTTTGACAAGAAAGCGTTTACACTTGCTAATGTTAGTAGTTTTGGTGACTACAACCTTAGCAGTGTTAT
>bat_probe_1242
AAGTACTGGCTGGGCTTTCTTCGTGAAGGCCAAGCATGGCGACTACTATGCTGCTGCAAATCCAACAGAGGTTGTAACAGATAGTGAGAGAATTCTACATTTAGTCTAAACAGAAACTTA
>bat_probe_1243
TTCGCCTACGGAGGCATTTGAAGCTTTTGTTTCACTGTTGTCTGTGTTACTATCCTTACCAGGTGCTGTGAACATAGATGAGTTATGTAGTAGTATTATGGAAAATACTTCAGTTTTACA
>bat_probe_1244
CTGTCACTGGTAATTTGCTTGGTTTTAAGAACTCTACCACTGGTGAAATCTTTAGTATTTCACCTTGCCAACTTACTACTCAAGTTGCTGTTGTCTCTAATAACATTGTAGGTGTTGCAG
>bat_probe_1245
GAATTTTGTTCTCAACATACATTGCAGATTGTTGATGGTGATGGCACTTACTATTTGCCTTATCCAGACCCTTCTAGGATTTTGTCTGCAGGTGTTTTTGTTGATGATGTTGTTAAAACT
>bat_probe_1246
TGTGTGTTACAAGTCAACCGCCACTTGCAAGTTGCAACCTGGCATGATTTTTGTCTTGACTTCACATAATATCCAACCATTGAGAGCCCCTACTATTGCAAATCAAGAGCGTTATGCTGC
>bat_probe_1247
AATGAGGTTGTGCATTCAAACGGAGGTTTCTATGTGAAACCTGGTGGCACCACATCAGGTGATGCTACAACAGCTTATGCGAATTCTGTCTTTAACATCTTTCAGGCGGTTAGCTCTAAT
>bat_probe_1248
GTGTTAATACGTCTTCATCCGAAGCGTTTTTAGTTGGTATTAATTATCTTGGGACCTTTAGCGATAAGCCAGTTATAGATGGTAATGTAGTTCACGCCAATTACATATTCTGGCGAAATT
>bat_probe_1249
ACGAGGAGTGTTCTGAAGTAGAGGCTTCAGATTTAGAAGAAGGTGAATCAGAGTGCATTTCTGAGACTTCAACTGAACAAGTTGACGTTTCTCATGAGGTTTCTGACGACGAGTGGGCTG
>bat_probe_1250
ACCCATTTTAATATTTTGTGGTGCTTACTTGGACGCTTTTATAGTAGTCGCAACATTGACTTCTCGTCTATTGTTTCTGATCTACTATTCATGGCGTTATAAAACTTATAAATTTCTTAT
>bat_probe_1251
TCTAAAGATGGTTTCTTTGTGTACCTTAATGGTGTTATAACAGAGAAACTTGCACTTGGAGGCTCTGTCGCTATCAAGATCACTGAACATAGTTGGAACAAGCGTACCTATGAGCTTATT
>bat_probe_1252
ATGATGGCTTTTATTCACACACTTTTGACAGTGCTGATAATTTGCCTAGAACTATTGTTCGTTTGCCTAAGTATGTGACTCATTCTTACATTAATGTCACTGTTGGCGTTAATTTCGAGA
>bat_probe_1253
TGCCACTACTGCATATGCTAATAGTGTTTTTAACATCTGCCAAGCTGTTACAGCAAATGTGAATGCACTTTTATCAACTGATGGGAATAAAATTGCCGACAAGTATGTCCGCAATTTACA
>bat_probe_1254
TTTTGGCTATGTCCGGTCAAATTGTTTTTAATTGTGTGCTTACATGTGTTATAATTATGGCTTGTTTGCTTGTCACAAAACTTAAACGTATGTTCGGTGATCTCTCATTGGGAGTGTGCA
>bat_probe_1255
TTTTCACTTATATTAATGGATTTATACGTGAAAAACTTGCGCTTGGTGGCGCTATGGCTGTTAAGATTACCGAGTATAGTTGGAACAAACAGCTTTATGAGATTGCACAGAAGTTTGAAT
>bat_probe_1256
AGAACATATCGTATATGGGCAATTTGATGGAACCATAGGCGGTTTGCATTTATTAATAGGCGCCGTGCGCCGGAAACGCACAGCGCATTTAGTTATGGAGACCGTGCTAGGTACTGACAC
>bat_probe_1257
TGGTGTGTCTACTAATTATGTCAGTGAAGTAGATTATGTACCCCTCAAATCAAACGTGTGTATAACACGTTGTAATTTGGGTGGTGCAGTGTGTAAGAAACATGCCGACGAGTACAGAAA
>bat_probe_1258
TACTAATAATACATGTTTGCCCACCAATGTAGCTTTTGAGCTATGGGCCAAACGTTCAGTGAACGTAGTACCAGAAGTTAAGTTATTACGTAACTTAGGCGTTACGTGTACATATAACTT
>bat_probe_1259
TCGTCAGCATGCTCAGCGTTTGTCATTGCGTGAACTACTTGTGTATGCAGCAGATCCTGCTATGCATGTAGCGGCTAGTAACGCATTGGCTGATAAACGTACTGTTTGTATGTCGGTGGC
>bat_probe_1260
TTACATGGTGGTAGAAACCATGTGAAGTTCGGACCTCATAATATTACTTTTCTATCTAACAATCAACTTCATGTTGATGTTAGAGGCTATACTAATCTAAATTTAGAGTTGATTCGCGTT
>bat_probe_1261
CGTCTTTGTAATGAGTTGGCTCAAGTTCTCACTGAAGTTGTTTATGCTAATGGTGGTTTTTATTTTAAACCAGGTGGCACTACTTCAGGTGATGCTACTACAGCTTATGCTAACTCTGTC
>bat_probe_1262
GTTGTTAACATACTTGCACAAGTGTCGTGCATGTCGCCAGTCCCTCCTTTCAGTTCCGTCTGTTAGGTATACTAGGTGGCTGCCTTTGGTTCAGTTCCGTCTGGCCATTGTGTGGATAGT
>bat_probe_1263
CATACTGAAGACAACTTTAAGCTAGAACAGGAAATGTATGATTTGCTGAAGGACAGTGGTGTTGTGGCAGTCCATGACTTCTTTCACTTTAGAGTGGAGGGACGAATGGATCCTCACATC
>bat_probe_1264
ATTATTATGGAAGAAATGCTAAAAGGTAGCTCAACTATTCATAACTATTTTATTACTGAGACTAACACAGCGGCTTTTAAGGCGGTGTGTTCTGTTATAGATTTAAAGCTTGACGACTTT
>bat_probe_1265
GGCCTTTGTGTGTCGACACATCGCATTTTACTACCAAATATGTTGCTGTTTATGCTAATGTTGGTAGTTGGAGTGCTAGTGTCGACACAGGAAATTGCCCTTTTTCTTTTGGCAAAGTTA
>bat_probe_1266
TTTCAGGCTATCAGTGCCAACATCAACAGGTTGTTGAGCATTGATAGTAATACATGTAATAATGTTAATGTCAAAGAGTTGCAGCGAGAATTGTACGATAATTGTTATCGTTCATCAAGC
>bat_probe_1267
GCTTGAAGATCCTTGCCCTACTGGTTACCAACCAGAATGGAATATAAGGTACAACACTAGAGGTAATACTTATAGCACTGCTTGGCTTTGTGCTCTAGGAAAGGTATTACCTTTTCATAG
>bat_probe_1268
CAGCTTAACGGTTCTCATTCAACTGTTTTCGTGCCTTTCAATAGCCGCGATTCAGTACCTCTTCACATAATCGCACCCAGCGTGCTTACAGTTTAAGCTCGCTTCGCGCTGCTATGGGTC
>bat_probe_1269
CACATCCCTCAGGTTTAGTGGAACCTTGTGTGGTTAAAGTTAGTTATGGCTCTATGACACTTAATGGCATATGGCTTGATAATTTTGTTATTTGTCCTAGACATGTTATGTGTTCTAGAG
>bat_probe_1270
CTGGACTTGGCACTGTGGACGCAGACTACAAAAAGTGCACTAAGGGGCTTTCCATTGCTGATTTGGCTTGTGCTCAATATTATAATGGCATTATGGTCTTGCCTGGTGTTGCTGATGCTG
>bat_probe_1271
TGTTGTTCAACATGATACGTCGTCTTGATAGTGACGCTCTTAGTAACATTTTGAACAATGCACGTAATGGTGTTGTACCACTGGGTGTCATACCTAGAACAGCAGCTAACAAGCTGCTGC
>bat_probe_1272
CTGCAGTTAAACAAGCTTTGGCAGACTTGGGCATAGCTTCTAGCCAGTCCAAGTCGCAGAGCGGTAAGAATACACCCAAACCAAGAAGCAGAGCTGTTTCTCCTGCACCAGCCCCTAAAC
>bat_probe_1273
AAGTCTATAGCCGCCACCAGAGGTGCCACTGTTGTTATTGGTACCAGTAAATTTTATGGTGGTTGGCATAATATGTTAAAAACTGTTTATAGTGATGTTGAAACTCCCAACCTTATGGGT
>bat_probe_1274
GTAGATGATGTTATTAAGACTGACGCTGTCGTTCTTTTGGAACGTTACGTATCTTTGGCCATTGATGCTTACCCACTTTCCAAGCATCCAAACCCTGAATATCGTAAAGTGTTTTATGTG
>bat_probe_1275
AGTCACTGCTAATGCTAACAGACTCTTGTCTGTTGATAGTCATTCTATTCACAATGAGACTGTCAAGCGTTTACAACGTGGGCTTTATGATAATTGTTATCGTTCTACTAGCGTTGATGC
>bat_probe_1276
TTTAAACCTGGTGGTACAACCTCTGGTGATGCCACGACAGCTTATGCTAATTCTGCATTTAACATATTTCAGGCTGTGAGCGCTAATGTTAATCGCTTACTTACTGTTGATAGTAACACT
>bat_probe_1277
ATTGTAAACTGAAAGGTCGTTATGTGCAAGTGCCCATGGGAACAATAGATCCTATAAGATTTGTACTTGAAAATGAGGCCTGTAAAGTTTGTCAGTGCTGGTTAAATAATGGTTGTGCTT
>bat_probe_1278
CTTCGGTGTTGTCACTTGTCAATTTTACCGTAGAACCTCAAAAAGCTTATCTCGATTTTGTTAATGCTGGCGGTGCCCCATTGACAAATTGTGTTAAGATGCTTACTCCTAAAACTGGTA
>bat_probe_1279
TTGAATTATGGTTATCTTAATGGCTGTCCAATTACTAGTCATGAAAATAAGCCTGTTACATGGTACTACTATGTTCGTAAAGATGGAGTTTTTGTTGACCAATGTGATGGTATTTTCACA
>bat_probe_1280
CGGCATGTAGTCATGCTGCTGTGGACGCACTATGTGAGAAGGCACATAAGAATTTACCTATTAATAGGTGTAGTCGTATTGTGCCAGCTAAAGCGCGTGTTGAGTGCTTTTCTAAGTTCA
>bat_probe_1281
GCTATGCAAACTATGTTGTTTGGTATGATTAAGAAGTTGGATAATGATGTTCTTAATGGTATCATTGCTAATGCTAGAAATGGTTGTATACCACTTAGTGTTGTTCCACTTTGTGCATCT
>bat_probe_1282
GCTACTTTATTAGCTCCTTTAGATTGCTGTGTCGTACAGGTTCAGCTTGGTCTTTCATGCCTGAAACTGACATGCTGCTCAATGTACCACTACTTGGACGCACTGTAACGCGTCCTATAC
>bat_probe_1283
TTTAACATCTTTCAGGCTACTAGTGCTAATATTAACAGACTTCTCAGTGTGGACAGTAATAACTGTAACAACATTGGTGTTAAGGCATTACAGCGTCGTCTTTACGATTGCTGTTATAGG
>bat_probe_1284
GCTGGCTCAGGTCCTGACCGAAGTTGTTCATTGTACGGGTGGTTTTTATCTTAAACCTGGTGGTACTACTTCTGGTGATGCTTCTACAGCTTATGCTAACTCTGTTTTTAATATCTTTCA
>bat_probe_1285
ACTTATAAATCCACTGCCACTACCAAGTTAGTACCAGGTATGTTGTTTATTTTGACTTCTCATAATGTTGCTCCACTTAGAGCACCAACAATGGCTGACCAGGAAAAATACTCCACCATT
>bat_probe_1286
TCAAAACTTTACATTTACATGCACAACTAATGGTACACAAGAAAGAATACCTTTTGGTCGTGTTGAAAGTGTGTATAAATGTTTTGTTCGTATTGATGCAATTAATTCAACACAAAGCTT
>bat_probe_1287
AGAGCTATGCCCAATTTGCTACGCATTTTTGCTAGCTTAATATTGGCACGTAAACATAGTACGTGTTGCAATACTTCTGAACGGTTCTACCGTCTTGCTAATGAGTGTGCGCAAGTTCTC
>bat_probe_1288
AATAGTTGATGCTGATGGTAAATACTATTTGCCATACCCGGATCCATCTAGAATTTTGTCTGCTGGTGTTTTTGTAGACGATATAGTTAAGACAGACCCCATCATTTTGATGGAGCGCTA
>bat_probe_1289
CAAAATAACTGTGAAGTTCTCAAGGCTATCCTAGTTAAGTATGGTTGTTGTGATGCTACATACTTTGAAAATAAACTCTGGTTTGATTTTGTAGAAAATCCCAGTGTTATTGGTGTTTAT
>bat_probe_1290
GCAGCTGGTCTTTGTGTTGTTTGCAATTCTCAGACTGTTCTGAGGTGTGGTGATTGCCTCCGTAGGCCTATGTTGTGCACTAAGTGCGCTTATGACCACGTTGTAGGCACAAACCACAAG
>bat_probe_1291
ATTCATGGTCAAATGGATGGACTCTGTTTGTTCTGGAATTGTAATGTCGACATGTACCCTGAATTCTCTGTTGTTTGTAGATTTGATACCCGTTGTAAATCCACATTTAACTTGGAAGGT
>bat_probe_1292
ATGTGCTGATTGCTTTAAAAATGGTGAAGCGGCAAAGCTACGGAACTAATTCCGGCGTTGCCATTTACCATAGATATAAGGCAGGTAATTACAGGAGTCCGCCTATTACGGCGGATATTG
>bat_probe_1293
GGGCTGCATGGAGTATTACTGATGTTAAAGATGCTGATGGCAGAGTTGTCATTTTAAAGGAGATTAATGCTGACAACAAGGACGCTTTAGTTTGGCCATTGCATGTCACCTGTGAACGTG
>bat_probe_1294
ACCCGTATTCAAGTGGTAGTAAAGTTGTTACTACCAAACCTGCTCGTGACAGTCCCGCTGCAAAGACTGTGTCATCTATTATGCTCAGTCTTTACGGCACTGCTCAGTATGCCCCAGTCA
>bat_probe_1295
ATTGTGCAGACCCATCGCTTATACCTAATGCAAGTCGTTATGATACATTGCGTCCTCATGTAATGTATCCCTTTTATGAACACTCTGGTTACATTAGATTTCCAGAGGTTATTTCTACAG
>bat_probe_1296
ATCTTTGAAGATGCGTCTACTGGAACAGATCAACCAGTTGTTAAGGTCTGGGTTAAAGACCAGGACGTACAAACTGATGATGAGTGGCTGGGTGGTGATGAAACCGTTTATGAAGATGAG
>bat_probe_1297
TGTAGACCTTCAGTGGCTTAATAGGGTTGAAACCTATATTAAGTGGCCATGGTACGTGTGGTTGGCTATTGTTATAGCTCTTATTTTGGTTGTTTCACTGCTTGTGTTCTGCTGTATATC
>bat_probe_1298
CTTCAATATGGTAATATGAAGTACAGTTTCTTCCTCTATGGAGTTAAGATGTTGATCATGTGGCTTTTATGGCCCTTAGTCATTGCTTTGAGCATTTTTAATGCCTATGCTGACTTTGGT
>bat_probe_1299
TGTTGAAGTCAAAGACTTTAAGGACGAGGTCGAAATTAAGTTCCACTATAAGATGAATGTTCCTAAGGAAAACAAGAACCTCCAAGTCTTCCTTGATCAGGTTGATGCTTATTTGGATCC
>bat_probe_1300
GAGGGTCGCCATGTTATGGCCATTCTAGCTGATGTAGATGGCTTAGCTTTTGCTAAAGTGGAAAAATCTACAGGTGATGGTTTTGTTATCTTGGAATTGGAACCACCTTGTAAATTTATG
>bat_probe_1301
TAACAGGTTTTGCAAGCTCACATTGGGTTGCTACGAGTTTAAAGTCAGCGCCGCAGAATTTAAATATATGGTGGCTAATGGACTACGTGCACCTACTGGTGTTTTTGATGCCTTGATACT
>bat_probe_1302
CAGCGCTTTGTTTATGATGCGTACCAGAATTTAGTTGGCTATTATTCTGATGATGGCAACTACTACTGTTTGCGTGCTTGTGTTAGTGTTCCTGTTTCTGTCATCTATGATAAAGAAACT
>bat_probe_1303
ATGGAAAAACAGTTAATGCAACGGATATTACACGCGAGAATAGTGTAAACTTGGCATGGCCGTTAGTAGTGACGGCGCAGCGGCAGCAGGCCACATCACCTGTCAAGTTACAGAATAATG
>bat_probe_1304
GATAACGATGGCAAACCTGTGCATGCAAAAGAAGTTGTAACTAGTAATGTGGACTCGTTATCTTGGCCCTTATTCCTTAATTGTGAACGTATTATTAAGTTGCAGAATAATGAGATTATT
>bat_probe_1305
AAGTGTCATTTTTAATGTCACTAGTAGTGTGGGTTCTGATTTTTGGACTGTTGCTTTTGCTGATGAAGCTGAAGTTTTATTGGAGTTGAATGCCACAAACATAGTTGACATTTTGTATTG
>bat_probe_1306
TTCGGACCTTTGTGTAGGAAGTGTTGGATTGATGGAGTGCCGTTGGTGACAACTGCAGGCTATCATTTTAAACAATTGGGTATAGTTTGGAACAAAGATCTTAATTTACATTCAAGCAGA
>bat_probe_1307
TATAATTGTTGTGGCTCGGATTATTTCGAGAAGAAAGATTGGTATGACTATGTGGAGAATCCTGATATACTTAATGTGTATGCCCGTCTTGGTGAGCGCATTAGGTGTAATTTACTTAAG
>bat_probe_1308
TAAAAGTTCTTAATGCAGTTGGTCCTCGTAAGGGCAAGGATGCAGAGTCTCTGTTAAATACTGTTTACACTAATATCTTTGCGCGTAAGGGTGTTCCTCTTATGCCTTTGATTAGTTGTG
>bat_probe_1309
TCGACATTTGGGCAGAAGTGGGTTATGTTTGCTTTTAGCATCGTTATGGCCTGCACAACACTTGTGCTGTGGTTGATGTATTTCATCAACAGTTTCAGGCTTTATAGAAGAACACAGTCA
>bat_probe_1310
TATCTTGCATGTCGTAGGTCCCGATGCCCGCGCTAAGCAGGATGTTTCTCTTCTTGGTAAGTGCTACAAGGCTATGAATGCATATCCTCTTGTAGTAACTCCACTTGTTTCAGCAGGCAT
>bat_probe_1311
TATGGTATCTCAGTGGCCTTTGTCGTCTGATAGTGAAGATGACTTTAAGGCTGTGGATGATGAACCTAATGCCAACACTGATGAGACAGTTGACACTTTTGCTGAAGACGTTGCTGAAAC
>bat_probe_1312
TACTGATATAGTACCATTCGTCAGCCGAAATAATCTCTATCTTGCCATTCGTGGTAGCGCTGAGTCAGATATCCAACTGTTGAGAACTGTTGAGTTGTTAGATGGTAATTACCTCTACAT
>bat_probe_1313
TTAATATTAAGCTTGCTGGTATTGGTGGTATTCCTATGTACAAAGTTTCCACCGTTCAATCTCAGTTAACAGACCTTAAATGCACTAGTGTTGTTTTATTGTCTGTTTTGCAGCAATTAC
>bat_probe_1314
TAACGCTGTGCATGCTGCAACTGATATGGATCAGTTTTGTGCATTGTGTACTTCTGGTTTTGAGGTTTTCATACCACGTGTTCCAGACTGTCCACCTATTTTGAATGACATAGATGGAGG
>bat_probe_1315
AAAGACCACAAAGTACAAACCTTCTATCCTCAGCTCCAGTCAGCTGAATGGAAGTGTGGTTATTCAATGCCATCAATCTACAAGATTCAGCGCATGTGTTTGGAACCTTGCAATTTGTAC
>bat_probe_1316
TATGGTGATGCTTATGTGGCTTTTAGTGGTAATATTGATAATGGCCATTACACAGTTTTTGATAATAAATTATCTAAGATGTATGATGGTATTAAATGTGTTAAAACCACACTTGACACA
>bat_probe_1317
CCGAGAACAAGCCATTAAAGAAGTACGTGGCTGGATAGGGTTTGATGTAGAAGGTGCTCATGCGTGTGGTCCTAATATAGGTACTAATTTACCCCTACAGATAGGATTTTCTACGGGTGT
>bat_probe_1318
TATGTGGCTGGTTATAAAGTATTACCTCCTCTTATGGATGTTAATATGGAAGCCGCGTACACTTCATCTTTGCTTGGCAGCATAGCAGGTGTTGGCTGGACTGCTGGCTTATCCTCCTTT
>bat_probe_1319
TCTAATATGGAAGGTGTTATGTATGGTGGTTTTGACGATCAGCCATCTCTTCAAATTGAAGGTGCTGATTGTTTAGTTACCGTCAATGTCATAGCATTTCTATATGGTGCCATACTTAAT
>bat_probe_1320
CTATTAACGCTTTACCTGAGACAACTACAGATATACTTGTCGTGGATGAAGTTAGTATGTGTACTAACTATGATTTGAGCATTATTAATGCTCGCATTCGCGCAAAGCATATTGTTTACA
>bat_probe_1321
AGGTGGTTTGCATTTATTAATCGGTCTTGTCCGTCGTAATATTGAGTCTAAGTTGACTGTTGAATCTGTCCTAGGAAGTGACACTGTCACATCCTATGCTGTTGTGGATCAAAATACAGC
>bat_probe_1322
CAGCATACCATGCAAATAGTTGATAAGGACGGTACTTATTACCTTCCTTACCCTGATCCTTCTAGGATATTATCTGCAGGTGTGTTTGTAGATGACATTGTTAAGACTGATGCTGTAATT
>bat_probe_1323
AGACGACTACTAAGTGGGCTGGCTGCGCTGTTGAAGGCATTTACACTAATGCCCATTGCTTCTTTTCGCGCACTGGTATGCTAGTGGAGAAGCAGTTTAAAGCTAGTAGTTTGGGTTTTA
>bat_probe_1324
TCTGATGTCACTCAGTTGTGGTTAGGTGGTATGTCCTATTATTGTAAGGAACATAAACCACCTATTTCTTTTCCTTTGTGTGCTAATGGTCAAGTTTTCGGCCTTTACAAAAATATTTGT
>bat_probe_1325
TGGGTTTTAAGTTTAATGTTGAATTGCCAGGTTATAGCAAACTCTTTATAACTAAGGAGCAGGCTATAAAGGAAGTTAGAGGATGGATAGGCTTCGATGTAGAAGGAGCCCATGCTTGTG
>bat_probe_1326
AAGTTAAGTGTAGTTCTTGGTCCCAACTTGTTGAGATTATTGATACTGCTCTTACTGCAACTAAGTCATACTACAATGTTCCAGAATATTTTATCTATGATGAGGAAGGTGGTAATGACC
>bat_probe_1327
AATGGTTCGGACACACATCATGTGTTCCGTGCTTTTGATGTTTACAATCGTGATGTCGCGTGTATTAGCAAATTTCTTAAGGTGAACTGTGTTCGCCTCAAGCATCTTGATAAGCACGAC
>bat_probe_1328
ACTGCCTAAGTTTTACCTACATTCCAATGCTGAAAATGCTACCAATTGCACAGAACCAGTACTTACCTATGGTAAAATTGGTATTTGTGAAGATGGTAGCATTACTGAAGTCAAACCACG
>bat_probe_1329
CTTTGGTAGATGATCATGGATTAGTTATTAATGCAATTTTGTGGCTTTTGTTTTGTGTATCTGTTATTATAATTTGCTGTGCGTTAATACAACTTGTACAGTTGTGTTTTATATGTCATA
>bat_probe_1330
TGTCGGTTTGATACGCGCGTCATGTCAAAATTGAACTTGCCAGGATGCAATGGTGGTTCACTATATGTGAATCAACATGCATTCCATACGGAGGCTTTTGATAAAATGGCTTTTGTTGAT
>bat_probe_1331
ATATTATGGAAGGATCTTTGTTAAAACTTACAGTGGATATTAATAACCCTCGAACTCCACCTTACTCTTTTATTAGAGTTAGTACTGGTCAAGCTATGAGTTTGTTAGCTTGTTATGATG
>bat_probe_1332
ACAATACTGAAGGTGGTCATTGTTTTGTGTATGCACTTATAGCTGACAAACCTGACTTAAAGGTTGTCAAGTGGGAATATGATGGTGGTTGCAAGACTATTGAACTTGAACCTCCATTGA
>bat_probe_1333
TACTATTAAGGCTCTAAAGAAAGCTATGCATATTGCAAAAAGTGTTTTAGATAAAGATATAGCCACTACTAGAAAGCTTGAACGTATGTCAGAATTGGCCATGACTGCAATGTATAAACA
>bat_probe_1334
ATTTTTCCACTAGGGAAGAAGGTGATGCCCTTTGGCTTAATTACAAAGGTGCTATCAAGCTTCCTAAGGATGATCCTAATTATAATCAGTGGGTTAAAATTTTGGAAGAGAATTTGAATG
>bat_probe_1335
GGTATGCTTGTTCCTGGTTTACCGGCAAGATTCTTGCGTGTGGGTACTACTCTCTTACCATTGGTTAATTATGGTTTGGGTTCTAGTGGTAGTGTTTGTTACACTCCACATGATGCTATT
>bat_probe_1336
ATCTGGTAAAGAACGTGCTCGTACTGTTGGTGGTGTTTCATTATTGGCTACTATGACTACTAGGCAATTTCATCAGAAGTGTCTAAAGTCCATAGTTGCTACTAGAAATGCTACTGTTGT
>bat_probe_1337
GGTCCTACCAAACAATGCCGTCCCGCAGGGAATTGGAGATAAGGACCAACAAATTGGATACTGGGTTGAACAACAGCGCTGGAGAATGCGCCGCGGAGACCGAGTTGATTTGCCATCCAA
>bat_probe_1338
TAATTAAAAATGGCAAGTTGTTAATTCGCAACTCGCAGAAATTATTGAATTTTAGCAACCATCTTGTTACAACTAAATGAAACTTTTTATAGTTTTTGTGCTCCTTTTTAGGGTGTGTTA
>bat_probe_1339
CTAAGTGTGATAGAGCGTTGCCCAACATGATTAGAATGATTTCTGCTATGATTCTTGGCTCCAAGCACGTTAACTGCTGCAATGCCACGGACCGGTATTACAGGCTTTGTAATGAGCTGG
>bat_probe_1340
GCAACCATGACCAACACTGTCAAGTGCATGGTAACGCTCATGTGGCTAGCTGTGATGCTATCATGACTAGATGTCTTGCAGTCCATGAGTGCTTTGTTAAGCGCGTTGATTGGTCTGTTG
>bat_probe_1341
CAATGAGTTGGCACAAGTGCTCACTGAAGTTGTTTATTCCAATGGTGGTTTTTATTTTAAACCAGGAGGTACAACTTCAGGTGATGCAACTACAGCTTATGCCAATTCTGTTTTCAACAT
>bat_probe_1342
ATCTTTTTGACGTTGGTTACTCAGTTAATTAACGAACTCTATGGATTACGTGTCTCTGCTTAATCAAATTTGGCAGAAGTACCTTAATTCACCGTATACTACTTGTTTGTATATCCCTAA
>bat_probe_1343
ACTGTTAAAACCACACCAGGTCTTTGTGAGAGTGATGAATTGGGTTCTAAGTGCATTGTTGCTAAGGACGGCGTATTAGTCTCTGCTAATTTAAGTTATTGGCAGTGGTCACCGCGTAAC
>bat_probe_1344
TTGTTACCTCAGGAGCGATACACTAAGTTAGTCGGTTTGTATCCAGCTATGAATGTGCCAGAGAGCTTTGCTAGTAACGTTGTACATTACCAACGTGTTGGTATGTCGCGTTACACTACT
>bat_probe_1345
ACACTTTAGATGATATCTTACAACAGGCTAATAAGTCTGTTGGTATTATATCTATGCCTTTGGGATATGTGTCTCATGGTTTAGACTTAATTCAAGCAGGGAGTGTCGTGCGTAGAGTTA
>bat_probe_1346
TTTTCTAAGTTTGATATACAGCCACCATCTCAAGTTGTGCTAGCTGGTCTTTTACCAAATCAGACAGCACAATGGAAGTGCACCACAGCAAATAACAAAAGAGATGAGGGTGTTGGTGCT
>bat_probe_1347
GTCGCATTAAACAAATGGATGGTGAAAATGTTTCCAAAGATGGTTTCTTTGTTTACGTTAATGGTGTTATTACTGAGAAATTAGCTTTGGGTGGTACTGTTGCTATTAAAATCACTGAGT
>bat_probe_1348
GCACCAAGTTCAGTTAACAGACAAATACTGCAGTGTTAATGTAGTAGCTTGGCTTTACGCAGCAATACTTAATGGTTGCGCTTGGTTTGTAAAACCTAATCGCACTAGTGTTGTTTCTTT
>bat_probe_1349
GCAGTTCAGGTTGATAACGGTTCTAGTATTAACCGTAGGCAACTTGAAGTTGTTAAAATGTTTTTGGCAAAGAATCCGTCATGGTCTAAGGCTGTTTTCATCTCTCCCTATAACAGCCAA
>bat_probe_1350
GTAGCTCGCCATGATTTCTTTAAGTTTAATATTGATGGTGAGATGACACCGCACGTGTCGCGCGAGCGTCTCACTAAGTATACAATGGCCGACTTGGTTTATAGTTTACGCCATTTTGAT
>bat_probe_1351
CCCACAGATGTGGTTATCCAACATCTAAGAAATTGGAATTTCAGTTGGAATGTAATTCTTACAATATTTCTAGTTGTCCTTCAATATGGACACTACAAATATAGTGCTGTGCTTTACATC
>bat_probe_1352
TGAATGCGCTCAAGTGTTGAGTGAAATGGTGCTCTGTGGTGGTGCACTTTATGTCAAACCAGGCGGAACCTCTTCTGGTGATGCAACCACAGCGTATGCTAACTCTGTTTTCAATATTTG
>bat_probe_1353
TCACTCATGATTCATCAAGTGCCATAAATAGACCACAACTCGGTTTAGTTAAAGAGTTTTTAGTTAAAAACCCTAAGTGGCAGAATGCAGTTTTTATATCACCTTACAATAGTCAAAATG
>bat_probe_1354
GATCAATGGCCGTCTCACATCTCTTAATGCATTCGTTGCGCAACAACTTGTGCGTACTGAAGCTGCTGCCAGATCCGCCCAATTGGCTCAAGATAAGGTCAATGAGTGCGTGAAATCGCA
>bat_probe_1355
TGTTTTAACTCCTATGGAGGAAGACTTTCTTGTGCTGGATAGCGATGTTTTTATTAAGAAGTATGGCTTGGAAGACTATGCTTTTGAACACGTAGTTTATGGTGATTTTTCACATACTAC
>bat_probe_1356
GTTACCTACACCAGCTTGAATTACCAAATGGTACTCATACTGGTACAGACTTTTCTGGTGTCTTTTATGGTCCATTTGAAGACAAGCAAGTGCCTCAATTAGCGGCGCCTGATTGTACTA
>bat_probe_1357
TGCTAAAGCAGAGCCATTAGGCCCAGCCTATGCACCTACTTTTGTGTCCGTAAATGATAAGTTCAAATTGAATGAGTCACTTTGTGTACATTTTGACACAACGGAATTACAGATGCCTTA
>bat_probe_1358
ACATGTTATAATAGTGTTGAACATCAATATTACTGTTTCAACCATGCCATGGGTTGTGATTATATTTACAACCCTTATGTTATTGACATACAACAGTGGGGTTACACCGGTTCTCTTAGC
>bat_probe_1359
TTTAAAGAGTTGTTGTATTTTCAGAATAATGTTTTTATGTCTGAAGCTAAGTGTTGGGTAGAACCGGATATAACTAAAGGGCCTCATGAATTTTGCTCTCAGCATACTATGTTAGTAGAT
>bat_probe_1360
CTGTTTTGGCTATGTCTGGTCAAATTGTCTTTAACTGTGTTTTAACATGTGTTGTAATTATGACCTGTTTGCTTGTCACAAAGCTTAAGCGTATGTTTGGTGACCTTTCGTTAGGTGTTT
>bat_probe_1361
TGGGCGACGTGGTCCAGACCAAACTCAAGGAAACTTTGGAGACCAGGAGTTAATCAGACAAGGAACTGATTATAAACACTGGCCGCAAATAGCACAGTTTGCTCCAAGTGCCTCTGCATT
>bat_probe_1362
AACGAACCAATTATGTCTGGACGGAATAAGCCCCGTTCTGGCACTTCTACTCCTAAGGTTACGTTCAAACAAGAATCTGATGGTTCCGACTCTGAATCTGAACGTCGCGCTTCTATTCGC
>bat_probe_1363
ATGTAGCTAAATATACTCAGTTATGTCAATATTTAAATACATGTACACTAGCTGTACCTGCAAAAATGCGAGTTATACATTTTGGTGCAGGTAGTGATAAGGGCGTTTGTCCTGGTACTT
>bat_probe_1364
GGCGTGGTGGTAATTTTAAATTATTGTCTAGTATACCTGAACGTAGTGGTATAGTGTTACGCAGGAGTTTTAAATATAATTTTAGAGCTTTGCGTTCTAATGTGGCTAGTAAACAGAAGT
>bat_probe_1365
ACTTTACCTTGATCTTCTGAACAGACTACAAGCCCTTGAGTCTGGCAAAGTAAAGCAATCGCAGCCAAAAGTAATCACTAAGAAAGATGCTGCTGCTGCTAAAAATAAGATGCGCCACAA
>bat_probe_1366
TTTCGGGGATACGGTGGAAGAAGCCCTAGCGGAAGCACGTGAACATCTTAAAAATGGCACTTGTGGCCTAGTAGAGCTGGAAAAAGGTGTTTTATGCCAGCTTGAAGAACCCTATGTGTT
>bat_probe_1367
CATGTAGATGGCGACTTTAGTAAGCCGAAGCGCGTTTGGGACATATGTAAATATGACTACACGCAGTTTAAGTACTCATTATTTAATAAGTACTTTAAGCATTGGGACATGCAGTATCAT
>bat_probe_1368
ATGACGGTGTTGTGTGCTATAACAAAGACTATGCTGATTTGGGTTATGTGGCAGATATTAATGCCTTTAAAGCTACCCTTTATTATCAGAATAATGTCTTTATGAGCACTGCTAAATGCT
>bat_probe_1369
TTAGTCTCCATAGACATCGACTCTCCCTTAAGGAATTAATGATGTATGCTGCTGATCCAGCCATGCACATTGCTTCCTCTAATGCTTTTCTTGATTTGAGGACATCATGTTTTAGTGTCG
>bat_probe_1370
GATGTTAGTTCTGCCGTCTACGCTTTTAGCGTGTCCGCAGCTAACGGTTTCACAGATTGCCGTTTTGTGGCCCAAGGCTTAGAACATTGCCTTGTTGGTATTGAAGCTGATGACTACGTC
>bat_probe_1371
AACCACGGTTATTGGGTTCGCACTCAGCGCAATTTTCAGAAGGGTGGCAAACAAGTTGCTGCTAATCCCAGGTGGTATTTTTATTATACAGGCACGGGTCGCTATGCAGACCTACGCTAT
>bat_probe_1372
ACTTGCACAAGTTCTTACAGAGGTTGTTTATTCAAATGGTGGGTTTTATTTTAAGCCAGGTGGTACTACATCTGGTGATGCTACTACAGCTTATGCAAATTCTGTTTTTAATATTTTTCA
>bat_probe_1373
GTGACAGTGATCTTGTTCAGCATGGTGTTGAAGCTAAGCATTTTCCAACAATTGCGGAGCTGCTTCCTACTCAGGCTGCATTAGCCTTTGGTAGTGAAATTACCACCAAAGAAGCTGGTG
>bat_probe_1374
GCGCCCACTCATCAACATGACGTAGCAGGGTTTTGGACTATTGCCGCCACAAACTTCACGGATGTGCTCGTTGAGGTGAACAACACAGGCATTCAGAGGTTGTTGTATTGTGACACGCCT
>bat_probe_1375
AGTTTTCCACAATTGCACTTCTGTTGGACTGAGAAACCAGCGGTTTGTGTATGATACTTTCGACAATTTAGTTGGTTACCATTCAGATAATGGTAATTACTATTGTGTCAGACCTTGTGT
>bat_probe_1376
AATGGCTCGTGGGCCATTTTTAATGACCACCATCTTAATAGACCTGGTGTCTATTGTGGCTCTGATTTTATTGACATTGTCAGGCGGTTAGCAGTATCACTGTTCCAGCCTATTACTTAT
>bat_probe_1377
GACTTTCTAACGAGCTTGCACAAGTTCTTACTGAAGTCGTGTATTCAAACGGTGGGTTTTACTTTAAACCTGGTGGTACTACTTCTGGAGATGCTACTACTGCATATGCTAATTCTGTCT
>bat_probe_1378
TACTGAAGGTTTACAAGTCTTACAACCACTGGCTGCTAAAACTGGTGTGTCTGTTGAACGTATGCTTTCAGCTTTAAAAGTGTTGCTTTCAGCAGGGTTTTGTGGCCGTACTATAATGGG
>bat_probe_1379
CTTCACGCTCTGACTCTCGTAGTCAGAGCAAGAGTAATAATCAATCTCGGTCTAATTCAAAGGCACGTGATCAGTCTGGAACCAGAACTCCAAAGAATGCTTCTCAGAATCAAAAACCTA
>bat_probe_1380
TGGTTCCACTTTTGACAATACTACTCAGTCAGCTGTCATAGTTAACAATTCCACACACATTATTATACGTGTGTGCAATTTTAACCTATGTAAAGAACCCATGTACACAGTGTCTCGTGG
>bat_probe_1381
CTTGAGACAACCTAACTTAGCTCTTTATAAAGAGGGTGGTAAGTTTATGATTACATCTCGTGTGATGTTTGAACCACGTGTTCCTACTATGGCAGATTTCGTCCAAATTGAAGATTGCAA
>bat_probe_1382
AATAGTCGAACACACCACCCCCTGGTTGCTGCTCTCAGGCACACCAAATGAAAAATTGGTGACAACCTCCACGGCGCCTGATTTTGTAGCGTTTAATGTCTTTCAGGGCATTGAAACGGC
>bat_probe_1383
CTCGTTGGCCTTAGGTTTAAAAACACTTGCCACTCATGGTGCTGCTGCAATCAATAGTGTCCCGTGGAGTAAGGTTTTGGCTTATGTTAAGCCTTTTCTAGGACAGGCAACAGTCACAAC
>bat_probe_1384
GCGTAAGCATTTCTCCATGATGATTCTTTCTGATGATGCCGTTGTGTGCTACAATAGTAACTATGCGGCTCAAGGTTTAGTAGCTAGCATCAAGAACTTTAAAGCAGTTCTTTACTACCA
>bat_probe_1385
GGAATGTGTCACGTCGTCCTATGCAGCAGCCACACTTAAAGAGATTATCGGACCCAAGGAGTTGCTACTTAGTTGGGAACCTGGAAAGATTAAGCCACCTCTTAATAGGAATTCTGTTTT
>bat_probe_1386
AGAATGTTGCCTTTGATGACAATGTTACAGTTACTGAGATTGACCCTATTTTTAAGGTTAAACTGTCCTTTGAGTTTGAGGATGAAAAATTGATTGAACTTTGTAAGAAGGTTATTGGTA
>bat_probe_1387
GTTGGGATTATCCCAAATGTGACAGAGCTATGCCTAATATGTTGCGTATTTTCGCATCATTAATCTTGGCTCGTAAGCACTCGACGTGTTGTACGCTGAGTGAGCGATATTATCGCCTTG
>bat_probe_1388
TGCCCCTTTGCTAAGGGTGACAGCTGTTCTTCTAATTGCAAACATTCAGTTGCTCAGTTGGTTAGTTACCTTTCTGAACGCTGTAATGTTATTGCTGATTCTAAGTCCTTCACACTTATC
>bat_probe_1389
GTCTTTGCGATGCAGCTAACCCTACTAATTGTATAGCCCCTGTTAATGGCTACTTTATTAAAACTAATAACACTAGGATTGTTGATGAGTGGTCATATACTGGCTCGTCCTTCTATGCAC
>bat_probe_1390
CGCAGGTTGTCATAGCTGACACCTTACAGGAAACTCCTGTTGTGTCTGATACTGTTGAAGTCCCACCGCAAGTGGTGAAACTTCCGTCTGAACCTCAGACTATCCAGCCCGAGGTAAAAG
>bat_probe_1391
ATTGTCAAACACTTTCGGTGCTATCTCTTCCTCTATCAGTGACATCCTTGCCAGGCTTGACACTGTTGAACAAGAGGCTCAAATTGATCGGCTGATCAACGGACGCCTTACATCTCTTAA
>bat_probe_1392
GGCTTGTGTGTTTTATTGAGAGATTAGCGCTAGCTATCCGTGTCCACTCCATGGCACCTTTTGTTTCTACTGCTGACAACTTTGCGGTGTTGCGTACCACTTGCAGTAGATTTGTTTTTC
>bat_probe_1393
CTTCTGATACGGCTCACGCCTGCAACATAAATCGGTTTAATGTTGCTATCACACGTGCTAAGAAGGGTATCTTCTGTATTATGTGTGATAAACTGCTGTATGAAGCGCTTAAGTTCTTTG
>bat_probe_1394
AATAATCAGTGATATGTACGATGCGCGTACTAAGAATGTTTCAGGTGAGAATCTCTCTAAGGACGGATTTTTTCCCTTCTTAGTGGGTTTTATTAAAGACAAGTTAGCTATAGGTGGTTC
>bat_probe_1395
GATGGGAAGATTTGCCTGGTGGACTGTGTTTTGCACCAATGCAAATGCATCCTCTTCGGAAGGATTTCTCATTGGAATAAATTACTTAGGAGAGCTAAAAGAAGTTATAGATGGCAATGT
>bat_probe_1396
TGGTTTGCCTGCCAACTCTAATGTTTTTGTTAGTGGTTATTTGCCGATTGAAAACAATTGGCGTTGTCAGACAGGTGATACTGTTTATAACAATGTCAATGCTGTTTATTGGTCATACTA
>bat_probe_1397
TATGGTATTGTTGTCATCTGTGTATCACTTGTATGTGTTTAATCAAGTACTATCAAGTGATGTTATGTTTGAGGATGCCCAAGGTTTGAAAAAGTTCTACAAAGAAGTTAGAGCTTACCT
>bat_probe_1398
TGTGTTTTATATGTCATAGACTTTGTTCTAACACTGTATACAGACCTGTTTACAAAGCCTACAAAATTTATCAAGATTATATGCAAATTGAACCGCTTCCAGTTTTAAATGTCTAAACGA
>bat_probe_1399
AGCATTGTTTAACAATGAAGGTGGTAAGACTTTCATGTATGCTTTCATTGCAGATAAACCAGATCTTAAAGTTGTCAAATGGGAATTTGATGGTGGTTGCAATGTCATAGAACTTGAACC
>bat_probe_1400
GATATACAACAGACCTTCTTTGATAAAACTTGGCCTAGGCCAATTGATGTTTCTAAGGCTGACGGTATTATATACCCTCAAGGCCGTACATATTCTAACATAACTATCACTTATCAAGGT
>bat_probe_1401
TGCTAGTCGTCAACTTGCTTTGCAGAAAATTAATGAATGTGTCAAATCTCAGTCTAGCCGATTTGGTTTCTGTGGAAATGGCACTCATTTATTTTCAATTGCTAATGCTGCCCCTAATGG
>bat_probe_1402
TCAGCACTGCCAAGTGCATGGTAATGCTCATGTAGCTAGTTGTGATGCTATCATGACTAGATGTCTCGCAGTCCATGAGTGCTTCGTTAAGCGCGTCGATTGGTCTGTTGAATATCCGAT
>bat_probe_1403
TAATCGTAATGGTAGCATTAAGGTTGGTAGTGGTGTGCTTATTAAGTGCAAAGAACATTCCATCCTTAATGTTGTGGGACCACGCAAAGGTAAGCACGCAGCTGAGTTGTTGACAAAAGC
>bat_probe_1404
GACACCTGTTAGTGTTGACTGTAATATGTATGTTTGTAATGGTAATAGGCATTGTCTTCGCCTTTTAGGTGAATATGTTACTGCTTGTAAAAATATTGAAGCTGCACTTCAGCTTAGTGC
>bat_probe_1405
GCTTTTATCTCTGATAAACCAGATTTGAAAGTAGTCAAATGGGAATTTGATGGTGGTTCTAATGCAATTGAGCTTGAACCTCCTTGTAAATTCTTAGTGGAAGCACCTAGTGGTCCTGTT
>bat_probe_1406
ATCAGAAGATCAAAAGGAAGTGCAACAAGCATTGGCTTTTATTGAAGATAAGCCTGTTGTTGTAAAACCTGATGTCTTTGCTTTTAGCTATGCCAGTTATGGTGGCTTGAAAGTTCTTAA
>bat_probe_1407
GTACGCGGCTTTCCTGGGAATGGAGTACCTGTCGTGGACTCATACTACTCATTGCTTATGCCTTTAATGACAATGACTAAAATGCTTGAGGCAGAGACACATGTAGATTGTGACCTGACT
>bat_probe_1408
TAAATGCAATTCTCTGGCTTTTTGTACTCTTTTTCGTGCTAGTTATTAGCATCACTTTCGTCCAACTTATAAACCTTTGTTTTACTTGCCACCGGTTGTGTAATAACGTTGTTTATAAGC
>bat_probe_1409
CTTGCAAATTTATGGTAGAGACACCAAAAGGTCCTACTTTGAAATATTTATATTTCACTAAAGGGCTTAATAATTTGTGTAGAGGTACGGTACTTGGTACGCTTGCATGCACGGTACGTT
>bat_probe_1410
TTCACTTGGAAAGAGGGTAGGTCTGTCTATGGTAATGTTTGTCGTCAAGATTTGACTGAATATACCATGATGGACTTATGTTATGCATTGCGCAACTTTGATGAAAATAATTGTGAAACT
>bat_probe_1411
TTTTTAACCTTATTAATAGGTTATTTAGATGCACCTTAGGTAATTATGAATATGTCGTTAGCTCTCAGGAGTTGCGATATATGAATTCTCATGGTTTGTTACCGCCTACAAATTCTTGGC
>bat_probe_1412
TACCCTACCATGTAACTCATTCTGTAGTGGGTTTGGATGTTAGGATTTATTATGAAAATGAAGCTGCAAGTAATCTCACTTTGTCTCCTTCAGATCCTGTGTGTGTTGATAGCTCACAGT
>bat_probe_1413
AGAGCCAGTTGTTGAAGATGTGAGTGACATCATTGAGGTAAACAAAGCTTTTGCTATTGATGACTCACCAAAGAGAGCTATTAGTCCATTTGGTTTTGACACAAATGAGATTAATGGACG
>bat_probe_1414
CCAGCCAACGGGCCTTGGTGTACGTAAGTCATCTGAAAAACCGTTGGTTCCCAAATTTAAGAACAAATTACCCAATAACGTGGAAATCGTTGAACCTACCACACCAAACAGCTCCAGAGC
>bat_probe_1415
GGCCAAACGGTTTAAGACGGCTGGCGCCCTTTTGCAAAAGCTGTACAATGCATTTTTGGATACTGTGACCAGTTTTATTAAGGTGGCCGGTGTTGCTTTTAAATACTGTGCTACATGTGT
>bat_probe_1416
TTATTGTATTGACTTTAAAGTGTTTAGGTTTATGTTGTGGTGTAAGGATGGGTCTATTTCCACATTTTACCCACAATTACAAGCTAAACAGGATTGGAAACCTGGTTATAGTATGCCAGC
>bat_probe_1417
ACGGTGTTATGCTTTCTCCACATGGGTTAGCAAAACAAGGCATTTTACATGTTGTAGGTCCTGATAAGCGTAAGAAGCAACCAGTTGACCATTTACATGCTGTTTATCGTTTGTATAATC
>bat_probe_1418
GCTAATGATCTTCGTGCTCCTACAGGTGCTTTTGATTCAATGTCACTTAGTCTGAAGCTTATGGGTCTGGGTGGTGAGAGAACTATTAAGATCTCCACTGTACAGTCTAAATTGACCGAT
>bat_probe_1419
GACGTCAAACAGTTTGCTAATGGGTTTGTCGTCCGTATAGGAGCAGCTGCCAATTCCACTGGCACTGTTATTATTAGCCCATCTACCAGCGCTACTATACGAAAAATTTACCCTGCTTTT
>bat_probe_1420
CTTATGTTGCACTTTCAGATAGGTTTAAAACTGAAGGTGATCTTGCCGTACAGATCGGCAGTAAGACACCTTGTACCTATGAGAGGGTTATTTCATTTATGGGTTTTAGATTTGACCTCA
>bat_probe_1421
TCGGACCAGATATTTTCCTTGCTACATGTTATAGGTGTCCCAAGGAAATAGTTAGTACTGTTAGTGCTCTTGTTTATGACAACAAGCTTAAGGCTAATAAGGAAAGCACTAAGGAGTGCT
>bat_probe_1422
GATCTTCGTTTTCCTCGCGGACAAGGTGTACCTATAAGTCAAGGTGTGGACCCGATCTACAACCATGGCTACTGGCTTCGAACTCAGCGTTCATTCCAAAAAGGAGGGAAACTTGTGCAG
>bat_probe_1423
TCTAATGTTTGCATCACTAGGTGTAATTTAGGCGGTGCAGTGTGCAAGAAGCATGCTGATGAATATAGGGCTTTCCTCGAACAGTATAACCTTATGGTTAGTTCTGGGTTTACTCTATGG
>bat_probe_1424
CTTGACGTTATTTTGCCTGGTGAGTTTTCCAAGAAGCAGTTAGGACTGCTCCAACCTACTGACAATTCTACAACTGTTAGTGTTACTGTATCCAGTAACATGGTTGAAACTGTTGTGGGT
>bat_probe_1425
GTTCAGAAGATTTACGTTGATGGTGTGCCATTTGTAGTTTCCACTGGTTACCATTATAGAGAGTTAGGTGTTGTTATGAACCAAGATATTAGGCAACACGCCCAACGTTTGTCTCTGCGT
>bat_probe_1426
CTGTTAGGTTGCAGGCTGGTAAACAGACTGAGCTAGCATGCAATTCTTCTTTGCTCACTCTTTGCGCTTTTGCTGTTGACCCTGCTAAGGCCTATGTTAGTGCTGTTAAACAGGGCGCTA
>bat_probe_1427
TCTAACTGCACCTAGAAATTCTTGGGAGGCTATGGCTCTGAACTTTAAGTTAATAGGTATTGGCGGTACACCTTGTATAAAGGTTGCTGCTATGCAGTCTAAACTTACAGATCTTAAATG
>bat_probe_1428
CCTGGCGCAGCATTTAGTGTGTTAGCATGCTATAATGGTCGTCCGACTGGTACATTCACTGTTGTAATGCGCCCTAACTACACAATTAAGGGTTCCTTTCTGTGTGGTTCTTGTGGTAGT
>bat_probe_1429
TTTGTGACTTTGCCCACGTTTAATGATCACGGGTTCGTTAATGTCACTGTGGGTGGTACATTTGACACGTCATACCCACCAAAGTTCACTGCTAATGGCACCTTTGTTAATAACGGCACT
>bat_probe_1430
ATTGATATATTGCAAAATAAGTCTGAACAACTTTTAGCATCAACTGAAAGGCTTCAACAACTTATTGATAATCTCAATAAGACTTATGTTGACCTCGAGTGGCTCAACAGATTTGAACAA
>bat_probe_1431
CACTGAGGACCCACGTTGGCCCCAAATTGCTGAGCTTGCTCCTACAGCCAGTGCTTTTATGGGTATGTCGCAATTTAAACTTACCCATCAGAACAATGATGATCATGGCAACCCTGTGTA
>bat_probe_1432
TTGGAAGATTTTGGCCAAATACTTGCTAATAATACACGACCACCAATACCTGATTTTGGTTTAGATGTTTACAATAATACAATTCTCAACCTGACTGCTGAGATTGATATATTGCAAAAT
>bat_probe_1433
TCAACCAACATCCCATGTTAATGCAACTGCCGCCTACGGCCTTTGCAACACTGAAAACCCACCAAAGTGCATTGCACCCATTGATGGGTATTTTGTCTTAAATCAAACTATCAGCACTGT
>bat_probe_1434
AAATACCGCTGAAAGAGGTGATGGAACATTTAAGAAACTGGAACTTCAGCTGGAACATAGTGCTTACTGTCTTTTTGATAGTAATGCAGTATGGCCATTTCAAATACTCGACCATTTTGT
>bat_probe_1435
TGAACATAAGGTTATTACAGAGTGCGTTACCATAGTTTTAGGTGACGCAATTCAAGTAGCCAAGTGCTATGGGGAGTCTGTGTTAGTTAATGCTGCTAACACACATCTTAAGCATGGCGG
>bat_probe_1436
AGTCAGTTATGAAGTTCTTGATGACACCTTTTGAGGAAAATGCTGCAACTAAAGAAGTGCTTGAAACACCTGTGGTTGAAATAACAACTGATGTTGTTGCGCCATTTTACACTATTGGTT
>bat_probe_1437
ACCCAGTGTGCTGTAATTGCTGTTGTTGCTGCTGTTCTTAATAGCTTGTGCATCTGCTTTGTTGCCTCTATACCATTGTGTATAGTACCTTACACTGCATTGTACTATTATGCTACATTC
>bat_probe_1438
GCACTAATGGTGGTTACAATTCTTGGCATTTAGTCGAGGGTGAACTATTGGTGCAAGACTTACGCTTAAATAAGCTCCTGCATTGGTCTGATCAAACCATATGCTACAAGGATAGTGTGT
>bat_probe_1439
ACAACTTTATACTGGGTTCCAGGGAAAGCAAATCCTTGGCAGTACTATGTTGGAAGATGAATTCACACCTGAGGATGTTAATATGCAGATTATGGGTGTGGTTATGCAGAGTGGTGTGAG
>bat_probe_1440
AATCAGGCTCTGGGAGCTATGCAAACAGGCTTCACTACAACTAATGAAGCTTTTCGGAAGGTTCAGGATGCTGTGAACAACAATGCACAGGCTCTATCCAAATTAGCTAGCGAGCTATCT
>bat_probe_1441
TTCAACATCTTGGCTGCTAAGACTGGTGTTGATGTTCAACGTATTCTTGCTTCTATTCAAAAACTAGCTAAAGGCTTTGGTGGTCGTAACATCATTGGATATGCATCACTCACTGATGAA
>bat_probe_1442
GCCAAATTAGGAGGTCCCAATCTCAACAAGATTTGAATGTTGATGCGCCTGCGTTCACCCCGGCACCCCCAGCTACTCCAGTTTCCCGAAACCCTGATTTTCCTGAGGAAGAGGTTGAGA
>bat_probe_1443
TGCCACTTGTAAATTGCAACCTGGCATGATTTTTGTTTTGACTTCACACAATATCCAGCCATTAAGAGCCCCTACTATTGCAAATCAGGAGCGTTATGCTGCTATTTGCAAACTTAAGCC
>bat_probe_1444
ATTGACTTCCAAGATGAGTTGGATGAGTTTTTCAAAAATGTTAGCACCAGTATACCTAATTTTGGTTCTCTAACACAGATTAATACTACATTACTCGATCTTACCTACGAGATGTTGTCT
>bat_probe_1445
TGTACTTTTCCCCGGCCAAAAATACAGTAGCGATTGTAATGTCGTACGGTATTCTTTGGACGGTAATTTCAGAACAGAGGTTGATCCCGACCTATCTGCTTTCTATGTTAAGGATGGTAA
>bat_probe_1446
TTTCTTGAAACCATGGATCTGGTTTTTGGCTGTGGTGGTGGCACTTCAATTCCAGTAGATAACTACATGTGTGGTGCCAACGGTAAGCCAGTTTTACCAGAAGATATGTGGTGCTTCTGC
>bat_probe_1447
CCAGTACAGCTTGCAGATGGTATCCCTAAGGGTTTTTACGCAGAGGGCCGCAATTCACGTGGCAATAGTCGTAATAACTCGCGGAGTTCTAGCAGGGCCTCTTCTAGAGGTAGTTCTAGA
>bat_probe_1448
TAACAAAGCCAAATGGTTTTGTCCTACTAATGTTGGTAGGCCTGTTGGTACAGGTGTTGGTATAGGTGTGTATGCGCAGACTGCTCAAGCTTCCTATGAGACTGGAGGATCGGGTGCTGG
>bat_probe_1449
CCATGGTTTGTGTTGAAGTGTGGTTCACTTCTTGAATCTGCGTGGGACGCACTCATAATGGCCGTTAAACAGTTACCTGTTATGGCTAGTGATGTGCTGAAATTCTTTAATAACCTCAGT
>bat_probe_1450
CTTTGTCCAAATTAAAGATTGTCAAGTTGACTATCTTAATTTGACATTAGATTAGGTTAATAATGTGATACCTGATTATATTGATGTAAATAAAACTTTGGAAGATTTTGGCCAAATACT
>bat_probe_1451
TAGTGTTGCAGGTTATGTAGCAAAGCCGGCACTTGTTGACACACTGTTTGAGGCTAAACCTGTTCAGGTTGTCGTTACTCAAGACCAGCGTAGTTTTCACACTGTGGAATTGTCGACTAG
>bat_probe_1452
TTATATGCACTTTAAAATTTGTAAGTGGAATGGCAAGTATAGTTTTATTAATAACCCATACCCTAGTAGAGGTGTGTGTATGTATAATAAAAAATTTCGATTTGTTTTTCCACATGCGCG
>bat_probe_1453
ATTACAAACAAGACTTTAGCAACCCCACGTGTAGAGTGCTTGCTACTGTTCCACAAAACCTTACTACAATTACTAAACCTAGTAATTATGCTTATCTTACGGAGTGTTATAAAACCACTG
>bat_probe_1454
AAATTCTTATGGTGTCACCTCTAAAGGCCACTAATAATAAGAATTTTAATCTTAAACAGCGTTTGCTCTATACTTTTTATGGAAAAGATGCTGTTCAACAACCAGGTTACATTTACCACT
>bat_probe_1455
CAGAGTGTTATAAAACCAGTTCATATGGCAAGAATTACTTGTACAATGCACCTGGCGGTTACACTCCTTGTTTGTCTTTAGCCTCCCGTGGGTTCTCTACTAAATACCAGTCATATAGTG
>bat_probe_1456
TGGCATTTGCTCAGTTGAATGATGCCATTAAAGAAACTTCTCAAGCCATCAGTACCGTAGCTCAAGCTTTGAGTAAGGTTCAGAGTGTTGTCAATGAACAGGGTGAAGCACTTTCACAGC
>bat_probe_1457
TAACAATAACAGTGCCCAGTACCTCTTTTCTACTGTTAATGCACTACCTGAATGTAATGCTGATATAGTTGTGGTGGATGAAGTCTCAATGTGCACGAATTATGATTTGTCTGTTATTAA
>bat_probe_1458
TGTGTTTACTTTTCACAACTACTTTGTAAGCCTATAAAGTTGGTAGACTCTGCGTTGCTTGCTTCCTTGAATGTTGACTTTAGTGCTAATTTGCATAAGGCATTTGTTGAGGTGCTTAGT
>bat_probe_1459
GGCACCTCTAGTGGTGACTCAACTACCGCCTATGCCAATAGTGTTTTCAATATTTGTCAAGCTGTTACGGCTAACTTAGGTACTTTGTTGGCTGTTGATGGTAATAAAATTTACAACTTG
>bat_probe_1460
TACTCATGGTATTGCTGCAATTAATAGTGTTCCTTGGGGTAAAATTTTGGCATATGTCAAACCATTCTTAGGACAGGCAGCAGTTACAACATCAAATTGCGCTAAGAGATTGGTACAGCG
>bat_probe_1461
GATTCACTCAGACTTTTTGCAGCAGAGACTGTCAAAGCTAAAGAAGAGAGTGTAAAGTCCTCATATGCTTGTGCAACTTTAAAAGAGGTAATTGGCCCTAAAGAATTGTTACTCAGCTGG
>bat_probe_1462
GATTACATCGCCTTTAAGTTTCTGTTAGTTTGTAGGTTTCTTAATTAATCAATCACAATGAAATTGTTACTGCTTCTTAGTATTTTTAGCTTTTCCTATTCTGCCCCAACTACCTATCGG
>bat_probe_1463
TTGAGGAATTTGGGTGTTACACGTACTTATAAATTCGTTTTGTGGGACTATGAAGCTGAACGACCTTTTACTTCGTACACTAAGGATGTCTGTGGTTATACAGATTTTGATGTTGATGTC
>bat_probe_1464
GATGCATGCCAACTATATATTCTGGCGTAATACTACTCTAATGAACCTGAGTACTTACTCACTCTTCGATCTCTCGCGCTTTCCTCTTAAATTAAAAGGAACACCAGTTCTCCAATTAAA
>bat_probe_1465
ACACACAGTAATGCCACTAAGTGCACCTACACTAGTGCCTCAGGAGCACTATGTGAGAATAACTGGCTTATACCCAACTCTCAACATTTCAGAAGAGTTTTCTAGCAATGTTGCAAACTA
>bat_probe_1466
TTCTCAGGGATGCCTGGGAAATTCTAAAATTTTTGGTTACAGGAGTGTTTGACATTGTTAAGGGTCAAATACAAGTGGCTTCAGATAATCTCAAGGAATGTGTAAAAGCTTTCCTTGATG
>bat_probe_1467
GAGGCCGTATCATATTATAGTGATGCCGCTGTCAACGGATTTGACCAATGCCGTTTTGTGTCCTTAGGCCTACAAGATGCCGTGGTTGGTGTTGAAAACGATGATGTCGTCATGCTAATC
>bat_probe_1468
GGTTGGTCGTGGCACAGCTGTTAATCGTACTGTTATAACACCATATCTTAAGCTTAATGAATGTTTTGGTTGGTCATGGAATGATTATCAAGACAGCATTTATGATTGGTGGATAGCTGA
>bat_probe_1469
GATGCCACCGCTTTAGATGTTGACACCTTGGTTGTAAAACCTTTATGTGCGGCTGTGTATGTGGGAGCTCAAGATGGTGGGCATTATTTGACAAATATGTACGATGCCAATATGGCTGTT
>bat_probe_1470
CCACAATGGTTTACTCCTTGGTACATAATGAGGCCTGTAGAGTATAATGTTGTGGATTTTAAAGTTGTGGATAATGCTGTTTTACGTGATATTACAGCTGCAGATCAGTGTTTTGCAAAT
>bat_probe_1471
CTGTGTTTATACAGTTGCAATGTGCTTTAGACACTTCTTCTGGGTTGTTGCTTATTTCAGTAAGAAACACGTCGAGGTTTTTACTGATGGTAAGCTTAATTGTAGTTTCCAAGATGCAGC
>bat_probe_1472
CGACTCAATTATGTTGCACTTCAAACTGATGTTTTGCAGAAGAACCAGCAAATTTTAGCAGATTCATTTAACAATGCTATGAGTAATATTACTATGGCATTTGCTCAGGTGAATGATGCC
>bat_probe_1473
GTAGATTGTGACCTGACTAAGGATCATGTGAAGTGGGACTTGCTCCAGTATGATTATACAGAGCATAGACTCAACTTGCACCAAAAGTACTTTAAGTACTGGGATATGCCATACCATCCC
>bat_probe_1474
CAAGGTTGGAATCAATGGAGGTTAACTCTATGTTGACAGTTTCAGATGAGGCACTTAAGCTTGCCACTATAAGCCAATTTCCTGGTGGTGGTTATAATTTTACCAATATTCTTCCAGCAA
>bat_probe_1475
CATTGTTGTCTGTTTTACTTTCACTACCAGGTGCTATAAACTTGGATGAATTGTGTAATAGTATTATGGACAATAATACAGTGCTACAAGCAGTGGCGAGTGAATTTAGTAACCTCGCCT
>bat_probe_1476
ACCTACGAGATGTTGTCTCTTCAACAAGTTGTTAAAGCCCTTAATGAGTCTTACATAGACCTTAAAGAGCTTGGCAATTATACTTATTACAACAAATGGCCGTGGTACATTTGGCTTGGT
>bat_probe_1477
GTTAGATGATGGTAACTGCGTACATGGTCTCCCACTTGTCGATCGTGTTGTCTCTGTCAATGGCACTGTTATTATTACCAATGTTGGTGATACCCCCGGTAAACCTGTTGTAGCCACTGA
>bat_probe_1478
TTTTCAGGCAGTAAGTGGCAATGTTAATAGGTTGTTGGGTGTTGATAGTAACACTTGCAACAATCTTGAAGTTAAACGTCTACAACGTAGGCTCTATGATTGCTGTTACAGGTCATCTAA
>bat_probe_1479
ATGTACTTATAATATGGTTATTTGGGACCATGAGCAAAATGCACCATTAGTTCCAAATACCGTAAATGTTTGTACTTATACAGACCTTACCACGTTAGATGATCAAGTAGTGTTAATTGA
>bat_probe_1480
GTCACTCTATGCAAGGCACTCTTTTGAAGTTGACTGTCGATGTTGCTAACCCTAGCACTCCAGCCTATACTTTTACTACAGTGAAACCTGGTGCATCATTTAGTGTGCTCGCATGCTATA
>bat_probe_1481
CTGCGCATAAGGGCAGTGGTGTTACTGTTAATTACGGCAGACGTGGCCCAGGTGATTTGGAGGGTAATTTTGGGGACCGTGAAATGCTCAAACTTGGTACTGATGATCCCAGGTTTGCTG
>bat_probe_1482
TCATGGGTGTGGCATGTTGGTTTTGCCATCTCATATTGTTTCTTAGCACCTTGGTGGGTGGTTTTAGCCTATTTGATTTGTGCGTTGTTAGAATTTTTGCCTAATCTGTTTAAACTTAAA
>bat_probe_1483
GCAGGATCTTAGTAAGTATACTATGATGGACCTTTGCTATGCACTACGTAATTTTGATGAGCGCAATTGCGAGACTCTTAAAGAAATTTTGGTTCTTACGGGCTGTTGTGATCAATCTTA
>bat_probe_1484
GCATCTGTCACTTATGTTGACAACCCTTCATCCAAGATGGTTTGTTCTTATATGGATATTTTGCTTGATGACTTTGTTACATTGCTTAAGACATTAGACTTGAGTGTTGTTTCTAAAGTT
>bat_probe_1485
TATTGGCAAGCAGAAAATTACTACAATACAAGGACCTCCTGGTAGTGGCAAATCACATTGTGTTATTGGTCTAGGTTTGTATTACCCTAGTGCACGTATTGTGTTTGCTGCTTGTTCACA
>bat_probe_1486
TGTTGTAACTCATCAGAACGATTTTATCGTCTTGCTAATGAGTGTGCACAAGTTTTGTGTGAAATGGTATTGTGCGGTGGCGGGTTTTATGTTAAACCTGGTGGCACCTCTAGTGGTGAC
>bat_probe_1487
CCTACCACACCAAACAACTCCAGAGCTAACTCATGGAGTCGTAGTCGTGGTGGACAGTCCAACAGCAGAGGAAATTCTCAAAACAGAGGTGATAAATCCAGAAACCAGTCCAGAAACAGG
>bat_probe_1488
TGAGAAAAATTTCAATAGGGCCATTGCTAAGTTTTTAAAACTTAAGGGTTCATTGCTTGTTGTTGTTGAAGACAGCTCTGTCTTTAACAAAATATCTCATGCTAGTGTTGCAGGTTATGT
>bat_probe_1489
TGGCTTGAAAGTTCTTAACCAGTCCAGCAATAACTGCTGGGTTTCATCAGCACTAATTCAATTGCAACTTACGGGTTTGCTTGATAGCGATGAAATGAAATTGTTTAATGCTGGTAGAGT
>bat_probe_1490
AGGGCTTATTTGGGCACTTTTGGTGACCGACCTCTGAATCTTCGAGGTTGGTTACTTTTCTCAAATTGCAACTACTTCTTAGAAGAGTTGGATTTGGTTTTTGGCAGGTGTGGTGGTACT
>bat_probe_1491
GTTTAATGCTGGTAGAGTTAGTCCTATGGTCAAGCGTTGTTACGAGTCTCAGCGTGCTATCTTTGGTTCTTTGGGTGATGTCTCTGCTTGTTTGGAGTCATTGTTAAAAGACCGTGATGG
>bat_probe_1492
ATATGCCATACCATCCCAATTGTCAGAGTTGTCCTGATGACCGTTGTATTTTGCATTGTGCAAATTTCAATGTGTTATACAGTACAACTATACCACAAACATCATTTGGACCAATCGTCA
>bat_probe_1493
GTTAAAAGACCGTGATGGCATGTCTATAACTTGTACAATCGACTGTGGTTGTGGTCCAGGTGTTAGAGTGTACGAAAATGCCATTTTTCGTTTCACACCGCTTAAGACTGCATTCCCCAT
>bat_probe_1494
TGTTGAGGTGCTTAGTAACAGTTTTGGCAAGGATTTGTCAAATTGTAGTAATATGAATGAGTGTCGTGATTCTCTCGGTCTTAGTGATGTCCCAGAAGAGGAGTTTAGTGCTGCTGTTTC
>bat_probe_1495
GCATTTGTGTGTCTTGATTGTTGTGTTGTTTGTCGCCACTAGCTTGTTGGACTTTTCCGCACAGGTTACTAGTGATACACAATATGATTTCAAGTACATTGAAAATGGTGTGCTTAAAGT
>bat_probe_1496
AAATGGTGTGCTTAAAGTCTTTGAAAAACCTCTAGATTGTGTGCACAATGCTTTTGTCAACTTCAATGAATGGCACAATGCTAAATTTGGTAGTACACCTACTAATAGTAGGCGTTGTCC
>bat_probe_1497
TAATAGTAGGCGTTGTCCTATAGTTGTTGGCACATCTGATGAGGTTCGATACATTCCAGGCGTACCAGCTGGTGTATTTTTGTATGGCAAGTCACTCATCTTTGCTATGAGTACCATTTT
>bat_probe_1498
TGCTATGAGTACCATTTTTGGCACGTCAGGACTTTGTTTTGATGATAGAGGCCTTACAGACCCAGACTCATGCATTTTCAACTCAGCTTGTACCACACTTTCTGGCATAGGCGGCCGTAA
>bat_probe_1499
TGGTAGAGGTGTTATAACTAAGCTTAATACTACTATTATAGCTGGTTTGTATTACACCTCACAATCTGGTCAAATACTTGGTTTCAAAAATGCCACCAATGGTGACATTTATGCTGTTAG
>bat_probe_1500
AGCATCAGGTACCTTCGTACTTGATATGCACTCTTACCAAAGACTTGCAAATTCTATCTCAACAGAAAAGCTCAAACAATACTGCGCTGCATACAACCGTTATAAGTATTATAGCGGTAG
>bat_probe_1501
TAGAGTCCCTCTGCAAACTATTTTACAGGGTGTTACTAAGTCATTCTATGTTAATGCCAATGGTGGTAAAAAGTTTTGTAAGAAGCACAGGTTCTTCTGTGTTGATTGTGATTCTTACGG
>bat_probe_1502
TGTTGATTGGGACAAACACTATGGGTTCGTAGATGCTGGTATTTTCCACACTCTAGATCACACACTGTTTGTCTTTGACAACAATGTGGTTAATGGCAAACGTGTTTTGCGCACTAGCGA
>bat_probe_1503
AGCTAGTTGTATGCGTGTTGGTGCCAAAGTTGTTAACCATAATGTTCTTACAAAAGACAATGTTCCTGTTGTTTGGCTTGCTAAGGACTTTATTGCACTATCTGAAGAGGCTCGCAAATA
>bat_probe_1504
GCTTGTGTGGGTGACAGAGTTTGTAAGTGTTTTTGTTACACTGACAAAGAACGTCTTGCTATTCAAAACTTTGTCACCAGTTTTCAAACAGAACAACCTGTTGAGCCATTACCTGTTATT
>bat_probe_1505
AACAATTAGTTATAATTCCACATTACAAGCTGGCTTACGTAAGATGGCTCAGCCTTCAGGTGTTGTGGAAGGTTGTATTGTCAGAGTTTCTTATGGTAATTTGACACTTAATGGTCTTTG
>bat_probe_1506
ACTCTGTTCCCGTAGAGGAGGTGATTAAACACCTCAGAAATTGGAACTTTTCATGGAATATCATACTTACAATACTCTTAGTAGTGTTGCAGTATGGACATTACAAATATTCCAGGGTTC
>bat_probe_1507
TTTACTACCTAAACAGAATGGTAAGAGTGTCATTGAAGACATTTTGTTTGATAAGGTTGTGACTAATGGTCTTGGTACCGTTGACCAGGATTATAAGGAGTGCATCAAGCGTAGTGGAGT
>bat_probe_1508
GCCTGAAATTATTACCAGAGGTTTTGGTATTAGGACAATTAAGACACAGGCTATGACTTATTGTCGTACCGGTGAATGCATCGACTCCCAAGCTGGTGTTTGTGTAGGTCTTGATCGTTT
>bat_probe_1509
TTTACACTCAATGGCTTTACGTATGTTAAGGCTTGGGATGTCGATAGAAAACCTAATGACTATGCCAAGCAAAATGTAACATGCATTCGCCGCATTACCTACATCACTGACCATCGCCAT
>bat_probe_1510
CTTCCCTAAGAAGGAAAAGAAACAAAAGGCACCAAAAGAAGAATCAACAGACCAAATGTCTGAACCTCCAAAGGAGCAGCGTGTGCAAGGTAGCATCACTCAGCGCACTCGCACCCGTCC
>bat_probe_1511
CGATGGCGATATGCTTAAGCCTTGTGATTTAAACGTTTCACCTGTTACTAGTATGGTTGTTTGCAACAACAAGAAGGTTGTAGTACAGGACCCTGTTAAACGTGTTGAGCTGGATGCTAG
>bat_probe_1512
AGAGGTTCTACAGCATCACGTGTGACTGTTGCAGACCCCACTAATCTTGCTAATGAGAGATCCTAAGGTTTTTGCAGAAATGCCTTTTTCCTTAACGAACCATGATTAAGCTTTTACTTT
>bat_probe_1513
TATGCCAAACTGGGTACTATTGTTGCCCGTGCCATGCTTAAGTGTGTTAAATACTGTGATGCAATGGTTGAACAAGGCATAGTTGGTGTTATTACACTTGATAATCAGGATCTCAATGGT
>bat_probe_1514
TTTTATTGTATTCTAGAGCCTCGCTCTGGAAATCATTGTCCTGCTGGCAATTCCTATACTTCTTTTGCCACTTATCACACTCCTGCAACAGATTGTTCTGATGGCAATTACAATCGTAAT
>bat_probe_1515
GACTGTCTATTGCAGATCTAGCTTGTGCGCAGCATTATAACGGCATTATGGTGTTGCCGGGTGTTGCAGACTGGGAAAAAGTCCATATGTACTCGGCTTCACTTGTCGGTGGTATGACCT
>bat_probe_1516
TAGTTTTGAATCCATTTGCTTTTCTCTGGAACCTTTTGCTGGTGGTTGTTCTATGCGTATTGAAAGTTTCTTTTCCAGCTATGTTAGGACTGTGGGCAGTCTTTACATTCTTTTTAAGAA
>bat_probe_1517
ATTAACCTGTGTGATGATGCTGAGAAAGCTATGGAATATTTGCTTGCACTTGTGACATTTTTCATAAGTGAACATGCTGATTTTAATGTTTCAGAGCTTGTAGATTCATATTTTGGTGAT
>bat_probe_1518
TAGTGCCCAGTACCTCTTCTCCACTGTCAATGCACTACCTGAATGTAATGCTGACATAGTTGTGGTGGATGAGGTTTCGATGTGCACGAACTATGATTTGTCTGTGATTAACCAGCGTTT
>bat_probe_1519
TTGGTGTTGCTGTGGATAAGCATCTTAATGGCTTGTTATCTGACATGTCCAACAAGTATGTTAGTGATCATAAAGCTGTTCCATTTGGTAACATTTTATCACTTGATTGTGGTGCTTTTA
>bat_probe_1520
CAATCATTGTGTGTTTCCTGTTAACCCTACTAGGATCGAAACAGATTCTTTAGAGTTGGAGGAAGTTGACTTTGTGGAGCCAGGTGTTGATGGCAAGCTCGTAATTCTTGATGATTATTC
>bat_probe_1521
CGGTGATGCTATTAGTTTGAGTTTTAATAACCTTTTAGGGTTTGATTCTAGTAAACCAGTCACTAAGAAATACACTTACTCCTTCTTGCCTAAAGAAGACGGCGATGTGTTGTTGGCTGA
>bat_probe_1522
ACAATTCTGTTCTGCAGGCTGTTGCTAGTGAGTTTAGTAATTTATCCTCTTATGTGGATTATGAAAATGCTCAAAAAGCTTATGATACTGCTGTTGCCACAGGTGCACCAGCGTCTACTG
>bat_probe_1523
GAGGTTGCTGCTGTAAGAAGTGTTACTGTCGAGTACAACATTCATGCTGTATTAGACACACTACTTGCTTCTTCTAGTCTTAGAACCTTTGTTGTAGATAAGTCTTTGTCAATTGAGGAG
>bat_probe_1524
TGAATTGCCTAAATTTTACCTACATTCTAATGCTGAAAATGCTACTAATTGCACAGAACCAGCACTTATTTATGGTAAAATTGGCATTTGCGAAGATGGTAGCATTACTGAAGTTAAACC
>bat_probe_1525
CCACCTTGCCTGTTTATGATACTATTAAGTATTATTCTATCATTCCTCACAGTATTCGTTCTATCCAAAGTGATAGAAAAGCTTGGGCTGCCTTCTACGTATATAAACTTCAACCGTTAA
>bat_probe_1526
CTTTAATTAAGGTTTACACTACAGTTAATGGTTTGGAGTATAACACTGTTTATGTAGATACGCAGCGCACTTTTGGTGTTCAAATAGGCACTGTGTATGTTTCAGGTAGTGATTACACTA
>bat_probe_1527
AGTTGGTGGCACACATAATCTTGTTAAGCAATGTTACGAGGCCACTGGTGCATTTTTAGGTTCTTTGGGCGATGTTGCACATTGTTTAGAGGTATTGCTTAAGGACGCTAAGACAGCCAA
>bat_probe_1528
TGGAACACGAGCAATCCATATATGACGCTCTTAAGGACTGTGGCGCGGTTTCTCCCCATGACTTTTTTGTCTGGAAAGATGGTCGTTCTATTTATGGCAATATTGCACGTCATGACTTGA
>bat_probe_1529
CATGCTTCTGTTAATGGTGTTGTTATTCAAGACCCAGATAAAGGCACTGCATTTTGGTATGCTTTGCGGAAAAATAATGAATTTGTGCAACCATCTGATAGTTATTTTACACAGTCACGT
>bat_probe_1530
GCTAATGTCAACCGTGTTGGCGACATGGGCACACGTAACCCTAACAACGATGGTGCCATCCCTGTTCAGTTACATGATGGCATTCCTAAAGGCTTCTATGCAGAAGGACGTAACTCACGC
>bat_probe_1531
TTAGTGACTGTCGATGGTGTAAATTTTAGAACAGTCGTTCTAAATAATAAGAACACTTATAGATCACAGCTTGGATGCGTTTTCTTTAATGGTGCTGATATTTCTGATACCATTCCTGAT
>bat_probe_1532
TTTTTGACTTACAAGAACATTGAGTTTTACCAAGGTGAACTTAGTGCTTTGTTGTCTGTGAACCATGATTTTGTTGTTAATGCAGCTAATGAACAACTTTCACATGGTGGTGGAATTGCT
>bat_probe_1533
AATGTTGCCTTTAATGTGGTTAAACATGGCTCTTTTATTGGTGTCGATGGTGAACTCCCTGTTGCTATAGTCGCTGATAAAGTTTTTGTGCGTGAAGGCACTGTTGATAATGTGCTCTTT
>bat_probe_1534
TCGTCAACATGCTCAACGGTTGTCTTTGCGTGAGCTACTAGTGTATGCGGCTGATCCCGCTATGCACGTTGCGGCTAGTAACGCATTGGCAGATAAGCGCACAGTGTGTATGTCCGTAGC
>bat_probe_1535
GTGCAGATGGTGGCAGAAGTTTTCCTTTAATGAGACAGCCCACTTTCAACCTGCTGGTCCTAGTAGTGCCTTTGAGTGCCTTGTTAATGGTAGTTTTCCGTCCTCACAACATAAAGGTTA
>bat_probe_1536
TCTCTATGAGAGTAATTTTACATTTGCCCAGTATTATAATGTACTTTATTTTGGTTCACAGCTTAAGTACGTTCGTATTTTGGGCAAAGTTTATGAGGTTGCACCTTGTTTTGAAGCTTC
>bat_probe_1537
AAAGTTAATGGTAATAAGCCAGCCACTAAAGCTCCAGTTCAAGTATCTAAGAACGCTGCTTCTGAGAATGCTAAGAAACTCAGGCATAAGAGGACACCCCATAAGGGCAGTGGTGTTACC
>bat_probe_1538
TGAGACTATTCCCACACAGTTGTTCCCACTCTTATTTGTGACTATGGCCTTCGTTATGTTGTTGGTTAAACACAAACACACCTTTTTGACACTTTTCTTGTTGCCTGTGGCTATTTGTTT
>bat_probe_1539
GTACAGAAAATATGGGTTAAAGATGATGGTGTCCAGACCGATGATGAATGGATCGGTGGTGATGATACTGTCTATGAAGAAGAAGATGACAAACCCAAGGCTCAGAGAAGACACAAGAAG
>bat_probe_1540
CAAGTATAAGTACTTCTCTGGTGCTATGGAAACAGCCGCTTATCGTGAAGCTGCAGCATGTCATCTTGCTAAAGCCTTACAAACATACAGCGAGACTGGTAGTGATCTTCTTTACCAACC
>bat_probe_1541
TGTTTCTAGAAATATTATTGTGTTGATTGTTTACCTTTTTAGTTTGCTGGCTATTTGTTTTAGAGCACTTAAAAAGAGGGATATGAAAGTCATGGCCGGTGTACCTGAAAGGACTGGTAT
>bat_probe_1542
ACTGCTGCAGATCAGTGTTTTGCTAACAAATTTAGTGCTTTTGATGGCTGGTATTCTAATAGATATGGTAGTTATGTTAATTCACGTAATTGTCCTATGGTGGTTGGTGTGGTTAGCGAC
>bat_probe_1543
TGTTTAGATTCTCAGGTACAACCTGATTATTTTGAATCTGTGCGCACCACTTGGCCCATGCCGATTGATACGAGTAAGGCTGAAGGTGTCATTTACCCTAATGGCAAGTCATACTCCAAT
>bat_probe_1544
TGTTTTGCGCACTAGCGACAATAATTGCTGGGTGAATGCAGTTTGTTTGCAACTGCAATTTGCAAATGCTAAGTTTAAGCCAAAGGGTTTACAACAGTTGTGGGAGTCATACTGCACTGG
>bat_probe_1545
TTATGCATGCTTTATTGCACGCATTTTGCTCATTTTGGTGTATTGTCCACTTATCGCTTATTGTGGCGCTTATTTGGATTCATGCATTATTTTTACTGCATTGCTTGTTAGGTTCTTTTG
>bat_probe_1546
CGTAATTCTTGACGATTATTCCTTCTATTCGGATGGTAAAAATTACTATCCTTCTGATGGCAAAGGTGTTGTTGCATCTTGCTTTAAGAAGAAGGGTGGTGGTGTTGTTACCATTTCTGA
>bat_probe_1547
TTTTTGAAGTTTAGTTTGGTTTTGTACACGTTATATGCACTAATGTTTATGTTTATACGCTTTACACCTGTTGGCACACCTATATGCAAGCAGTATACAGATGGTTACGCAAATTCCACA
>bat_probe_1548
TCTTGAAAATCCATGTCCCACTGGTTATCGGCCAGAGTGGAACATTAGGTATAACACTAGGGGTAATACATATAACACTGCTAGGCTGTGTGCTTTAGGAAAGGTTTTGTCTTTTCATAG
>bat_probe_1549
TGTTGTGCCTGTGGCTCATGCAACTTCTTTTGCTGGTTACCTTCTTACTAGCCTCTTTGTACTGTATTTTGCCTTATTTAAGGCTTCTACAATTAGGGGCAATTATGCATGCTTTATTGC
>bat_probe_1550
ATGAACTGGCTCAAGTTCTTACAGAGGTTGTGTATTCTAACGGCGGGTTTTATTTTAAACCTGGGGGTACTACTTCTGGTGATGCTACCACTGCTTATGCCAATTCTGTTTTCAACATTT
>bat_probe_1551
ATTGGTGTACTTACTCTAGACAACCAAGACCTTAATGGTCGTTGGTATGATTTTGGTGACTTCATAGAAGGACCCCCTGGTGCAGGTGTTGCTGTAATGGATACTTATTATTCTTTAGCA
>bat_probe_1552
AAGTACCATATCCTTTAAGCATTTTTTCTATGCGCAGGATGGTAATGCTGCCATCTCTGATTATGACTATTATAGGTATAATTTGCCTACAATGTGTGATATCAAACAACTCCTTTTTTC
>bat_probe_1553
GGCACATGGGTTTGAACTCACGACCCCTCATTACTTCGCTAAAGTAGGACCTGAACGTAAATGTTTTATGTGTCCTAAGCGTGCAACCTTATTTAGTAGTGTTTATGGGGCATATTCATG
>bat_probe_1554
TTGGTACCGTTGACCAGGATTATAAGGAATGTATAAAACGTAGTGGCGTTAAGGATGTTGCAGATGTGGCTTGTGCGCAGTACTATAATGGAATTATGGTGCTCCCTGGTGTTGTTGATG
>bat_probe_1555
TTTAAGGAGCTCTTGTATTTTCAGAATAATGTGTTCATGTCTGAAGCTAAGTGTTGGGTGGAACCTGATATAACTAAAGGTCCTCATGAATTCTGTTCGCAGCATACTATGCTTGTGGAC
>bat_probe_1556
AATGCTAGCACCATTCTTAGCATTGAGTACCTTGCAGACGAAAAACATGTGCTGCCTGATGGTGCTGTTGCTAAGACTGCTAAACCACCTAAGTTCTCTAAGAACATTGTTCTTTCAGAG
>bat_probe_1557
CATAGTTGACATTCCACAGAGTTTGACTTTTTCATATGATGGGTTACGTGGCGCAATACGTAAAGCTAAAGATTATGGTTTTACTGTTTTTGTGTGCACAGACAACTCTGCTAACACTAA
>bat_probe_1558
AAGCACAGTTTCTTTTGTGTTGATTGTGACTCTTACGGTTACGGTTGTACTTTTATTAATGATGTTATAGCTCCCGAGTTGAGTAACGTTACTAAGCTTAATGTTATTCCAACTGGACCA
>bat_probe_1559
TATAAACAATGTGGACAATGAAATTGTTAAGTCTTCAGATGTTGTAGACAGCAATGAAAATTTAACATGGCCACTTGTTTTAGAATGCACTAGGGCATCCACTTCTGCCGTTAAGTTGCA
>bat_probe_1560
GCGGAGATCCTTATGATTTTCTTGCCCTAATTATGGCTTATGGTGATTGTACATTTGACAATCCTGATGACGAAGCCAAACTTTTACATACTCTCCTTGCTAAAGCAGAATTAACTGTTT
>bat_probe_1561
GTGTTTGTGTGGGTCTTGATCGTTTCTTTGTCTATAGTAAGACACCTGGTAGTGACTATGTGTGTGGTACAGGCTTCTTTTCACTGCTTTTTAATGTGATTGGCATGTTTTCTAATTCTA
>bat_probe_1562
TAAAGACTGGCACCTCTGCGTGATTGCAAGTGAACAGTGCCCCTGTGGAAGAGCTCTATAGTGTAAAGTGTAAATAAAAATAGCTATTATTCAATTAGATTAGGCTTAATAGATGATTAA
>bat_probe_1563
GGAGTCATACTGCACTGGGGACGTTGCCATGTTTGTACACTGGTTATATTGGATAACTGGTGTAGAAAAAGGTGAACCTAGTGACGCTGAAAACACTCTTAACATTATCTCACGCTTCCT
>bat_probe_1564
AGTTGTTTAATACAGCCTACAAATGGGACCTTATTATTAGTGATATGTACGATGCTCGTACTAAGAATGTAAATGGTGATAACACTTCTAAAGAGGGTTTTTTCACATACTTAACAGGTT
>bat_probe_1565
TCAACATTTTACTCTGGTTAATAGTGTGTATATGCGTCATCATTATTTGCAGTTCTATTATTCAGTTTGTGCAGCTGTTGTTTTCTTGCCACAGATTGTGCTCTAATACTGTTTATAGGC
>bat_probe_1566
ACAATGGTGGGGCTCCTATAGGTAATTGTGTAAAAATGCTCACACCACATATAGGTACAGGTTTGGCTGTTACAGCCAAGCCTGATGCAAATATGGAGCAGGAATCGTTTGGAGGTGCTT
>bat_probe_1567
TCCTAGCATTAGTTATAACTCAACTCTTCAAGCTGGTTTGCGTAAATTTGCACAACCTTCAGGTGTTATTGAACATTGCATTGTGCGCGTTAGTTATGGTAACATGGTTCTTAATGGTCT
>bat_probe_1568
AAGTCAATTGTCAACACGCGTAATGCACCTGTTGTCATTGGTACAACAAAGTTTTATGGTGGTTGGGACAATATGCTCAAGAATTTGATGAATGATGTCGACAATGGTGCACTCATGGGC
>bat_probe_1569
AACACGTATTCCTATGCAAACTATTGTTAATGGCGCTAATAGGTCATTTTATGTGGTTGCAAATGGTGGTAAAAATTTTTGTGAAAAGCATAAATTTTTCTGTGTTAACTGTGATTCTTA
>bat_probe_1570
AAGGCCGACATGTGATGGCTATTTTAGCTGACACAGACGGTCTCGCCTTTGCTAAGGTTGAAAAGTCTACAGGTGATGGTTTTGTAATTCTTGAATTAGAACCACCCTGTAAGTTTATGG
>bat_probe_1571
GCTCTTCAGTGACGCTCAAACATTTTTTCTTTGCCCAAGATGGCAATGCTGCTATTACAGATTATAATTATTATTCTTATAATCTGCCTACCATGTGTGACATTAAGCAAATGTTATTTT
>bat_probe_1572
CAGTGTATGCACTGAGTGTGACGGTTTTCCTAAACATGTTTTTCCTGTCCTTGATGATGGGAAAATACCTGGTGATTTTAGTTTTAGTAATTGGTTTGTTTTGACCAACTCTTCCACTGT
>bat_probe_1573
AACAAAGTTTACTCTGCATATAAAGGTTATGACAGTGTTCTTACACCTTTGATATCAGCTGGCATCTTTGGTTACTCTGTAGAAGAATCACTGCGTAGTTTAGTTGCTAATGTCAACTCT
>bat_probe_1574
AACAGACCCCAGTGAGGCTTTCGAGAAATTCGTAAGTCTCTTTGCCACTTTAATGACTTTTTCTGGTAATGTAGATCTTGATGCGTTAGCTAGTGATATTTTTGACACTCCTAGCGTACT
>bat_probe_1575
GTATTGTTGCTTATTATTATCTGTTTATTTGTTGTTATAGTAGGGTGTGCCTTGTTGCTCGTCCTACAGTTTTTAATAGGAACTTGTGGTTGTCTCTTTAATATAATTTGCAAGCCTACT
>bat_probe_1576
GACACTTAATGGTCTTTGGCTTGGTGATACTGTTATCTGTCCTAGACATGTTATAGCAAGTAACACCACTAATGTGATAGACTATGACCATGCTATGTCTCTGGTTAGATTACACAATTT
>bat_probe_1577
TACCTGTGTAATTTTATTAATAATAACCTTGCCCTTGGTGGTTCTGTTGCCATAAAAATAACAGAACACTCGTGGAGCGTTGAACTTTATGAACTCATGGGAAAATTTGCTTGGTGGACT
>bat_probe_1578
GTACAAAGGTTTGCCTTGGAACGTGGTGCGTATTAAGATTGTTCAAATGCTCAGTGACACCCTGAAAGGATTATCAGATAGAGTTGTGTTTGTCCTTTGGGCACATGGCTTTGAACTCAC
>bat_probe_1579
GTAAGATTACATGCAGGCTCTCCTACAGAGGTAGCTAGTAACTCCTCTATTTTGTCTATGTGTGCCTTTAGCGTAGACCCCGAAGCTACGTATAAAGATTACTTGGATAATGGGGGTGCA
>bat_probe_1580
CTCTTGTTGCCACTGCTGGTTACCATTTTAAGCAGCTTGGTATTGTGTGGAATAAAGATGTTAACACTCATGCGTCACGTTTGAGTATTAATGATTTACTCATGTTTGTGACAGATCCAT
>bat_probe_1581
AAGAATGTGGACTGGTCAATTACCTATCCTATGATAGCTAATGAAAAAGCCATAAACAAAGGCGGTCGTACTGTGCAAAGTCATATTATGCGTGCTGCTATTAAATTGTACAACCCTAAA
>bat_probe_1582
TCGTGCGTGTTTACCATAAATTAGGTGAAACCATACGTAAAGCTCTTTTATCTGCCGTGAAAATGGCTGATACTATGGTACAGCAAGGTCTTATTGGTGTACTTACTTTAGACAACCAAG
>bat_probe_1583
TATGTTAAACAAGATACTTTGACCACACTAGAGGTTGGTCAATTTATTACGTCTAATGCTCGTTACATTAATGCTAATGTGGCTAAAGGTGCTGCTGTAAACTTAGTGTGGCGCTATGCA
>bat_probe_1584
GTTGCTGGTGCTCGCATTCCAGACGTACCTACTACATTGGCTTGGGTGAACAATCAGATAATTTTCTTTGTTTCCCGAGTCTTTGCTAATACAGGCAGTGTTTGCTACACTCCTATAGAT
>bat_probe_1585
AAAAAGTTACATGAAGAGTTAACAGGACTTGATACTTATAGTGTCATGTTAGCTAGTGACAATGCTTCCAAGTATTGGGAAGTAGATTTTTATGAAAATATGTATGTGGAGTCTGCAACA
>bat_probe_1586
ATTTCTCTAACTTATACGGGACTGTACCCCAAGGCCAATGACCTTGGTAAACAGTATATCTTTTCCGATGGACATAGTAGTCCTGGCACATTAAGTCGTCTATTTGTCAGTAATTATTCT
>bat_probe_1587
ATACTTGTTATTGTTGGGGCTTGGGATGAGTCCTACTTTGAAAACAAGTTTTGGTTTGACCCAGTTGAAAACGAGGATATACATTGTATTTACGCCTTGAGGGGTCGCATTGTAGCACGT
>bat_probe_1588
GCTTGTTAGGTTCTTTTGGACTGGTTACTATGCCTGTCGATATAGAACTTTTCTATTTGTCATCTTGAATGACACTACCTTGGCCTTTGTTAATGGAAAGGCTTGGTACTATTCATCTCA
>bat_probe_1589
TGGTACGTATGCTTGCTGCTATGGTTCTTGGATCGAAGCATGTTACATGTTGTACAGATAGTGACAGGTTTTATAGACTTTCTAATGAACTTGCGCAAGCTCTTAATGAGGTTGTGCATT
>bat_probe_1590
GGAAAGGCTTGGTATTATTCATCTCAGCCCTATATGGTTTTGCCTGGTGGCGAACATTATGTTCAGCTTGGGCCTCATTTTATACCATTTGTAGGTGCCAAAGAGCTTTATGTTGCTGTT
>bat_probe_1591
CGTGAAGAGGCCGTCTCACGCTATAGTGAGGCCGCGATTTATGGGTTTGAGAACTGCCGCTTTGTTGCGTCCGGTCTCCAAGAGATCGTTGACGGTGTCAGCGCAGATGATTATGTGCTG
>bat_probe_1592
CAGTCACATGTTGTCAAAGCCGCACTCAAAGTGTATAATCCAAAGGCTATCCATGATATTGGAAATCCTAAGGGTATACGTTGTGCTGTTACTGATGCTAGTTGGTACTGTTATGATAAG
>bat_probe_1593
CTAACGACGCAATAATGACTCGTTGTTTAGCTATTCATTCTTGTTTTATTGAACGTGTGGATTGGGATATAGAGTATCCTTATATATCACATGAAAAGAAGTTGAATTCCTGTTGTCGTA
>bat_probe_1594
CGAGTCCGGGGCTCTAGTGCCGCTCGACTAGAGCCCTGTAATGGTACAGACATAGATTACTGTGTCCGTGCATTTGACGTTTACAATAAAGATGCTTCTTTTATCGGCAAAAACTTGAAG
>bat_probe_1595
TTATTCAGGAGTCATTTTTACTAATATTTTGGCTTTTGTGTTGAATGTTATAGTACTGTGTTTAGAGGGTCCTTATCCTATGTTACCCAGTATATATGCTATGGTGTTCTTATATGCTAC
>bat_probe_1596
GAAATCAGATATTGGTGTTGTGGCCAAACATGACTTTTTTAAGTTTAATGTTGAAGGTGTCATGACACCACATATCTCTCGTGAACGTCTCACTAAATACACAATGGCAGATTTAGTATA
>bat_probe_1597
GTGGTTATAGCCCAGCTACCCCTGTGGTGAGACTTAACTGTAACTATTGTCACTTTTATGGATGGGTACCCTTGCGAGACATGGGTTCTGTTGTTTGTTCTTGTAAGGCTGAGCATCAAC
>bat_probe_1598
ATAGAAAGTCAAAGGTTGTTAGTGCAATGCATAGTTTACTCTTTGGCATGCTCCGTCGTTTGGACATGTCTAGTGTTGATACTATTCTTAACATGGCACGTAATGGTGTTGTTCCTCTTT
>bat_probe_1599
GCATTACCAGAAACATCTGCTGATATTCTGGTTGTTGATGAAGTTAGTATGTGCACTAATTATGATCTTTCGATCATTAATGCACGTATTAAAGCTAAACACATAGTCTATGTAGGTGAC
>bat_probe_1600
CTATCCTAAGTGTGATCGTGCACTTCCCAATATGATTCGCATGATATCAGCCATGATTTTAGGCTCTAAGCATGTTACATGCTGTGATTCTTCTGACAAATATTATCGTCTTTGCAATGA
>bat_probe_1601
ACAGGTGGTAAGAGTTTGCCGGCTATTAAATTGAATTTTGGAATGCTTAATGGTAATGCCGTTGCTACTGTCAAATCAGAAGATGGTAACATTAAAAATGTTAACTGGTTTGTTTATGTA
>bat_probe_1602
GATTTGATACCTTCTATGGTTCAGTCACTTCAGGTTACAAGGTTGGTCTCTTTTACAAACAGTGATTTATGTCTTGGTTCTTTTGTTAGGGATTGTGATGGTTATGTTCAAGGTTCACTT
>bat_probe_1603
AGGCTAATCCATTTAGTCTCTATTATTGGACATTTGGAAAACGAACTATGTTACCCTTTGTCCAACAACAAATAGGGTCATTCATAGTAAACTTTTTCATTTTTACCGTAGCATGTGCTA
>bat_probe_1604
TACACACACTTTAAATATACTTTGTTTTCAAAGTATTTTAAATATTGGGACATGCAATACCATGCTAATTGTGTTGCGTGTACTGATGATCGCTGTATACTGCATTGCGCTAATTTTAAT
>bat_probe_1605
AATTATACCTATAAGGTTTTGAAACCAGGTGATTCTTTTAACATTTTAGCATGTTATGATGGTAGTGCTGCAGGTGTTTATGGCGTTAATATGCGTACAAACTATACTATCAGAGGTTCT
>bat_probe_1606
CACCCTGCGATGATACAGTAGTCAGAGTCGAAGCATCATTTAACACCACTGCCTATCTATGTTTTAGGCTTAATGGGGTGTTGGATCAAGATGTTGGCGTTGTCAACGTGTTTACACTCG
>bat_probe_1607
GCTTTGGTTGATAAACGCACTGTTTGCTTTTCTGTAGCGGCTTTGAGTACGGGCTTAACATCCCAAACAGTAAAACCTGGCCATTTTAATAAGGAGTTTTATGACTTCTTACGCTCTCAA
>bat_probe_1608
TCCTGACATATTTTTAAGTATGTGCTACAGGTGTCCTAAGGAAATAGTAAGCACTGTGAGCGCTCTTGTCTACAATAATAAATTGTTAGCCAAGAAGGAGCTTTCAGGCCAGTGCTTTAA
>bat_probe_1609
TTTGGCGATTTCACTAGCAGTGTTAGAGACATGGGTGTGCCTATTTGCACATCATATTATTCTTACATGATGCCGGTTATGGGTATGACTAATTGTCTTGCTGGTGAGTGTTTTGTCAAG
>bat_probe_1610
TTCTTATTTTGATAATAAGAATTGGTATGATCCTGTGGAAAATGAGGATATTCATCGTGTGTACGCCAAGTTGGGCTGTGTTGTGGCTAATGCTATGCTCAAATGTGTTGCACTTTGTGA
>bat_probe_1611
ACATTGGAGTATGATTACATGACACATGGCCAAATGGATGGCTTGTGTTTATTCTGGAATTGTAATGTGGATATGTACCCTGAATTCTCAATTGTTTGCAGGTTTGATACACGTACACGC
>bat_probe_1612
TGTGGTTTTGAGTAGGCATATATTGTGGTTTGCTAGTTTATGCACAAAGCGTACAGTGCAGGTAGGTGACCTTGCTTTTCACTCCTTTCAGGATGCAGCTTTGCAGACGTTTATGCTTGA
>bat_probe_1613
GGGGACAGGATTATCATCCTGATTGTGTTGATTGCTATGATGAGATGTGTATTTTGCATTGTTCAAATTTTAACACACTCTTTGCTACCACAATTCCAAATACTGCTTTTGGACCCCTAT
>bat_probe_1614
TAAGTACATGTGTCAGTCAGTAACAAGTGAGAGCTTGCAAGTTTTGCAACCACTTGCAGCCAAAACAGGTGTGTCCGTTGAGCGCATGCTTTCAGCGTTGAAGGTATTGCTCTCAGCTGG
>bat_probe_1615
ACATACTGATATTGGTGTCTACATTAGTATGTCACTTGTATTAGTCATTGTAGTGAAGAGATTGTACAACCCATCACTTTCTAACTTTGCGTTAGCATTGTGCAGTGGTGTAATGTGGTT
>bat_probe_1616
CATCTTGTTGTTTGTATTGCAGATGTCATATAGAACACCCTGATGCAAGTGGTGTTTGTAAATATAAGGGTAAGTTTGTGCAAATTCCTTTGGTAGGTGTTAATGACCCTATAGGTTTTT
>bat_probe_1617
GTGCAGTGTAAATGTGGGTCTAAACATTGGACTACTGGTGACTGGGCTGGTTTCAAATCAGTGTGCTGTGGCATACCAGGACGTGTCTTATGCACAGTCTTTGGTGGTGTTGCACCTGGT
>bat_probe_1618
TACTGGTCCAGTTAATGCTGGGCGTATGACCAAATTTAATGTTGTGACAGAGATTTCTAGTGTTTTAGTTTTAACAGATCAAAGTGGTGCTGTTACTAGGTATTCGTATTGCGCCGATGG
>bat_probe_1619
AAACCGACATAGTGGCTCGTGTGGGTAGTATACAGCGTGCTGTCAAAGATTGGCAGTTTGCTGTTGTTGATGGTAGAGTGGCGTTGCAACAGATGGCTAATAATTGCTATCTTAATGCAG
>bat_probe_1620
GCAGGGTCGTAAAATGCTGATGGCTCTTCTTTCTGATAATGCCTATCTCAAATGGGCGCGTGTTGAAGGTAAGGACGGATTTGTTAGTGTAGAGCTACAACCTCCTTGCAAATTCTTGAT
>bat_probe_1621
TAATTTCTCCGTGTCATCTGGTAATCTTTTTATTGGCGTAGTTAGTGCTAAAATGAGAGGTGCTTCTTTGGTTATTAAAGTTAACCAGAACAACCCTCATACGCCTAAACACGTCTTTAA
>bat_probe_1622
CTGGATCATGGTGGTCATTCAATCCTGAGACTAATTGCCTTTTGAACGTTCCATTTGGTGGTACAACTGTCGTACGTCCACTCGTAGAGGACTCTACCAGTGTAACTGCTGTTGTAACCA
>bat_probe_1623
AACTTACTTAAGGGCTGTAATGCTGTTGCTAAGCATGATTTCTTCACTTGGCATGAGGGCAGAACTATCTATGGTAATGTTAGTAGACAGGATCTTACTAAATACACCATGATGGATTTG
>bat_probe_1624
TAGAGTCTTTCAATAAGGTTATTGGTACTGATTTTTCTGGACCTAAGAAAGTTGTAACTAGGTACCCAGATTGCAGTGGTGATGTTGTGGCTATTTTAGACGAAATTGTCACGATGCACC
>bat_probe_1625
CTTACCGTCTCATAATGGTACTGCTACTGCCCTAGGTTGTTTATTTAATGCCACCTACGCTCCTAATGATACTATGGTGAACTGTACTAACCCTCTTGGTGACGGGTTTTGTGCTGATTT
>bat_probe_1626
GACCATGTAGTTTCTACTACACATAAATTAGTTTTGTCAGTGACACCATATGTGTGTAACCATCCTAGTTGTGATGTGGCTGATGTGACAAAGCTATATTTAGGTGGTATGTCTTATTAT
>bat_probe_1627
GAGCATATCGCCTATGGACAGTTTCAAGGTACCATAGGTGGTTTACACTTGTTAATAGGTGCTGTTCGTAGAAAGAACACTGCTAATATAGTCATGGAGTCGGTATTAGGTACTGACACA
>bat_probe_1628
TTAGACTGCATGCGGGTTCTGCTACGGAAGTAGCAAGTAACTCATCTATTCTTTCTTTATGTTCTTTTAGTGTAGACCCTGAGGCTACGTATAAAGATTATTTAGATAATGGTGGTTCCC
>bat_probe_1629
GGATCATCTCCTCAGCTCGTCAAACAACTTAAGCGTGCTATGAATATAGCTAAAGCAGAGCTTGATCATGAGTCATCTGTTCAACGTAAGCTTAACCGCATGGCAGAACAAGCCGCTGCA
>bat_probe_1630
CAGGTGGGACTACATCAGGTGATGCTACTACTGCCTATGCCAATTCTGTGTTTAACATCTTTCAGGCTGTTAGTGCCAACATTAATAAGATTTTGGGTATTAATAGTAATACCTGTAATA
>bat_probe_1631
TGGTTCATCCAGAAATTTGGCGCACTGTTTGAATCTGCATGGGCTGCATTTGTTGCCACTCTTAAAAAGATTCCAGCGCTGTCGTCAGAGTTCGTGCAGCTTTGCAGTGCTTTACAGAAA
>bat_probe_1632
CTGGAAATGGCGTTCCTACCGGTATGGGTAAAAAAGATCAACAAGTTGGATACTGGAATGAGCAGGTCCGCTGGCGCATGCAAAAGGGACAGCGAAAGAATCTGCCATCTAACTGGCACT
>bat_probe_1633
CCTACTGTTTTGCCTGGGGCTTTTGCGTACAGTCAGATGAGGCCTCATGTTCGTTACGACTTGTATGATGGTAACATGTTTATTAAATTTCCTGAAGTAGTATTTGAAAGTACACTTAGG
>bat_probe_1634
AAGACCCACAGCCATTGCTATTCCAACATTCCCATACGAGCCTAGAAGTGAAAAACCAGGTTTTGGTTCTCACTTTGACTATGGCCGTATTGAGTATGAGAGTATCTTGTGTGCTGCATT
>bat_probe_1635
CACGCGGCTGTAGATGCTCTGTGTGAAAAGGCACTTAAGCACTTGCCTATTAATAGGTGTAGTCGCATAGTACCTGCTAAGGCGCGTGTTGAGTGTTTCAACAGGTTCAAGGTGAACGAT
>bat_probe_1636
CCTGTTGAGCCAAACGATATCATAATGTGTGAAAAACCCACACATTGCATTCGCTTGGTTTTTGACCAATCATTACGCTGGGTGCATTTTGATGGTATCAAAAACATCCTCAGTGATTAT
>bat_probe_1637
TGGAATACTGCTAAGCAGGACACTGGCCATTATTATTATAGATCTCACCGTAAGACTAAGCTCAAGCCTTTTGAGAGAGATCTATCGTCTGATGATGGTAATGGTGTATACACACTTAGT
>bat_probe_1638
TGCCCAGCGTGGTGATGCAGCTATTAAAGATTTTGACTTTTACCGTTATAACAGGCCCACTGTGCTAGACATTTGTCAAGCCAGAGTGGTTTATCATATTGTTCAGAGATATTTTGACTG
>bat_probe_1639
TCTGTTTTTACCAGTAACAATGTGTACAATTTTAGTTGTACTAATAGTAGTGTTTTAGATGGTGAAGCTGTTATACCATTTGGTGATGTTTCACAGACACACTATTGTTATATTACCTAT
>bat_probe_1640
CAATCTTGAGTGGGACACCACAGTGGAGGATGGTGTTGAGATGATCAACGAGGTTTTTGACACCCAGAATTGAATTCAACTAAAACAATGTACAGAATTGTAGCTATTGTTTTGGCTGAG
>bat_probe_1641
ATTAGTCTTTGTTCTATGGGCTGGAGGTTTAGAGCTTACCACCATGCGCTACTTTGTTAAAATTGGACCTATCAAGCAATGTCACTGCTCTAAAGATGCTACATGCTATAACAGTGTAAC
>bat_probe_1642
TTGTAAACAATGCTTATTTTAGACAACAACCTGGTGTGTATTGTGGTAACACTGCACTAGATTTATTCTTAAACATGATAGCTCCTATATTTACTCCCGTAGGTGCTATTGACATTACTA
>bat_probe_1643
GGTTTTTACTGTTGGTTTTTCTCCTTAAGACTCTTGAACGAACATGAGATTTTTTCTGCTTTTGTGCTTTTTTCTCCCATGTTTTCAAGCTATTAATCTAGGCCTTAAGGTCCTAGAAGT
>bat_probe_1644
TATGTGGTTCTCAAACAGTTTTAAGATGCGGTGATTGTTTACGCAAACCGATGTTGTGTACTAAATGTGCTTATGATCATGTGTTTGGCACTGATCATAAGTTCATTTTGGCCATTACAC
>bat_probe_1645
AGCACTTCGGTCCAACCTATTTGGACGGTGCTGATGTCACCAAGGTTAAGCCTCATGTTAATCATGGGGGTAAGACCTTCTTTGTACTACCTAGTGATGACACACTGCGTAGTGAAGCAT
>bat_probe_1646
CTGTAAAGTTTACCGTTGGATGTTGTGGTGCAAGGATTACAAGGTTCAAACCTTCTATCCTCAATTGCAGTCTGCCGAATGGAAATGTGGTTATTCCATGCCATCTTTATATAAGGTGCA
>bat_probe_1647
TCCATAGTTAATACCCGTAATGCTACTGTCGTTATCGGTACAACTAAGTTTTATGGTGGTTGGGATAACATGCTTAATAATCTTATGAACGGCGTTGATAATGCGTGTCTTATGGGTTGG
>bat_probe_1648
GCTCTTTGTGTGTTCTTCATCTTATGCTGTACTGGCTGTGGTACTAGCTGTTTGGGGAAACTAAAATGTAATCGTTGTTGTGACTCGTATGATGAGTATGAGGTCGAGAAGATCCATGTT
>bat_probe_1649
CGAACTGGTGTTTCTGTTGAACAAATGCTTGCTGCTATCCAGAGTCTGCATGCTGGTTTTCAGGGTAAAACTATTCTGGGCCAGTCTACTTTGGAGGATGAGTTCACTCCTGATGATGTT
>bat_probe_1650
CTGATGTTTCTGGCGTTTGTAAATATAAGGGTAAGTTTGTCCAAATTCCATCTCAGTGTACTCGTGACCCTGTTGGATTTTGTTTGTCAAATACCCCCTGTAATGTCTGTCAATATTGGA
>bat_probe_1651
TTTGACAAAAAGGATTGGTTTGATCCCGTTGAAAATCCCGATATTGTTAATGTTTACCATAAATTAGGCGAGACTATTCGCAATGCGTTGTTGTCTGCTAATTCTATGGCCGATGCTATG
>bat_probe_1652
AAGCCATTTGTTAATGGTTTGTATTGTGTTCGTAACACGTTTGACACATTTATGGACTGGCATGCTCAGAAATTTGGCTTTAAACCATCAAATAGTGACAAGTGTCCTATAGTTGTTGGG
>bat_probe_1653
ATGTTGTTAAACAAGGCCATTTTATTGGTGTTGAGGGTGAACTACCTGTAGCTGTAGTCAATGATAAGATCTTCACCAAGAGTGGCGTTAATGACATTTGTATGTTTGAGAATAAAACCA
>bat_probe_1654
AATGAACTTGCACAAGTTCTTACCGAGGTCGTGTATTCTAACGGCGGGTTCTATCTTAAACCTGGTGGTACAACTTCTGGTGACGCAACTACAGCTTATGCTAACTCTGTGTTTAACATT
>bat_probe_1655
TAGATAATTTGAGGGCTAACAACACTAAAGGTTCATTACCTATTAATGTCATAGTTTTTGACGGCAAGTCCAAATGTGAGGAGTCTGCCGCTAAATCTGCATCTGTGTACTACAGTCAGC
>bat_probe_1656
TATAAGAAAAATGTGGCTAAGCGTATTGAGTGCTCTACCATAGTCAATGGTGTTAAGCGTGTCTTTTACGTTAATGCTAATGGTGGTACACATTTTTGTACTAAACATAATTGGAATTGT
>bat_probe_1657
GCCTGTGTAACGAGTTGGCACAAGTACTGACAGAAGTCGTGTACTCAAATGGTGGTTTTTATTTTAAACCTGGTGGTACTACATCAGGTGATGCTACAACCGCCTATGCCAATTCCGTGT
>bat_probe_1658
TATGTAAGTATGATTACACACAGTTTAAGTATTCATTGTTCTCCAAGTATTTTAAGTATTGGGACATGCAATACCACCCAAATTGTGTTGCGTGTGCCGATGATCGTTGTATTTTGCATT
>bat_probe_1659
GCTATTAAGCTTAACTATGGTTATCTTAATGGTGAACCTGTCACTACCTCTGAGGATAAACCTATCACATGGTACTTTTATGTACGCAAAGACGGTCAGTTTTTGGATCAGTGTGATAGT
>bat_probe_1660
CTGCGTTACACACATCCCCTTGTTGGGCCTTGTGCGTATCTACAATTTCCTCGCATGCCTCTGGTTCCTTCGCCGCTTCTACAATCATGTTATCAATGGTTGCAAGGACACTGCATGCCT
>bat_probe_1661
TCATTTGAAACAACTGCCATTCTTTTATTACTCTGATAGTCCTTGCGAGTCTCATGGCAAGCAGGTCGTGTCAGACATTGATTATGTTCCATTGAAGTCTGCTACGTGTATTACACGATG
>bat_probe_1662
TCTTAAGCCAGGTGGCACTACCTCTGGTGATGCTACGACAGCTTATGCAAACTCTGTGTTTAACATTTTCCAAGCTGTCAGTGCTAACATTAATCGTTTGTTGAGCATAGACAGCAATGT
>bat_probe_1663
TGAGTTGGGTTATATCGCCGACATTGGCGCTTTTAAGGCAACTTTGTACTATCAGAACAATGTGTTCATGAGTACATCCAAGTGTTGGGTTGAAGACGACCTAACTAAGGGACCTCATGA
>bat_probe_1664
TGTGTACTAATTATGACTTGAGCATGATAAATGCAAGAGTGCGTGCTAAACATATAGTGTATGTTGGTGATCCTGCACAATTACCAGCACCACGTACATTGCTAACTAAGGGCACTTTAG
>bat_probe_1665
TGACAATGGCAGATTCATTTTCCGAAAATGAAAGATTGTTACATTTAGTTTAAACTAAACAAGAAATCCTGATATGGCTTCTGTTCAGTTTGAAGACACAAACTCTCGTGGTCGTTCTGG
>bat_probe_1666
TGCCGTTGTTCTATTTGGTATTCCTGATTATCTTCGGTGGCTTCTTTGTTCGCATTGGTACCACGTATTTTATTATGCAGTACATTAATGCTGCTGGTGTGGCCCTTGGATACCAGGACA
>bat_probe_1667
AAGGATTGGTATGACCCTGTCGAGAATCCTGACATTATTAGGGTTTACCATAAGTTAGGTGAAACTGTTAGAAAGGCCGTACTTTCCGCTGTGAAGATGGCAGACTCTATGGTTGAGCAA
>bat_probe_1668
CTGCTGTAGTCTCAGTGTCTTCACCAGACGCAGTTACTACATACAATGGATACCTCACATCATCTTCAAAGACACCTGAGGAACACTTCATAGAGACCATCTCCCTTGCGGGTACGTATA
>bat_probe_1669
TGAAAAGTGACATTTTTGGTCAAGACTTCAAAACTTATGATTTGTTGAAGTATGATTTCACAGAGCATAAGGAAGTTTTGTTTAACAAGTATTTTAAGTATTGGGGACAGGATTATCATC
>bat_probe_1670
GCCTTGCTACTGGATGCTGTGGTTGCTGTAGTTGTATGGCTAGTACTCTTGATTTTAGAGGCAGTAGGTTACAACAATACGAAGTTGAAAAAGTGCACATCCAGTAATGTTTGGTGGCCT
>bat_probe_1671
CATTGTCTTTACCACACTTGGTGCAGGTAAAGGCACTAAGTTCCTTTGTGGTCTTGTTCTCACCTTTGTTGACACACTTGAGGGTGTTTCCGCATGGCGTGTTGTTAAGGCCTATACAGT
>bat_probe_1672
AGGCCTATTATAGAGCTCGTGCTGGTGATGCTGCTAATTTTTGTGCGCTCATACTTGCTTACAGTAATAAAACTGTGGGTGAGTTGGGTGATGTTAGGGAAACTATGACCCATCTTCTAC
>bat_probe_1673
GTTCTGTACGTTTCATTCACTAAGGGTGATAACGTGCTTGGTGTTCCTCCAGACAACTTGCCGACTATAGGTGTTAGTGATATGAGTGATGTCAAACTTAATGTTTGCACTACATTCACC
>bat_probe_1674
GATGTCCTTTACCAACCACCACAGACCTCAATCACTTCAGCTGTTTTACAGAGTGGTTTTAGGAAAATGGCATTCCCATCAGGCAAAGTTGAAGGGTGCATGGTACAAGTAACCTGTGGA
>bat_probe_1675
AACACTGGTTGGGCTTTTTATGTCAGAAGTAAGCACGGTGACTATTCTGCTTTATCAAATAGTAGTGATAATTTGACAGAAAATGACAGATTGCTGCATTTAGTCTAAACTAAACGAATA
>bat_probe_1676
CTGACTTTACGCTAGAGCAACTTTTAGCTGCTCTGAGCGCCTACAGTAAGGATGATGGTTATGACTTACCCGGCGGGTTTGTCAAAATAGCCGTTACAGTTAGTCGTAAACCACTACCTG
>bat_probe_1677
GTCACAAGATCTTTCAGTAGTTTCAAAAGTGGTCAAAGTCACAATAGACTATGCTGAAATATCATTTATGCTTTGGTGTAAAGATGGACATGTTGAAACCTTTTACCCAAAATTACAAGC
>bat_probe_1678
TGTGAAAATAAACCTGTCACTTGGTACATATATGTTCGTAAGGATGGACAGTTTGTGGATCAGTATGACGGTTACTACACACAAGGTCGTAACATAGCAGAGTTTTTGCCGCGTAGTGAT
>bat_probe_1679
GATGCACTCAAATTCTTTGAAATCACTATGACAGATTTACAGTCTGAAAATAGTTGTGGTTTGTTCAAAGATTGTGCACGTAACCCTATTGATCTACCACCAAGTCATGCTACTACTTAT
>bat_probe_1680
ATGTATGAATTTGTTAGTGCTGATACGTCTGTAATTGTTGCAAACGTTTTAGTTATTATCATTCTTTGTTTATTTGTTGTTATTGTTGGTTGTGCATTGTTGCTCATCCTGCAGTTTATT
>bat_probe_1681
CGAGGCTTGTGGTGTTCCTTTTGTCACTAATGGTAAATCTATCTCCGAAGTTGTTCCCAAGCCACTCTTTTTGCATGCTCTTGTTAAGTGCAAGTGCGGTAATGAGTCTTGGACTGTTGG
>bat_probe_1682
CCTATGCCAATTCCGTGTTCAACATATTTCAGGCTGTTAGCGCTAATATCAACCGTTTGCTTACTGTTGATAGTTATGCGATTCATAATGAGTCCGTTAAGAGCCTGCAAAGACAGTTGT
>bat_probe_1683
CTTGCTAAGAACCCGTCTTGGTCTAAAGCCGTCTTTATTTCACCTTACAATAGTCAAAATTATGTTGCCAGCCGTGCGCTAGGTTTACAAATACAGACTGTGGATTCTTCTCAGGGCAGT
>bat_probe_1684
TTTGAGTGTAGGCATAAGGCAACAGTGGTTATAGCCCTGAAAGATACAGATTTAAGTGAAGTTATTGTTGGTCTTATCAGGAATGGTAAGTTGCTTATTAGAAAGAATGGCAGTGTTTGT
>bat_probe_1685
AGGTCAAAAATCTATTGTGGCCTATACTATGTCATTAGGTGCTGAAAATTCTGTGGCATATGCTAATAATTCCATTGCCATACCCACTAATTTTTCTATTAGTGTCACTACTGAAGTGAT
>bat_probe_1686
AGTTAGCCATAAATAGGGCATGTCGTAGTGTTCAGCGAGTCGTATTAAAGGCTGCCGTGAAGGCACTACATATAGAAACAATTTATGATATTGGTAATCCAAAGGCTATTAAGGTCTATG
>bat_probe_1687
ATAATTAAACGAACATGAAAGTTTTGATTGTTCTTTTATGCCTCGGCCTTGTTACTGCTCAAGATGGCTGTGGGCATATTAGCACTAAACCTCAACCATTATTGGATAAATTTTCTTCTT
>bat_probe_1688
ACTTTTGAGTGGTGTTGCCTACACTGCTTTTTCTGGACCTGCTGATAATGGTCATTATACTGTTTATGACACTGCAAAGAAATCAATGTATGATGGTGACCGTTTTGTTAAACATGACCT
>bat_probe_1689
TAAGCGTACTCTTACACAATTTGAGGGCGGTGGCCTTCTTATTGGAGTTGGTACTAGAGTACCTATGACTGCCAACCTTGAAATGAGTTTTGTTATCTCTGTTCAATATGGTACTGGCAC
>bat_probe_1690
GTTTCTCAACACCTATCTTGACAAAGTAACGCATAGTTGTCAATTCAAGTCCACCTGCCCACAAGACAAATATAACTTTGTCAGAAAGACCATTTAATGCGTCACATATAGTCTGGACTA
>bat_probe_1691
AAATGGCAGCTAGCCCTTTATAAGGGCTTCCAGTTCATTTGCAATTTACTGCTGCTATTTATTACCATCTATTCACATCTTTTGCTTGTCGCTGCGGGTATGGAGGCGCAATTTTTGTAC
>bat_probe_1692
GTAGAGTTATGTTACATGCACCACCTTGAGTTGGGTTCTGGCTGTCATGTAGGTAGCGATATGGATGGTACCATGTACGGTAAATACGAAGATCAGCCGACATTACAAATTGAAGGTGCT
>bat_probe_1693
ATAGTTAATAGCGTACTTCTTTTTGTTGCTTTCGTGGTATTCTTGCTAGTTACACTAGCCATCCTTACTGCGCTTCGATTGTGTGCGTACTGCTGCAATATTGTTAACGTGAGTTTAGTA
>bat_probe_1694
AGAAGTTCCTCAACTTAATCCTGCTGCTCCTGTGTTTACACCTCCTGCTCAGGAACTTCCTGTTGAGCTTGAAATGGTCGATGAAGTCTTTGACATCGATCCTCTTGGTGACTCTGTTGC
>bat_probe_1695
CGTTGATGGCGTTCAACTAGATTCCTATTTTGTTGTTAAGCGCCATACTGAGAGTAATTACTTACTTGAGCAACGCTGTTATGAAAAGCTTAAGGATTGTGGTGTGGTTGCACGCCATGA
>bat_probe_1696
TCTATGTTTTTGTCAGAGCTTTTGTATTATACATCTAGCTATTGGATAAAACCAGACCTAATCACTGCTGTGTTTGTCTTGTTGTTTGGAATAGCTGTCATGCTTACACTTACTATTAAG
>bat_probe_1697
GTATTGATGCTTTCAAGCTTAACATTAAATTGTTAGGCATTGGAGGCAAACCATGCATAAAAGTTGCTACTGTTCAGTCTAAAATGTCTGACGTGAAGTGCACTTCTGTTGTACTACTTT
>bat_probe_1698
AGTTGATGGCAGACAGCTAGATGCCTATAGTAAGTTTTGTCAGTTGAAAAATGCCATTTACTTTTCACCTAGTAAACCTAAGTGCGTGTGTACCAGAGGACCAACTCACGCATCTATAAA
>bat_probe_1699
TTTTTGGGTTTAGCAGCTGAATGGTTTTTGGCATACATGTTGTTTACAAAATTTTTCTACTTACTTGGTCTCTCTGCTATAATGCAGGTGTTCTTTGGCTACTTTGCTAGTCATTTCATC
>bat_probe_1700
GTAGCTTACCAAGTTGCTTCACGCTACTTTGAATGCTATGACGGCGGCTGTATTACATCCAGAGAGGTTGTTGTTACAAACCTTAATAAGAGTGCTGGGTGGCCACTTAATAAGTTTGGT
>bat_probe_1701
TATCGTGAGTTAGGTGTTGTAATGAATCAAGATGTAAAACATCACGTACAACGCCTCTCTTTAAGAGAATTACTAGTTTATGCTGCTGATCCAGCTATGCATGTTGCTGCTAGTAATGCA
>bat_probe_1702
TGGAGATTGTTTTGGCATATGTGCTCTATACACCTTTGTTACCTGGTGTTGGTATATTTGCCGTTATGCATACCTTGCTTAATTGGTTTCCTAATATGCTAGGTTCTAGTTGGCTGATGG
>bat_probe_1703
TTGAATATGGATACAGGTGTGTTTATTCAAAAGTACGGTCTCGAAGACTTTAACTTCGAGCACGTTGTGTATGGTGATGTTTCAAAAACTACTCTAGGCGGTTTACACTTGTTGATTTCA
>bat_probe_1704
CTTGCTTCATGTCTAGTTTATAATATGCTTCAGTCTTTATATGTTGAAGGTAGACGTTACAAGTTTTCTATTCAAGGCACTGGTAGAACTAGAGCCCAAGGTTGGTGCTTGGTACAACTA
>bat_probe_1705
AATTGGTTTGACCCAGTAGAAAATGAGGACATACACCGTGTATACGCTGCTTTGGGTAAAGTAGTCGCAAATGCAATGCTTAAGTGTGTTGCTCTTTGCGACGAAATGGTGCTTAAAGGA
>bat_probe_1706
GAAGCCTATTATGAGGTTACTTCTGTTGAAGTTCGTAAAGGTTATGTTTATTGTTACTTTGATCATGATGGTCAACGTAGTTATGAACGGTTTCCTATGGATGCTTTTACAAATGTTAAT
>bat_probe_1707
GCAATACTTAAATATATTACTGCCCTTAGATCAAAGCTATATGCATTAGTACCTCTATGTTCTGGAGTAATCAAAGATCCGCTTAGACGAGCCTATATGGAAGAGCTAGAACATATGTGC
>bat_probe_1708
TCATATGAGGAGCAGGATGATCTTTATGCCTACACAAAGCGCAATATCCTACCAACTATGACACAACTTAATCTTAAGTATGCAATTAGTGGAAAGGAACGCGCTCGTACTGTAGGTGGT
>bat_probe_1709
TCTGTGGATAACATACTAAGCCTTGCTCGTGATGGAGTTGTACCACTTTCTATAATACCTGCAGCATGTGCTACAAAACTTACCATAGTTGTGAGTGATTTTGAATCATTCAAGCGCATC
>bat_probe_1710
TGATAACAACAACTGTGACACATTAAAGGAAATACTTGTGTTACGTGGTTGTTGTACATCGGACTATTTTGACAGAGTTGATTGGTATGATCCGGTCGAAAATCCTGATATTATTAGAGT
>bat_probe_1711
TCACCAGTTAGTTTTGACAGAGCAGTTTTTGCAAACTACCATGCCCAAATTTAGCATTAGTTGCGAAACATATATTTGTGATGTTAGCAAAGCATGCAAAAATTTGTTATTTAGGTATGG
>bat_probe_1712
GTCAGTAAAGGAATCTACCAAACATCTAACTTCAGAGTTTCACCAACTCAAGAAGTTGTTAGGTTCCCCAACATTACAAACCGTTGTCCTTTTGACAAAGTTTTTAATGCTACTCGCTTT
>bat_probe_1713
AGGTTTGATGTTAGTATGCCTGGCAGTCATAGCTTGTTCTGTACTAGAGACTTTGCCATGCGTCATGTCAGAGGTTGGTTAGGAATGGATGTGGAAGGTGCACATGTCACAGGTGATAAT
>bat_probe_1714
TTTCTTTAAGTTTAATATAGAAGGTGTTATGACACCTCATGTGTCGCGTGAACGCCTTACTAAGTATACAATGGCGGATTTAGTATATAGTTTGCGCCATTTTGATAACAACAACTGTGA
>bat_probe_1715
TGGGATTATGAACGTAGCAATATTTATGGTACTGCTACTATTGGTGTATGTAAGTACACTGATATTGATGTTAATTCAGCTTTGAATATATGTTTTGACATACGCGATAATGGTTCATTG
>bat_probe_1716
CCTTGCAAAAGTTTGCACTTATGCCATCTTTGCTTACTCACCACAGCTTACACTTGTGTTTCCGGAAGTGAAGATGATACTTTTATTATACACATGTTTAGGTTTCATGTGTACTTGCTA
>bat_probe_1717
TACCGTTGTCGTTGGCCCTAGATGTGTTAGAGTAGGGTATGAATGGGATCCACCTCGATTTGAGTGTGAACCCAAACCCCTCCCCTCACATTTTAGCGCAGGACAATGGTGTATTCTTAC
>bat_probe_1718
GTAATAAATATGAAGTTTTGCCCGTTGAACCGCTTCCTGCTGTTTGTACAGAGGAAGTCGTTGTCACCGAAGCTAAGGCTACAGTACCTTTGTATGGTTTGAAAGGTACTATAGTGCTGG
>bat_probe_1719
AAGCTTTCGGTGAAGGCACTAATAATTTGACAATCCCACACCAATGTCAGGGAGGAGGTTTGTTCAAACAATTTCAAGGCCCTAATGTGTTAATTGGCTGCATTAAGTTTACAGCATGGA
>bat_probe_1720
CAGACTTATCATCCTAATTGTGTGGATTGTTATGATGACCAATGTATTGTCCATTGTGCCAACTTTAATACTCTGTTTTCCACCACTATTCCTGCGACTGCTTTTGGTCCATTGTGTAGG
>bat_probe_1721
AAGTATTTTGATTACCATATGTCTATTTTTAGTATGGACATTCAGGGTTGTTTCAACATTGTGGCTTGTATTCTCGTTAATGCGATTCACACATGGAGATTTGTCAAGACAGGCACTGCT
>bat_probe_1722
AACAATTACCTTGGCTTTGGATCTTTATGTTTTTCCAATAAGCCTAATGGTGGTTGTATGATGAGTGTTGTTGCTAAAGGCTACTTCGGTGAATTTCAGAAAGTTGGTGTTTTGTACGTA
>bat_probe_1723
AGATCTGTAAGTGGTCTTCGCCTGTTGACTTTAATGCACCCTCAGCTATTTCTAAAGTCAGTAGTTGCATAGTTGATTTTAGAACCACCGACAAAATTAACCGTATACTTGGCTTCACTG
>bat_probe_1724
ATTCAGCGTATGGCTGAACAGGCTGCATCACAGATGTACAAAGAGGCTCGTGCTGTTAATAGGAAGTCTAAGGTTATAAGCTCTATGCATGCATTACTTTTTGGTATGTTGCGTAAGCTT
>bat_probe_1725
GGATACAGCTGCTTATAGAGAAGCCGCTTGTTCACATTTGGTGATGGCCTTAGAGAAATATTCTAATGGTGGTGGTGATACTATATATCAACCCCCACGGTGTAGTGTTGCCTCTGCGGC
>bat_probe_1726
ATCGCACCTACGTGGCCTTTGGAGGAGCCATTTGGTCACCTATTGGTGTTGTCAACAACGTAACTGTGTGGGTTCCACGCATTTACTCTGACTTAACAGACAACCATACTGGTGCAGTAG
>bat_probe_1727
GCGAAGGGTGTTACATTCCTACTCACATTCAATTCTAACCCAATGCAACTTAATATTCCATCCACCAGCATCGTTAATAAGCGAGCTGCTGGTGTGGGTAGTAAGTTCTTTTGGTGGGTG
>bat_probe_1728
TTTTAATAATCTTGCTACTTGCGATTGGAGTAATAGTAAAGATTACGTTTTAGCTAACACTGCAACTGAACGTCTTAAATTGTTTGCTGCAGAGACTTTACGTGCTACTGAAGAGAATGC
>bat_probe_1729
AAGCCAGCACCGTTCTTCTACTATGATGACGGTCCATGTGAAGTTGTTCATGATCAAGTTAATTATGTTCCTTTGAGAGCCACTAATTGTATTACCAAGTGTAATATTGGTGGTGCTGTA
>bat_probe_1730
TTGTTGCACTTGGTAAGACAACCATAGGTAATCCAGATGATGCCAATATGGTAATTACTGCCGTATTGACACATGCTACTGTTAATGCCAAGCGTGTTACTACTACGGTTTGTGACACTT
>bat_probe_1731
TTTAGTAATATGCAACCCTTCATTGTTATGGTCTTGTTGCTTATATTTGGTGACAACTATTTGAGATGCTTCTTGCTGTACTTTGTTGCACAGATGATAAGCACTGTTGGTGTTTTTCTA
>bat_probe_1732
GTGCGTGGTTGGATTGGCTTTGACGTTGAAGGCACTCATGCCTGTGGCCCTAATGTTGGTACAAACCTACCCTTGCAAATAGGGTTTTCAACAGGTGTTAACTTTGTTGTTACACCGGCA
>bat_probe_1733
TGTCTGTTATAATAGTGAGTATGCATCTCTTGGTTATGTTGCTGACATTAGTGCATTCAAGGCTACTTTGTACTATCAGAACAATGTGTTCATGAGTACTGCTAAGTGTTGGGTTGAACC
>bat_probe_1734
ATGTACGCTGTGTCAGTATTGCTGCTTGTTCGTTTAGCATTGTTACTGAACCTATTGCAGTGAATGTTACCACTGTGAACGGTGTTATAACTAGTTACCAAGTTTGTAATAGTTGTGTCG
>bat_probe_1735
GGTTTGGAAAACTTTGCTTTTGAACACATTGTGTATGGAGATGTCTCTAAAACCACATTAGGTGGTTTACACTTACTTATTTCTCAGGTTAGGTTGAGTAAGATGGGCATTCTTAAGGTC
>bat_probe_1736
TGTTACTGACCCAGCACTTCTTGTTGCATCCTCACCTGCACTTGTTGACCAACGTACCGTTTGCTTTTCTGTTGCGGCACTTAGTACTGGTCTAGTCAATCAAACTGTTAAACCAGGCCA
>bat_probe_1737
TTACCTGACAATAGCAGTGCTATTGTTACTGGTTACCTTCCTGACAAATGGCATTGCACTTCTCGTGTTAATCATGACAATGTGTCTTTCAGTGGCAAAGGTTTCTTTGTGCGTGACAGT
>bat_probe_1738
ACTTGCTAATAGCATCTCTCCAGAAAAGTTGAAAAGTTATGCTGCTAGCTATAATAGATATAAGTATTATAGTGGTAATGCAAATGAAGCTGATTACCGTTGTGCTTGTTATGCATATCT
>bat_probe_1739
AATGTTGCAAAGAGTGTTCTTGACAAAGACGTAGCTGTTGCTCGTCGTCTTGAACGCATGTCTGAGATAGCTATGACCACTATGTATAAGCAAGCTCGTGCTGAGGACAAGCGTTCCAAG
>bat_probe_1740
AGTGAGTTCATGAATACTGTTAAGAATATCATTTCTATCGGCAGTATCAAATGTTACCACTATGGCTTTGTGAAACCTGTTCTAGTGATAAAAGACGTCTTTTATCGCATCTATGATGCT
>bat_probe_1741
TTAAGAAAATTTACCCGGCTTTTATGCTAGGTCATTCTGTTGGTAATTACACACCCACTAATATCACTGGGCGTTATTTTAACCACACACTTGTCATCCTGCCGGATGGTTGTGGTACAT
>bat_probe_1742
CACCTTTATGCTTAGGTTTAATGAAAATGGGACTATCACTGATGCTATTGATTGCGCCCAAAATCCACTTGCTGAATTAAAATGCACCATTAAAAATTTTAATGTCAGTAAAGGAATCTA
>bat_probe_1743
ATAGCCAAAGTTCAGTCAAAAGATGACGTTGCCACCTCTGGTAATGTCCTCGTTGATGATCCCGAAGACCGTTTGGACCCATGTTATTTTGGTAATGATGGTCCTTTTGCCACCAAGTTT
>bat_probe_1744
TGTACTCTAATGGCGGTTTTTATTTGAAACCTGGTGGTACAACATCTGGTGATGCGACTACAGCATACGCCAACTCTGTTTTTAACATTTTTCAGGCTGTTAGTGCCAACATTAATAGAC
>bat_probe_1745
CGTGAGATCTCCTCGGATGCTTATGCTAAGTATTTGGCTATGTACAATAAGTATAAGTATTATAGTGGCCCTATGGATACTAGCGCTTATCGTGAAGCTGCTTGTTCTCATTTGGTTATG
>bat_probe_1746
AGCCACTATGTTCTTAACATAGATTGGTTGTGGTTTGCATTTGAGACTGGTTTGGCATACATGCTCTATACCTCGGCCTTCAACTGGTTGTTGTTGGCAGGTACATTGCATTATTTCTTT
>bat_probe_1747
TTGGCTGAGCTAAAGTGCACACTCAAGCTGTCTGATGTAGGTAAAGGCATTTACCAAACGTCAAACTTCCGAGTTCAACCTACTGTTGACGTTGTGCGCTTTCCCAATATTACTAACTTG
>bat_probe_1748
AAATGAGTGGTGCTGTGTTTCGCTTTATGCCTACTCGTGATTCTTTTAACTATGGTGCTTGTCCTACTTGTAGGAGTGTCATGGTTTATAAGATTAAGAGTATGCAGGGTACTGGCTTCT
>bat_probe_1749
GACGTCCTCTACCAACCACCACAAACTTCAATCACATCTGCAGTTTTGCAGAGTGGTTTTAGAAAAATGGCATTCCCGTCTGGTAAGGTTGAAGGGTGCATGGTTCAAGTCACTTGTGGA
>bat_probe_1750
AGTAGTATTTTGCAAAGCGTTGCCTCTACGTTTGTCAACATGCCTTCGTTTATTGCGTATGAGACTGCTCGTCAGAACTATGAGGATGCGACCAATAATGGTTCTTCCCCACAGCTCGTC
>bat_probe_1751
AGGTCATTTTACGAGATTCTATGACTTCTTGCGAAGCCAAGGTTTCTTTGAAGAAGGTTCTGAGTTAACTTTAAAGCATTTCTTTTTCGCTCAGAAGGGTGATGCAGCTGTTAAAGATTT
>bat_probe_1752
CGTGCACTGCCCAATATGATCCGCATGATTTCCGCCATGATTTTGGGTTCCAAGCATGTCACTTGCTGTGATTCTTCTGACAAATACTACCGTCTCTGTAATGAGCTCGCTCAGGTTTTG
>bat_probe_1753
ATTACACCTTGAGTCTAATAGTAAGGCGTGGTCATATTGTGTTAAGTTACACAATGAAATTTTGGCTGCGGTTGATCCTACAGAAGCTTTTGAAAGATTTGTTTGTCTTTTTGCAACGCT
>bat_probe_1754
TCAGGTAGTAGGGGTGTTTATTACCCTGATGACATTTTTCGTTCCAATGTTAGTGTGTTGGTGACAGGACGTTTCCTTCGCTTTAACACCACTCTTACGTGGTACAATTCATGGAACCAG
>bat_probe_1755
AATTTCTTATAGGAGCTTGTGGTTGTCTTGCAAACATTGTTTGCAAACCCACTATTATCCTTTATAGGAAATTTAAGTACGAATCACTTTTGAACGAACAAGAAGACATTATTTAGGATG
>bat_probe_1756
ATTACTGGTGCCTGTAAGACTGTCGTTATTGGCGGTCTTGAGTTTGCATACTATTGTTTTGCAAAACCTGCCATTGCACTCGGTGATATTTTTGTGCGCGTTTCTAAGAACGCTCTTAGT
>bat_probe_1757
TGTCTATCAAATAGTTCAGCGCTATTTTGGTATGTATGAGGGTGGTTGCATAACTGCTAAAGAAGTTATTGTTAACAACCTCAATAAGAGTGCTGGTTATCCTTTTAACAAGTTTGGTAA
>bat_probe_1758
ACCTCTGTGGGTCACTACCTGCATGTACGCGTGAAGGACAACCTATTATATAAATATGACTCCGGTAGCTTGAGTAAAACTTCTCATATGAAGTGCAAGATGACCGATGTCTATTATCCT
>bat_probe_1759
TTAAGATCGTACAAATGCTCAGTGACACGCTGAAGGGATTATCTGACAGAGTCGTGTTTGTCCTTTGGGCTCATGGCTTTGAACTTACATCAATGAAGTATTTTGTCAAGATTGGACCAG
>bat_probe_1760
TGGTTATCCTTTTAACAAGTTTGGTAAGGCTGGTTTGTATTATGATTCTTTGTCATATGAAGAGCAGGATGACTTGTATGCTTATACAAAGCGTAATATCATACCTACTATGACCCAGCT
>bat_probe_1761
TGTTTGTTTATATTGCAGAGCTCACGTTGATCATCCTAGTATTGATGGATTCTGTCAGTTTAAAGGCAGGTATGTCCAAATACCCGTAGGTACTGTTGACCCTATACGGTTTTGTCTTGA
>bat_probe_1762
TTAAGAGGCATACTATGGAGAATTATGAACTAGAGAAGCACTGTTACGATTTGTTACGTGACTGTGATGCTGTAGCTCCCCATGATTTCTTCATCTTTGATGTAGACAAAGTTAAAACAC
>bat_probe_1763
ACCTGGTTGAGAGGCTCATTGCTTGTGAAAATCCATTCATGGTTAACCAATTGGCTTATAGCTCTAGTGCAAATGGCAGCTTGGTTGGCACAACTTTGCAGGGCAAGCCTATTGGTATGT
>bat_probe_1764
TTAAAGATTGCTCTAGAGAAACTTCTGGCCTCTCACCTGCTTATGCACCAACATACGTTAGTGTTGATGACAAGTATAAGACGAGTGATGAGCTTTGCGTGAATCTTAATTTACCCGCAA
>bat_probe_1765
AAGGCAGTCTTTATTTCGCCTTATAATTCACAGAATGCTGTGGCTCGTTCAATGCTGGGCCTTACTACTCAGACTGTTGATTCCTCACAGGGTTCAGAATACCAGTACGTTATCTTCTGT
>bat_probe_1766
ACAACAACATCAACTGCATTGGGCAAGCTGCAAGACGTTGTCAACCAGAACGCTCAAGCATTGAACACACTTGTTAAACAGCTTAGCTCCAATTTTGGTGCAATTTCAAGTGTGCTAAAT
>bat_probe_1767
CTGTTACTGCTAATGTAAACGCAATCCTTTCAACTGATGGTAACAAGATTGCAGACAAGTACGTCCGCAACCTACAACATAGGTTATACGAATGTCTCTATAGAAATAGAGACATAGATT
>bat_probe_1768
TGGAACACGAGCAGTCCGTATATAACGTTCTTAAGGATTGTGGTGCCGTCGCTGCTCACGACTTCTTTGTTTGGAAAGACGGTCGTTCTGTTTATGGCAATATAGCACGTCAAGATCTTA
>bat_probe_1769
AACATTCAATATTAGTGATGCCTATTCTACTTTGGTACCATATTACCAGATGATTGGTAGGCAAAAGATTACCACTATTCAGGGTCCTCCTGGTAGTGGTAAATCACACTGTGTTATTGG
>bat_probe_1770
AGTCCATATATGACGAACTTAAACATTCTAATGCACTAGCCCCACATGACTTCTTTACTTGGAAAGAAGGTCGTTCTGTGTATGGCAATATTAGTAGACAAAACCTTACCAAGTATACTA
>bat_probe_1771
CTTCTCACAGTGTTTTAAGAAGGTTGGTGGATCTGCTGTTACATTCTCTGAAAAAGTTGCTGTCAAACAAATTGACCCTGTTTACAAAGTAAAACTTGTTTTCGAGTTTGAAGATGACAC
>bat_probe_1772
ATTGTCCTTAGGGATAATAATTGGTCTAGTTTATTTAAGTTACATACTGTTGAATCTGGAGACTTACAGGTTGTAGCTAATGGTGGATCTGTTACAAGAGGAGCCCGTGTTCTTCTTGGT
>bat_probe_1773
CACGAGGGTTGGCGTGGCATCATTCGTAATGCAAAATCCTTTGGATTCACGTGCTTTATCTGCACTGATCAATCCGCAAACGCAAAACTTCTCAAGGGAAGGGGTGTGGATCTTACTAAG
>bat_probe_1774
CTCTTAACAAACTGGGTAAGGCTAGTTTGTATTATGAGTCCTTATCTTATGAAGAGCAAGATCAGCTTTATGCTCTTACGAAGCGTAATATCCTACCTACTATGACTCAGCTTAATTTAA
>bat_probe_1775
TAATAGTACTGTCATGCATTTGTCTAATTATAGCTTGTTTGATTTACAGAAGTTTTCGCTTAAACTTAAAGGTACGCCTGTTATGAGTTTAAAGAATCAACTTTTGAACGAACTTGTTCT
>bat_probe_1776
CGCTCAGAAGGGTGACGCAGCTGTTAGAGATTTCGATTATTATAGATACAACCGTACCACTGTTTTGGATATTTGCCAAGCACGTGTTGTCTATCAAATAGTTCAGTGCTATTTTGGTAT
>bat_probe_1777
AAATGGCCATTTCTGGTATTTTGCATAATGTGCGTGTTCTTAAGGCTAAAGATTGCACTATTGCTGCTGAAGATATCCTTGTTGAAATGACTGTTTTTGACAGCTTTGAAATACCTATTC
>bat_probe_1778
GTACTTTATCTATGATGAAGAAGGTGGAAATGATTTTACAAAAGTCGTTATGGTTTCCCAGTATTCAATTGCTGCTGAACAGCTTTGTGAAAATGTGGGACAAGTGGCTGTTCTTAAAGA
>bat_probe_1779
TTTACAACAAGGATGTTGCATGTATTGGCAAGTTTCTTAAGGTGAACTGTGTTCGCTTCAAGAATGCCGATAGAAATGATGCTTTCTTTGTTGTTAAACGTTGTACTAAGTCCGTCATGG
>bat_probe_1780
AGTGAACAAGCCATATCTATCTATAGTGTCTTCAGTCATCTTTTGCTTTGTGCAGCTTGTTATGGTTATCTGGTTTGTTCTGTGTGACAATGTCCTTATCAGCATAGTTGCGCAGTGCTT
>bat_probe_1781
GCCGCTGTCTATCCTATAAATAAGGTAGCCTTCGGCTTTGCCATAGCTTTTGCTTGCATAACTGCGCTCATGTGGCTCAGTTATTTTGTAAGCTCGCTCAGATTACTTTGCAGAACTGGT
>bat_probe_1782
TCAGGTGTGGTTGTTTACATAAAATTTAAAGTAGGCAATCACAGAGTGCAAAATGCAAATGATGATGACGGACAATTGGCCATGTTTTTGGCTTAATTTCAGTAACAGTAATTTTTAATA
>bat_probe_1783
TAACAGTAATTTTTAATATTTCATTACTTGTTGTATATATTGTTTAATTTAACGAACCAATTATGTCTGGACGTCGCACACCGCGAAACCAGCCACAGGTTTCTTTTAAGAATGAATCAG
>bat_probe_1784
TGCTGAAGGCATCCCTAAAGGCTTCTATGCAGAAGGCCGCAATTCCAGGGGAAATAGCCGCAACAGCTCTCGCAGTTCTAGCAGGGGCAGTTCTAACGCTAACTCTAGGAATCAATCCAG
>bat_probe_1785
CTCTAGGAATCAATCCAGATCAAATTCTCCAGGCCGTGGATCTGCACCTCCAAGTGGCGGTGAACCATGGATGGCTTATTTGATACAGAAATTGGAAAACCTTGAACAGCGCGTTGACGG
>bat_probe_1786
TACATTAAGTGGCCATGGTATGTGTGGCTAGCAATTTTTCTTGCCGTTATACTATTTTCTTTCTTAATGCTTTACTGTTGTTGTGCTACAGGTTGTTGTGGTTGTTTTAGCTGTCTTTCT
>bat_probe_1787
AGAATGCTGTTAATGAGCAGGGTAATGCACTTTCCCACTTGACCAAACAGCTTGCTTCTAATTTCCAAGCGATTTCTGCTTCTATTGAAGATTTGTATGTTCGCTTGGGTCAGGTTGAGG
>bat_probe_1788
TATCCTCTTAACAAATTAGGTAAAGCTAGTTTGTATTATGAGTCTCTTTCATATGAAGAACAGGACCAGCTTTATGCTCTCACAAAGCGTAACATCTTACCTACTATGACACAGCTTAAT
>bat_probe_1789
TTTGATAAACCAAGATTCCATAACGCACTACCCAGCTCTTAAGATGGTTCAAACACATCTTAGCCACTATGTTTTAAACATAGATTGGTTGTGGTTTGCACTTGAGGTTGGTTTAGCATA
>bat_probe_1790
GCTTTCTCATCACTCTGACTTAGAAGTGACAGGTGACAGCTGTAATAACTTCATGCTCACCTATAACAAAGTTGAAAACATGACGCCCAGAGATCTTGGTGCATGTATTGATTGTAATGC
>bat_probe_1791
ATGTACAGCAATAGGTTGGTTGTATAATTGCTGGACAGGTAGTGCAGACACCATTGCTATAAGCTATTTAACGTTTATGGTTTCGGTCTTTACTAATTATACTGGTGTTGCATGTGTGTC
>bat_probe_1792
ACAAATTCGATCTCGTCATATCAGATATGTATGACGGTAGGATTAAACAGTGTGATGGTGAAAATGTCTCTAAGGATGGTTTCTTTACTTACATCAATGGTGTAATTAATGAGAAACTAT
>bat_probe_1793
TTGTTGAGTTTTATGACTGCATTATTAATAGTGATAGTACTTTTCAGACCACTTTTCAGCCTTATTTGGACCTTAAACCATCTGTTGATGCGTATTTAGGTCCTGAGATTGTACGAGCTG
>bat_probe_1794
GTTCAGAATACCAGTATGTCATCTTCTGTCAGACAGCAGATACTGCACATGCTAACAACATTAATAGATTTAATGTTGCTATCACTCGTGCACAAAAAGGTATTCTTTGTGTTATGACAT
>bat_probe_1795
TAGCCACAGTTGTGTTTGCAGTAGTTCCTAGCGATGGCGACGTCCAATATGTCAAAAATGTCAAGCGTACTATTTCCAAACTGTCAAAACTCAAGGGTTCTTCAGTTTGTTCTTTTAGTA
>bat_probe_1796
CATGGCATTTGGGTGACCGGCGATCCACGTACGCGTGCTATTGCCTGGTGTCTATCCCGCATTTCTGCCGAGATGAGCTTCCCCTCCTACTCAGGTTTTATCAGATTGGTTTGCCATAAA
>bat_probe_1797
TAGCTTTTGAACTTTATGCTAAGCGTAAGATTGGTAACTCTCCTTCACTTACTGTGCTTAGAAATTTGGGTGTTACTTGTACTTACAAATTTGTTCTTTGGGATTATGAAGCTGACCGTC
>bat_probe_1798
GAAGTGTTGTATGTGTAATAGACGCGCTGCAGCGTACTCTTCACCTCTGCAATCTTATGCCTGCTGGTCTCATTCCTGCGGTTATGATTATGTCTACAACCCCTTCTTTGTTGATGTTCA
>bat_probe_1799
CTTTCTCACTTCGTCAATTTGGACAATCTGAGAGCTAATAACACTAAGGGTTCATTACCTATTAATGTTATTGTTTTTGATGGCAGATCAAAATGCGATGAATCTGCTGCCAAATCTGCG
>bat_probe_1800
GTATCCTGAATTTTCTGTTGTCTGTAGATTTGATACTCGCTGTAAATCAGCCTTCAATTTAGAAGGCGTTAACGGCGGTTCACTCTACGTCAATAACCATGCATTTCACACTCCTGCATT
>bat_probe_1801
TAGTTTAGGTGATGCATCTCACTGTTTAGAAGTTCTTCTAAAAGATCTGCATACCATGTTTATCACTTGTGATGCCACTTGTGGTTGTGGTAGCAGTAGTTATGAACTTAGTGGTTCTGT
>bat_probe_1802
GTTAGTCTTGATGGTCGTAATGTTGTTGATGTTGATGTCGCAGCAGACCAGACTATTGGTGAACAACTCAATGCATGTACTACTGATAATGTTATTATTTCAGATAGTGTTGTAACTGAT
>bat_probe_1803
GCTATTTACTATGCTCAATTAGCATGTAAGCCAATACTCTTAATTGATAAGCGTATGGTAGGTGTTGTTGGGGATGATGCCACAATTTCTAAAGCTATGTTTGAAGCTTATGCACAAAAT
>bat_probe_1804
GCAAAAGAGGTCGTTACACAATCCCTATTAAGGATGAACTTTAGGTTAGGTTGTGGTTTGAACGAACATGAATGTTTTAGCAACTTTATGTTTTCTATCTCTCTTCTCTCCACTTTTAGG
>bat_probe_1805
GGATAACCAGGATTTAAATGGACAATGGTATGATTTTGGTGACTTTATAGAAGGACCAGCAGGCGCGGGTGTAGCTATTATGGATACATATTATTCACTTGCTATGCCTGTTTATACTAT
>bat_probe_1806
TTTTGGCAGTGTTGAGTTTTACCAGGGTGATGTTAAGGCGTTGTCTGCACTTCCTTGCGACTTTGTGGTTAATGCTGCTAATGAAAATTTGCAGCATGCCGGTGGTGTCGCTAAAGCTAT
>bat_probe_1807
GTTGGATAATTTTGTTATATGTCCTAGGCATGTTATGTGTTCTAGGGATGAGTTAGCTAATCCTGATTACCCTCGTTTGTCTATGCGAGCTGCTAATTATGATTTTCACGTGTCTCAAAA
>bat_probe_1808
ATGGCACAACCATCTGGTATTGTGGAGAAATGTGTTGTTCGTGTTTGTTATGGCAACACTGTGTTAAATGGTTTATGGCTTGGTGATATTGTTTACTGTCCACGTCATGTTATTGCATCT
>bat_probe_1809
ATAATAAGTGTTGGTATGACCCTGTTGAAAATGAGCACATACACAAAGTTTACGCTCAATTGGGTGTCATAGTAGCCAATGCCATGATAAAATGTGTTAGGCTATGTGATGCAATGGTTG
>bat_probe_1810
CTAGGTATGTTAATGCTAATATTGCTAAGTCCAGTGCCATTAATATAGTTTGGCGCTTTAGTGATTTTATAAAGTTGAGTGAGTCTTTGCGTAGGCAAATTCGTATTGCTGCTCGTAAGA
>bat_probe_1811
TTGGGTGTTATACCCCGCACAGCAGCTAATAAGTTAATGTTGGTTGTGCCTGATTACAGTGTGTTTTCAAGCACTATAACATTACCAGTTTTGACTTATGCGGGCAGTGCATGGGATGTT
>bat_probe_1812
TTAGATTTGGTTGCAATAATGTTTCTTGTCTAATGTGTTATAAACGTAATGGCGCCACTAGAGTTGAATGTTCTACTATAGTGGCTGGTGTTAAGCGCAGTTTCTATGTTAATGCTAATG
>bat_probe_1813
TTGTACTTTTACGCGAGAACCATCTCAGTAAGTTGTTAGGTCTCAAAGTCAGTAAGGAGACTCTTTTGATAAACAAGCTTAATCCGTGTTTGTTGAAGAGTTTCAGTATTACAAAAACCG
>bat_probe_1814
GACTATGCTTTTGAGCACATTGTTTTTGGTGATGTGTCTAAAAACACACTTGGTGGTCTTCATTTGCTCATATCTCAAGTACGTTTAAGCAAAATGGGTGTGCTCAAAGTTGAAGACTTT
>bat_probe_1815
TGTTGGTGAATTCGTGGACCTACCTGATTACTTCATCTACGATGAAGAAGGTGGTCATGACTTAACTAACACTGTTATGATTTCTCAATGGCCAGTGTTTGATCCATCAGCACTACAACT
>bat_probe_1816
GCAGCTAATGTAAATCTCCACCATGGAGGTGGTGTTGCAGGTGCATTAAATCGTGCCACTAACAATGAGATGCAGAAAGAGTCATCTGCTTTTATTAAGCAGAATGGCCCTTTAAAGCCT
>bat_probe_1817
TATCTATGACATTTGCGAAGGACTTAATGAAGTGCTTGGTAAAGTCATGTCGCCTTTTCAAGTAGAAGAAGACACAAACCTTGATGACCTAGCTGTTGTTGTGCAGCAAGCAGTGGTAGA
>bat_probe_1818
CTGACAACATAATTCTACACACCACGCAAGATCTTGGTCTTTGCGCGTTTGGTAAGTTGCTAGATGAGCAGGCCTGTGGTGCATTGTCAGCTTCTATTGATGCTTATAAGCAAAATACGG
>bat_probe_1819
TGCGTACTGAGGATGGTATCTTTTACCGCTATGTCCGTGAAGGAGGCGTATTGCTTAAACCTTTCAGACTACGTGGTGGCGGTACACCCAAAGTAACTTTTGGTGATGAAGATGTGCACA
>bat_probe_1820
AAATCATTAAAAAGCTTGATGATGCGTCAGAAAAGTTTTTCAGTTTTGGTGATATTGTCTCCAAGAATGTTTGCAACTCGATAATATGGTTCTTCACCATGTTAAGTATCATCTTTAAGG
>bat_probe_1821
CCAATATCTATGATGCACGTGTTTGCGTTGATGGTTTTGGCGTTACTAGTATTACTACTGGTAATGTTAATGTGATCCTGCTTCACGATGTTAGTTACGGTCTTGTAGAGACTGTGCCTG
>bat_probe_1822
GTGGACGTTCGGCTATACGTTTTGTTTCAGTTCAGCAATCACCATGGGTTTTAATGTCCCATGTCCCCACGACTACTCCGCTAGAGCCAAGTGGTCATTGGACTGCAGCTATAGTTTTCA
>bat_probe_1823
TTGTCTTACAACTCTGTTTTAGACTTGAGTAAATTTAATTGCAAACACAAAGCAACTGTTGTTGTGCAATTAAAAGATAGTGACATCAACGAGATGGTGCTCAGTCTTATTAAGAGTGGT
>bat_probe_1824
CGCAAGTATATTGTCAAAACTAGCAAGGCTAAGGGTTTGACTTTCTTGTTGACAATTAATGAAAATCAAGCAGTTACCCAAATACCTGCAACTAGCATTGTTGCTAAGCAAGGTGCTGGT
>bat_probe_1825
TGTGATTAATACGACGAGTAATAGGTATGTCTTTCCCCTACAGGGTGTTGCTGAGCATGTTGTTATTTTAACAACTAATGCAGGCGTGTCATGCAATGGAGTCTTCCAGCAGGGCGCCAT
>bat_probe_1826
TTTCTACAGATTGCATGCTGGTGAAACATTTTGGCGTTACAATTTTGATATAACTGAAAGCAAGTATTCTTGTAAAGAAGTTCTTAAAAATTGTAATGTTTTGGATGATTTCATCGTGTT
>bat_probe_1827
AAGCTATTTATAGATGCTTAGATGAGTAAGGCGCAGTGCATGTCGCTGTGTCTACTCTTATACAGAATGAAATCCTAGTGTACAGTGGTATAAGTAAACTGTGCATTCGCTATGTTTAAG
>bat_probe_1828
TTTTGTTGCTAATTTACAGTGTGATGATAAACCTATTGTTTACACTGTAGAATCAGTTAAACAACTTTGTATTGACAACAATGTTACTGTGGGTGTACATCCTATTCCTGAAGATGAATT
>bat_probe_1829
CTGTCGTTTATTGTTGACGAACCATCTGCTTTTGTTGATCCTTTTAAGTTTGAGTATTACGACCACGCTGGTGTTCGTGTGCTTAAGCAGGAGGTTAACAATTGTTGGGTCGCTTCCACC
>bat_probe_1830
AAAAGCCCAGGGCTGCTCCAGCTCAAAATGTTTCTTGGTTTTTGCCTATAGTGCAAACTGGTAAACAGGATTTACGGTTTGCTCGTGGTGAAGGTGTCCCTATTTCTCAGGGTGTTGACA
>bat_probe_1831
TGTGGTTCCCCTGGTTATAATCTTAAAAATGGCGAGGTGGAATTTGTTTATATGCATCAAATTGAACTCGGAAGTGGTAGCCATGTAGGTTCTAGCTTTGATGGTGTTATGTATGGTGGT
>bat_probe_1832
GAAATCCTGATACATAGTGGTATAAGTAAGCTATGTATACACTACAGTTAGGTATTAGGCATAACTTGCATTTAGTTAATCAGAGTTAGTCAAAGACCCTTAGAGGCGCCCCCGTGGAAG
>bat_probe_1833
ATCAGAAAAATTTGAAATTTGTCTCCCCTACATACCTTTTCTCTTTCAAGAGACTGGTTTGTGGAAAAACTTTTTAAATTCTTCTACTCACTCAGGCATACGAATTAGGTTATTATCTTC
>bat_probe_1834
AAACTTAAAATTTCTACCAATTTGTTTGAAGGTGACAAGTTTGTTGGTACATTTGAAAATGCAGCTTTTGGCACTTTTGTTATAGACATGCATTCGTATGAAAAACTTGTTAATAGTATT
>bat_probe_1835
GCGAGAAATTTCACCCGAGACTTATGCGCGTTATTTAGCTTTATTTAACAAGTATAAGTATTATAGTGGCCCTATGGATACAGCTGCATATAGAGAAGCTGCTTGTTCTCATTTAGTTAT
>bat_probe_1836
GCTATACCATTTTCTATAGCTGTTCAGTCTCGTCTTAACTACCTGGCATTGCAAACTGATGTGTTACAGCGTAACCAGGAAATCCTTGCTCAGTCATTCAATTCTGCCATGGGCAACATT
>bat_probe_1837
CACTTGTGCTACTACTAGGCAAGTTTTAAACGTCATAACTACTAAAATTTCACTCAAGGGTGGTAAGGTTGTTAGTACTTGGTTTAAATTTATGCTGAAAGTCACACTCTTGTGTGTTCT
>bat_probe_1838
GCCAACCTTATTGCATCTGACACTACTATCAATGGGTTTAGTTCTTTCTGTGTTGACACTAGACAATTTACCATTTCACTGTTTTATAACGTTACAAACAGTTATGGTTATGTGTCTAAA
>bat_probe_1839
AGCTCAAGATAGGTCAGTTGTTAGTAAGGTAGTTCAGTGCTGCTTGGATTTTAAAGTGTTTAGGTTTATGTTATGGTGTAAGGGTGGTAAGATTTCCACCTTTTATCCTCAATTGCAGGC
>bat_probe_1840
TGAACCTGTGCAGGAAGTACCAGTTCCTAGTGATGGCTATGTTGCTGTTGTTGATGGCTACACTTTCTTTACCGATGGCACTCATTACTTCCCAACTGGACTGTCACGGTGCTACACAAC
>bat_probe_1841
TTCCCAGACCGCTACATTTAGAGACATACACGTAGATCTGTTCTTTAAACGAACTTAAAATGTCTGATAATGGACCCCAAAACCAACGTAGTGCCCCCCGCATTACATTTGGTGGACCCT
>bat_probe_1842
AGCTCATGCATTGAATGTTAACAGGTTTAATGTTGCAATAACAAGAGCAAAACGTGGCATCCTATGTGTTATGTCTGACTCCAACCTCTATGAGTCTTTGAAATTTACACCTTTGGATGT
>bat_probe_1843
ACAACACCTCTTGCCCTGAGTGGATGGACGATTTTGAGGCGGATCCTAAAGGCAAATATGCCCAGAATCTGCTTAAGAAGTTGATTGGCGGTGATGTCACTCCAGTTGACCAATACATGT
>bat_probe_1844
TACTCATGTTTATTGCTACAAAGACGGTTTGTTTGAGGGTTCCAAACGTTATTCTGATTTGGTTCCTCATTCTAACTATAAAATGGAGGATGGTAATTTTGTTAAATTGCCTGAAACTCT
>bat_probe_1845
CTATCAACAGTAGAATTCCTGTAACAATTATCATAGAGGCGTCGCTGCAGTGCACGCACATTCAGATTGTTACAAGTGTTAGAATCAACACTCAACAGTCTGTTAATGTTAGCACTAACA
>bat_probe_1846
CACTACTAGTGTTACTGTGGAGTGGTATCGGGTATCTCCTGCATCAATGCAAGGTCTTACAAAGATAAATACTGGCAGCACTATTTTTGATAACAACTTTAGTGTAGTCAATAATAATTT
>bat_probe_1847
AGGTAGTTGTATAAAGAGTGTAGTGCGGCATCTAGGTGTTACTAAAGGCATATTGACAGGCTGTTTTAGTTTTGTCAAGATGTTATTTATGCTTCCACTAGCTTACTTTAGTGATTCAAA
>bat_probe_1848
GCTTAAAGATTTTGATGGTCCTCTATCTTGTGTGCATAACGTTTTTGACAATTTTAATGCTTGGCATGAAGCCCGTTATGGTGTTGTACCAATTAACAGACGTATATGTCCTATTGTGGT
>bat_probe_1849
TTTTTATTAATGTTTTAGCCTTTATACTTAACGTGGTGGTTTTGTGTCTTGAAGGACCATACCCTATGTTACCAAGTATTTATGCTATGACTTTTCTTTATGCAACGTGTTACTTTAGTA
>bat_probe_1850
TTTAGTACCACTCATGCGTAAAGGTGAACCATGGATTGTGGTTCGTAAGCGCATAGTGGAAATGCTCTGTGATACCCTAGATGGTATTAGTGACACTGTTACATTCGTTACATGGGCTCA
>bat_probe_1851
CATTGATTATGTTTTTAGGTGCACTAATAACACTAACGTAACAAGTTTTTATTCTATACCATTTGGTTATATTAAAACAGTTTACAGGTGTTTTGTATCCTATAATAGCACTAATGGCAC
>bat_probe_1852
GTCATTTCAATAAGGAGTTTTACGACTTCCTTTTGAAACAAGGCTTCTTTAGTGAGGGCTCTGAATTGACTTTGAAGCATTTCTTCTTTGCACAGAAGGATGATGCTGCTGTCAAAGATT
>bat_probe_1853
CATAAGCCTCAGCTTTCATTCCCACTCTGTGCTAATGGTAACATCTTTGGCCTTTATAAAAATTCTGCAGTTGGGTCCTTAGACGTTGAAGTTTTTAATAAACTTGCTATGTCTGATTGG
>bat_probe_1854
CAGGTGTTTTTGTTGATGATATAGTCAAGACTGACCCCGTTATTTTAATGGAACGTTATGTCTCACTGGCTATTGATGCATACCCATTGTCTAAGCATGACAATCCAGAATACCGTAAGG
>bat_probe_1855
TGCCCTTTTAATAGAGAAACTATTAATAACTACCTTACGTTTGGTCGCATTTGTTTCTCCACCTCACCTGCTGATGGTGCTTGTGAATTGAAGTACTATGTTTGGAACACCATTGGGGCT
>bat_probe_1856
TGTGACAAGACTCTTTATGACTCACTGAAATTCTTTGATATTCAGTTAACTGATCTGCAATCTGGTGATTTATGTGGTCTTTTTAAGGATTGTAGTCGTGTGGAAGAACCACTACCACCT
>bat_probe_1857
AGGTTTTATGGCATGTGTTATGTTTACTGTTAAACATAAACATACATTCCTATCACTCTTTTTGTTACCTGTGGCACTTTGTTTGACATATGCAAATATTGTATATGAACCACAGACTTT
>bat_probe_1858
CAATGGACAATTCTTTTACATCTTTGCACAAGAGCCTGTTGTAGGTGTGGTGAACATGTGCTTCTCTGAACTTAGACTCTGTGAAGAGGTTGAAGTTCAATCTGATTAACAAACTAAACT
>bat_probe_1859
AATTGCCGGAGGGCATTCCTAAGGGGTTTTACGCTGAGGGAACACGGTCCAGGAACTCCAGCCGGTCCAGCTCAAGGGGATCTAGTCGCAACACCTCAGCGTCTAACTCCAGAGCTAACT
>bat_probe_1860
CTTTCTCTTTTTGTCAATTTGGACAATCTGAGAGCTAACAACACTAAGGGTTCATTACCTATTAATGTTATTGTTTTTGACGGCAAGTCCAAGTGCGAAGAGTCTGCCGCCAAGTCTGCA
>bat_probe_1861
GATTTTGCTGTGAAGTGTGGTTTCTTTAAAGAAGGTTCTTCAATTGAATTGAAGCACTTTTTCTTTGCCCAAGACGGTAATGCAGCTATTAAGGATTATAACTATTATCGTTATAACCTT
>bat_probe_1862
GTCTGATTTGTCATTTAACAACTTTGTCAGTTCGTATGCTAAACCTGAGGAAAAATTATCAGCTTATGACTTGGCTTGTTGTATGCGTGCAGGTGCTAAGGTTGTTAATGCCAATGTTTT
>bat_probe_1863
ATGATCCAGCTGAATATGTCTTCCTTGCTGATGACGCTTGCTCACCAACCAGTCGGTTGGTTATTTCTGCAAGTTACAAACTTGGGTTATTAAATGGAAATTTCACGGACGATGTTCGTG
>bat_probe_1864
CACAATATGTGTTTAGTACCGTTAATGCGCTACCTGAAGTTAACGCAGACATTGTTGTCGTAGATGAGGTGTCTATGTGCACTAACTATGATTTGTCTGTGATTAACCAGCGTATATCAT
>bat_probe_1865
ATGACACTCTTAATGTGTCTACTGATGTCCTTGTTAATTTTCGTAAGAGGCTGTGATTCACAATTTGTTGATATGAGTCCAGCTAGTAATACTAGTGAGTGTTTGGAGTCACAAGTTGAC
>bat_probe_1866
GGTATTATGGTACTGCCTGGTGTCGTTGATCAATCACTTCTAGGCCAATACACTGCAGCTTTGACTGGTGCTATGGTCATGGGTGGTATCACTGCGGCAGCTGCTATACCATTTTCTATA
>bat_probe_1867
TGTTGAGCACTTTGACGATGATACAGATGAGATCCCCGTTAATGGTGTCACTTTTCGCCACGTATGGAATACCGTTCGCGCTGACGACCCTTATGAAAAACAGGGTCTTCTTTCTATTAA
>bat_probe_1868
CAGTAGAGCGTAACGTTGTTCGCTCCGCTGTGCTCTCAGGCAAGTTTGAAAAAATTTATGATATTGGTAATCCTAAGGGTATTGCCATTATTTCTGAACCTGTGGAGTGGCATTTCTATG
>bat_probe_1869
GGCGTGTTTGATTTTTCTGTTGACACCTACAAGGTTGTGGGTGAAACTTTTAAGCGCGTTGGTGATTACGTTCTTCTTGGTAATGCAGTGGCTAAGTTGGTTACTACAAAGGTCAAGGGA
>bat_probe_1870
GTTGTTGCCTATTTTACTCTTGCGCCATGGTTTTTGGTTGCATGGTATTTGGGTGCTACTGCTCTTGATGTTTTACCAGCGCTGTTAAAGCTTAAGATCTCAACTCAGCTATTTGAAGGT
>bat_probe_1871
AGTTTTATGGTGGTTGGAACAACATGCTTAGTACTCTTATGAATGGTGTTGAAAATCCTTGTCTTATGGGTTGGGACTACCCCAAGTGTGATAGGGCGTTACCTAATATGATTCGCATGA
>bat_probe_1872
GTGCACAGGTGCTTAGTGAAATGGTTCTATGTGGAGGTGGCTTCTATGTAAAACCAGGTGGTACAAGCAGTGGCGATTCTACTACTGCATATGCAAATAGTGTTTTTAACATATGTCAAG
>bat_probe_1873
AGCTTGCCCAAGAGAAAATCAATGAGTGTGTTAAGTCTCAGTCCTTCAGGTATGGCTTTTGCGGTAATGGTACACATGTGTTCTCAGTAGCTAATGCGGCTCCTGATGGTATCATGTTTT
>bat_probe_1874
TTAGCTACTTTTACAGTTGAGAAAGATCTTCTAGTTGAAGATTTTGTTGATGTCATCAAGGATGAGGTATTAACATTGCTTACACCTTTGCTCCGTGGTTATGATATCGATGGTTTTGAT
>bat_probe_1875
TGCCACTTATTTTGATAATAAGAATTGGTATGACCCCGTAGAGAACGAGGATATTCATAGAGTGTATGCTAAAGTTGGCGGTTTTGTTGCCAATGCTATGCTCAAATGTGTTGCACTTTG
>bat_probe_1876
CGCTGCTGCATATATGAAACTCTCGGATGCACTTAAACGACAGATTCGCATTGCATGCCGTAAGTGTAATTTAGCTTTCCGGTTAACCACCTCAAAGCTACGCGCTAATGATAATATCTT
>bat_probe_1877
TTAATGCAAGGGTTCGCGCAAAACATATCGTGTATGTAGGTGACCCTGCACAATTACCGGCGCCTAGAACTCTTCTTACGAAGGGTACGCTTGCACCTGAACATTTTAATTCAGTGTGCA
>bat_probe_1878
GACGATGGTGTAGTCTGTTATAATAAGGATTATGCAGATTTGGGCTATGTAGCAGATATAGGTGCGTTTAAAGCAACGTTGTACTATCAGAACAACGTGTTTATGAGCACCTCCAAATGC
>bat_probe_1879
GTGTGCTACACACCGCACTATGCTATTAACTACGATGTTTTTGATACCAGTGCTTGTGTATTAGCTGCTACCTGTACGCTTTTTTCTAGTGCGAGTGGTGAACGTATGCCTTACTGTGCT
>bat_probe_1880
AATGTTGCTTCAAACACAGAGCCATGGATGGCCTATTTAGTCCAGAAATTGGAAGCACTGGAGACCAAAGTTAATGGTCCTAAGGAGACTAAGAAACCAGTGCAAGTCACCAAAAATGAG
>bat_probe_1881
CTAAATTAGGCATCCTAAAAATTGATGAGTTCATAGCGGCTGGTGACAGTACATTGAAATCTTGTACTGTTACATTTGCGGACAATCCTAGTAGTAAATCTGTTTGCACTTATATGGATT
>bat_probe_1882
CTAATGGTGTTTATTCACTCAGTAATTTTCGTAGTAGTCCCACTGACAATGTACGTATCACTAACAGTGCTTCTTCTTGTAGTGTACCTTATTCTGTTTTGAGTCGGCCACCTTTACCTT
>bat_probe_1883
TCACATACATTCCTGCTAGCGGCTATGTAGCTGCTTTAGCTGTCAATGTGTGTCTCATTCCCCTATTATTACTGCTACGTCAAGATACTTGTCGTCGCAGCATTATCAGAACTATGGTTC
>bat_probe_1884
CAACATGTGGAAGGGTTTTATTACCCTTATTCCACTATGAGTGTGGTAAAGCACACCAAACCTCGATCTGACAAGCCACTTGGCAAGACCGTTGAGTCTATTATGCTGAGCTTGTATGGC
>bat_probe_1885
TTTGTGCTCTGGGCTGGTGGTCTTGAATTGACTACAATGCGCTATTTTGTTAAGGTTGGACCTCGCTGTGATTGTCACTGCGGTAAGGTCGCTACCTGTTATAATAGCGCTGAACATGCC
>bat_probe_1886
CTTCGGAGAAAACCGATATGATGCCAGCAAAAGCTACTTCTTCTCAAAAACGGCATAGAAAGCCTAAGTTGCAATATGCCAAGAGAAGATTCTCGCCTGTTAATCCAAATGACTTAGTGT
>bat_probe_1887
TAGTATCGCTAAGAGCAATTTGTCTCTCAGCGATGCTGTTGTTGTTGACCAGCAGCTAGAGCCAGTTAGGCAATTTTCTATTGCTTCTGGCTTTTTCTTTACCAGTGTGTTTGTGATTTA
>bat_probe_1888
CCTAAGTGTGATAGAGCATTACCTAATATGATTAGAATGATTTCTGCTATGATTTTGGGCTCTAAGCATGTCACTTGCTGTACTGCTAGTGACAGGTTTTACAGACTCTCTAATGAGTTG
>bat_probe_1889
AGCTTATGTTTATGCTTTATAGTTGCCAACCCATTGTTGGTTGCTCCCTATACAGCTATGTATTACTATGCCACATTTTATCTTACTGGTGAACCGGCATTTATCATGCATATTTCCTGG
>bat_probe_1890
AGCGGCTTCTTTCTGCCATACAACGATTGGCTAACGGTTTTGGTGGTAAAAACATCTTAGGGTACACCAGTTTGTGTGACGAGTTTACTCTTAGTGAGGTTATAAAGCAAATGTATGGCG
>bat_probe_1891
CAGGCTGTACTGGCTCTTGGAACAAGGTCACTCAAATTGCTAACATGTTCTTGGAACAGACTCAGCATTCCCTTAACTTTGTGGGAGAGTTCGTTGTCAACGATGTTGTCCTCGCAATTC
>bat_probe_1892
GATGACACCGTCTATGAAGAAGAAGACGACAGACCTAAGACTCAGAGGAGGCACAAGAAGAGGAGTTCAACAGCGTCACGTGTGACGATTGCTGATCCTATGAATGCAACATCTGAAAGG
>bat_probe_1893
ATCGGTATGAGCACAGACTTTGTCTGTGATGTTGATTATGTTCCACTTAAGTCGAACGTGTGTATAACACGTTGCAACTTAGGTGGTGCTGTTTGTAAGAAGCATGCTGATGAATATAGG
>bat_probe_1894
TGGTGTTGTGTGGTGGTGCATTGTATGTGAAACCAGGTGGCACGTCATCTGGTGATGCTACTACCGCGTATGCAAATTCTGTCTTCAATATCTGCCAGGCTGTTACCGCTAATGTTAGCG
>bat_probe_1895
ACACAAAGAGCAGTTTAAGAATGGTCTTGCATTATTCTGGAATTGCAATGTAGATTGCTATCCCACTAATGCACTTGTTTGTAGGTTTGACACGCGTGTTTTGTCAAAATTAAATTTAGC
>bat_probe_1896
CCAAGCTGTCAGTGCTAACATTAACAGGTTGCTTTCTATCGATAGTAATGTGTGCAATAATGTTAGTGTCAAAGCTCTTCAGAGAGAGTTGTATGACAACTGTTACAGGTCTTCTGGCAT
>bat_probe_1897
ACACACTATGATATTCGACAATGCATTTAATTGCACTTTCGAATACATATCAGACTCCTTTTCGCTCGATGTTGCTGAAAAGTCAGGTAATTTTAAACACTTACGAGAGTTTGTGTTTAA
>bat_probe_1898
TCTTTTAACATGGATTCTGCAACAAAGGTTTACTTTGATAATCCAACATTACCATTTGGTGACGGCATTTATTTTGCAGCCACTGAAAAATCTAATGTTGTTAGAGGCTGGATTTTTGGT
>bat_probe_1899
CAATGTTGTTAAAACTAACGTACAACCTACAGGTGAATCTTTTATCGAAGTCGATAAAGTATCATTTGAAAATGGTTCCTACTATTTATATAGTGGTGAAACTTTTTGGCGCTATAACTT
>bat_probe_1900
CAAGGAATTCTACGACTACTTATTGTCTCAAGGGTTCTTTGATGAAGGTTCAGAGTTAACACTTAAGCATTTTTTCTTTGCTCAAAAGGGTGATGCTGCTGTCGCTGATTTTGACTATTA
>bat_probe_1901
CACAGCGTATGTGTGCTATAGGACCTGATGTCTTTTTACACAAGTGTTACAGATGTCCTGCTGAAATAGTTAATACTGTTTCAGAGCTTGTTTATGAAAACAAGTTTGTACCCGTCAAAG
>bat_probe_1902
ATTACACTACAGTTGTGGCCGTTAATATGATAGCATTTTTCCTTAATTTGCTTGTTTTGTGTCTGGAGAGTGCATACCCACTCTTTCCCACTGTGTATGCATTTGTATTTTTGTATGCTA
>bat_probe_1903
AATTGCTACCGAGGAGGTTAAAGAACCTTTGGTAGCTGAGAAAGTCATTGTTGAGGTAAAAGAACCTGTTTTAAAGGTTGCTGGTGTGTCTTATTATAATATTGAAGACAGTTTTGCTGT
>bat_probe_1904
TTTGCATTTGACAATGATGTCGTTGATGGCAAACGTGCACTAGTTGGAACTGACAATAATTGCTGGATAAACGCTGTTTGTTTACAATTGCAATTTGCTGAAGTAGATTTTACTTCAGAA
>bat_probe_1905
CTGCTACTGACGTACTGTATACTAATGTTAACTTTACGTCAGCGAGCAAAGTAGTTACTTACACGTTAGATGGTCAAAAGCATACAGCTATAGACCCTGACTTGTCTAGTTATACTAGAC
>bat_probe_1906
CGTGGCGTAGTATTTTTATTTACTCGCTTATGTTACTTTTTGTGTTGAACCCACAGTGGTTGTTACCACGGTATAGTTTGACTAAGGAGAACTTTAATGTTATGGATTTCAAGGTTATAG
>bat_probe_1907
ACCATAGATCCTTTTGGTTACCCTGAGTTTGGTAGTGGTGTTAAGTTTACGTCCCTTTACTTTCAATTCACAAAGGGTGAGTTGATTACTGGCACGCCTAAACCACTTGAAGGTGTCACG
>bat_probe_1908
GGTTTGTTGTATTGGATTAACAGGTTCTGTAAATGCACGTTGGGTGTTTACGATTTCTGTGTTAGTCCAGCTGAATTTAAATACATGGTTGCTAATGGTCTGAATGCACCAAACGGTCCA
>bat_probe_1909
GCTAGGAATTATGTACCAACTACTGCACCATTAGTCTCATCGCAGGGCATTGTGCAGCCAAAAAGTTCCAATGTGTTAGCTATAGTGTTACCTATAGCCCTTGTTGGTATTTGTCTTTTT
>bat_probe_1910
AGTGCGCAGTTTAAGCGTCCTATTAACCACACTGATGAAGCTTATTATGAAGTCACTTCTGTTGAGGTTAAGCATGGCTATGTTTACGCTTATTTTGATTTGGAGGGTAAGCGTAGCTAT
>bat_probe_1911
TGGTGGCTTAAAGGTGACAAATTGTCTGTGGAGCATTATAATGAGTGGGCACAGTTTAATGGTTTCACAGCTATGAATGGTGAAGATGCTTTTTCCATTCTTGCTGCTAAAACTGGTGTT
>bat_probe_1912
ATGTACTGCGTCGTAAACAGATGTATGTTAAGAGATTCTTTAAGTTTAGTGTAATAGCTTACACTTTATATGCACTAGGTTTCATGTTTGTGCGTTTTAGTCCTGCTAATGATTACTTCT
>bat_probe_1913
CACCATGAGCATTGTAACGTTCATCGTAATGAACACGTTGCTTCTGGTGATGCTATAATGACCCGTTGTTTGGCTATTTATGATTGCTTTGTTAAGAATGTTGATTGGTCTATTACTTAC
>bat_probe_1914
GCTACTAGAAGCTTACGCTACGCATGGATTTGGTGTGCTGCATACTTAATTGCATACATTTCTTTTGCTCCATGGTGGTTGTGTGCTTGGTACTTTCTTGCTATGTTGACAGGTTTGTTA
>bat_probe_1915
CAGCAGGCCACATCACCTGTCAAGTTACAGAATAACGAGCTTATGCCGCAGACTGTAAAACGCATGAATGTCACTGCTGGTATAAGTCAGACAACTTGCACCACGGAGGCATTAGCGTAT
>bat_probe_1916
TGCTGTACGTCATATTACTCTTATATGATGCCAGTTATGGGCATGACCAATTGCTTGGCTTCTGAGTGTTTCATGAAGAGTTCTATCTTCGGCGAAGATTTTAAAACTTATGATTTGTTG
>bat_probe_1917
CTTCTTTTGTCAGGATCCAAAACCTTTTAATACTGCACGTGCTATTGTAAAGCCAGTTTGTGCTAGTATTTACCAGGGTTCTACTACTAGTGGACACTATAAAACCAATGTCTTTGGCAA
>bat_probe_1918
CTGGCATGTTTTGTTTGTTTTACCGGTTTATGTTGGCTTTGTCAACTAAATTAGTGAAACCGCCCACTTTTAAGGTTACTAGTATTGTAACTTACAATACTGGTTGCGCAGTTACTAGAT
>bat_probe_1919
AATAAGAAATGCGTGTGTGTATTTTTCTCAGATGCTTTGCAAACCAATTAAGCTTGTTGACGCTACATTGCTTTCTACTTTAAATGTAGATTTCAATGGTGCTTTACATAGTGCATTCGT
>bat_probe_1920
CTACCAATTTTACTTTGGTAGCTTCTACTGAATATATTCAAACTTATGCATCAAAAATTTCTATTGATTGTGCTAAGTATTTATGTGGTGATTCTTCACAGTGCAGAACGGTGTTGTTGC
>bat_probe_1921
GTACAGTAGTACTTGAAAACACACGACGTATCGGTGTTTCCACTGGCATGACTGATGTCGAACTATAATGTATGAATTTGTTAGTACTGAAACTTCAGTTTTGATTACTAACATACTATT
>bat_probe_1922
ATAAGACTGGCGACTTTATGTCTACAATTATTACTTCCTGCCAAACTGCTGTTAGTAAGCTTCTAGATACATGTTTTGAAGCTACAGAAGCAACATTTAACTTCTTGTTAGATTTGGCAG
>bat_probe_1923
GGAAAAGTCATGTGACTGTGGCACCTTCAATGCTATAATGGAAGGGTTTGCACTTGATTTCAAACCATGCACTGATAGTGATGTCTGTGATAACTGTGGTGGTTTTTGTACTACTACTGT
>bat_probe_1924
GCTATTATGCATGGGGCAACTCTTAAAATTAAAGTTTCACAGACTAACATGCACACACCTAGACATTCTTTTAGGACACTAAAATCTGGTGAAGGTTTTAACATCTTAGCTTGTTATGAT
>bat_probe_1925
GTTATTTCAGCTGGTGTTCACATAGTTAGAACTATGGCTATGGAGTACTGTAAAGTGGGTCGTTGTGACGTTTCTGAAGCCGGATTGTGCATGTCGCTACAACCTCGGTGGGTCGTCAAC
>bat_probe_1926
TGCCGGCCCATTCATGGATAATGCTATTAATGTTGGTGGTACAGGATTACAGTATGCCGCCATTACTGCACCTTATGTAGTTCTCACTGGCTTAGGTGAGTCCTTTAAGAAAGTTGCAAC
>bat_probe_1927
GTCGTACAGATGCTGGTCATTACCGTGTGTATTGTTCTGCAACATCAAAGGTCTTTGATGGTAAGAACATTGTCGGTGGTGACCTTTGCAACTTGGCAGTTACCTCTGTTGTGGTTGTTA
>bat_probe_1928
TTATGATGGTAACCCTATGGGTGTCTATACATGTACCATGCGTGGTAATGGCACTCTTAAGGCTTCCTTTTTGTGTGGCTCTTGTGGTAGTCCTGGTTATGTTATGAATGGTAAAGAAGT
>bat_probe_1929
AGAATGTCAAGCGTGCTGTTAGTAAGCTTGCAAAGCTCAAAGGTGTTAGTGTTAGTACATTTTCCACCATTGATGTACACAAGCGTCTTCTTGCTTTTGTGAAGTTGTTTTGTGTTGCAT
>bat_probe_1930
CGTTATTTCTTACATGGGTTTTAGATTTGATCTAAATGTTCCTGGCTATCACACCTTGTTCTGCACTCGTGACTTTGCAATGCGCAATGTTAGAGGTTGGTTAGGCATGGATGTTGAAGG
>bat_probe_1931
TCTGTAAGCACTTGTGCAAGTTCATTACAGAGTCTGTAATAACGGTCAGACTGAGTACAGCAATTCACATGCTTAGAACCAAGAATCATTGCTGAGATCATGCGCAGCATATTGGGCAAT
>bat_probe_1932
ATCCACAACTTCTGATGCAGGTGTTCAGTTAGGCCCTTGTGCCGTTGACGGTACTAGTTTAACTGCTTCAGTTGTTACTGATGTTGTTAGTAGTGTTGTCGCTGTGGCTCCTAATGTTGA
>bat_probe_1933
ATTAAAGTTTTGACTACTGTTGATGGTATAAACTTTAATACAGTTTTAGTTTCTCGTGAACAGAGTTATAAAGCACAAGTTGGTACTGTTTTTGTTGATGGAGTTGATTATTCTAACCGC
>bat_probe_1934
CACCACAGTGCTACCATCTTTTTACTACCACACTAATGGTTTTGGTGGTTGTCAGACACCCGTGTTAGAGTATGGTTCCATGGGTTTGTGTGCTGACGGTAGTGTTGTAGATGTTACATT
>bat_probe_1935
GGATGAGAATATTGCCATTGTTTGTAAGAAGGCCATTGGCAAAACTATTACCTTTGAGGGCACTGATTGGTCTGAGTTTGAACAAACTCTTATTAACGCAGTTTCTGTGGTTGGTGAGTT
>bat_probe_1936
CAGTCTTTAGAGAACGTCGCTTATAATGTAGTAAAGAGCAGTCATTACACAGCAATACCTGGTGAACTACCAGTGGCTATTGTAAATGACAAGCTGTATGTGAAAGATGAAGGGTATGAC
>bat_probe_1937
TATGCCATCTCGAATGAGCAGCATTACAAATCATGGGTGTATCAAAATGCATACAATTGCACATATGATAGAGTGGGGCAGAGCTTTCAACTCGACACTGCCCCTCAGACTGGAAATTTT
>bat_probe_1938
GGCAATTTTGGAGATCTGAATATGTTGAAACTTGGTGTTGATGACACTCGGTTTCCTGCCGCTGCCCAGATGGCCCCAAATGTAGCATCTTTTCTTTTCATGTCTCATTTTTCAGTCAGA
>bat_probe_1939
CAAAGAAAAAGAGAAAATGCGCATTTTCTGCAAAAATGTTAATGCTGCTTTGTCTTCAGTAGTTAAAATAGCCTATGACAGGGGAGTTGTTTCACTGTTCACAGGCTATCAGATTTTAGA
>bat_probe_1940
GCTTCTTCTCCTGCACTTGTTGATCAACGCACTATTTGTTTTTCAGTTGCTGCTCTTAGTACTGGTATGACTAAGCAAACAGTCGAACCTGGTCATTTTAACAAAGAATTCTATGACTTC
>bat_probe_1941
TCCTGTTTCAGAAGCCTGGTAATGACACCTATTTGATTACACCTAGGAGGATGTTTGAACCTCGCATTCCGCAGATGTCTGACTTTGTTCAGATTTCTGGTTGCAATGTTAGCTATGTCA
>bat_probe_1942
CCAAGCTGTTACGGTGGGCGTTGAGGCTAATACAAATCAGGATAGTTATGGTGGTGCTTCTGTTTGCTTGTATTGTCGTGCTCATATAGACCATCCTAACATGGATGGTTTCTGTCAGTT
>bat_probe_1943
GGGTAATGTATTTTGTCAACAGCATTCGCCTTTGGAGACGTACCAAATCTTTCTGGGCTTGGAGTCCTGAAACTGACACCATTTTGGCAACAACTGTGCTTGGTCGCACTGTTTACCTTC
>bat_probe_1944
GTCGCCAATTATGATAAATCATCTGGTTTTCCATTCAACAAGTTTGGCAAAGCTCGTCTTTACTATGACTCGTTGTCTTATGAAGATCAAGATGGTTTATTCGCTTATACTAAGCGTAAT
>bat_probe_1945
GAAAAACTTGATTATGGTTCAGATGCTGTTTGTTACAAATCTACTGCCACAAATAAATTGGTTCCTGGTATGATTTTTGTGCTTACATCTCATAATGTACAGCCGCTTCGTGCACCTACA
>bat_probe_1946
ACTGCGTGTGTTTAATGTGGTTGGGCCTCGTAAAGGCAAACACGCCAGGTCTTTGCTTGTTAAGTGCTATAAGAGTGTTCTTTCAAATCCAGGTGTACCTTTAACACCGTTAGTTAGTGT
>bat_probe_1947
AACACAACTTCTGCTATAGACTATGATCATGAGTATAGTATTATGCGTTTGCATAATTTTTCTATAACTTCTGGTACAGCATTTCTTGGTGTTGTAGGTGCTACTATGCATGGAGCAACT
>bat_probe_1948
GTTGCTTGTGCTTCTACACCACTTGTTGAAAATGGGTGTACTGTCATAGTTGATGGCATTGCATTCTTTAAGAGTGGTGGTGTTTACAGGCTTATGGCTGACACAGATCTCGTTTACGAG
>bat_probe_1949
AATGTGTTTAGGCCATTAACGAACTTATGGCTTTTTCAGCTTCTTTATTTCGGACTAAAACAGTCCATACTGAAGATGCATTTTGCCCTCGTTCGGCTATTCAGGCTGAACAGCCTCCTA
>bat_probe_1950
ATAATACTGGACGTTCAGTCTATGTAAAATTCCAGGAGAGTAAACCCCCTCTACCTCCCGAAGAGTGGGTTTAACGAACTCCTTTATTATGTCAAACATGACGCAGCTCACTGAGCAGCA
>bat_probe_1951
CTTCCACTGGAATTTGGTGCCTCAACTGAAATGCAAGTTGAAGAAGAAGAAGAAGAGGACTGGCTTGGTGATGCTACCGAATTATCGGAGCATGAACTAGAACCAGAACCGACACCTGAG
>bat_probe_1952
GCAGTATGCCGCCACTTATAATAAGTATAAGTATTATAGTGGTAGTGCATCAGAGGCTGACTACCGTTGTGCATGCTTTGCCCATCTAGCTAAAGCATTACTTGCCTATGCTGACAACCA
>bat_probe_1953
TACAGGGCTTTAAAGAGTTGCTGTACTACCAGAACAATGTCTTTATGTCTGAGGCTAAGTGTTGGGTAGAACCTGATATTACTAAAGGACCCCATGAGTTTTGTTCGCAGCATACTATGC
>bat_probe_1954
TGCAGCTGTTAAAGACTTCGATTTTTACCGCTATAATAAGACCACCATGCTAGACATTTGTCAAGCACGCGTTGTTTATAAGCTAGTTTCTAGATACTTTGAGATCTATGAAGGTGGCTG
>bat_probe_1955
TGCGGTGCCCTACGTGACCTGCTGTCAGCGCTTTTGAGCAAGTTACTCACATCTGCGCGCTGGGCAGGTTGTAAGGTGGAAGCTGTTTACACAGGAACGTACCACTACTTTGCTAAGTTT
>bat_probe_1956
TGCTTCTTTGGGTTATGTAGCTGATATAAATGCATTTAAGGCCACATTGTATTATCAGAACAATGTTTTCATGAGTACATCAAAATGTTGGGTCGAGGAAGACCTAACTAAGGGTCCTCA
>bat_probe_1957
GACAACAACGCTGTTCCACGCCCAACTTACAAAAATACCTCATGGTTGTAAGCTCAAAACCATGAGCCCATACTACAAAAGTCACATAATCAGACTGTTTATTTAAATAGTCTGCCAGCA
>bat_probe_1958
TCGTGCAATGCCTAACATGATTCGTATGATTGCTGCCATGGTTTTGGGTAATAAGCACACTACGTGTTGTACATCTAGTGAGAAATTTTACCGCCTTAGCAATGAACTTGCGCAGGTTTT
>bat_probe_1959
CAATGAACTTGCGCAGGTTTTGACTGAAGTGGTTTACTCCAATGGGGGTTTCTACATAAAACCTGGCGGTACTACTTCTGGTGATGCTACAACTGCATATGCTAATTCTGCTTTTAATAT
>bat_probe_1960
TCCTAAGGTTTTTCTGCTTTTAGCTTTTTCCCTTAACGAACCATGTTTAAACTTTTAGTGGCAGTAACGCTACTGGCTAGCGTTTCCTGCTTTAAATTTCAGCTAAACGCGCAATCTTAT
>bat_probe_1961
TACTTTTCCCATTGATGAGGAGTTTCGTGAGTATTTTCAGAATATGTCATCTGAGCTGCAGGCCCTGAAAAATTTGACTGCTGATATGAGCAAGCTTAACATTAGTGCTGAAATTCAGCT
>bat_probe_1962
AGATTGTGTAACGAACTCGCTCAGGTGTTGACGGAAGTTGTGTATTCTAATGGTGGTTTTTACCTTAAACCTGGTGGCACCACATCTGGCGATGCTACTACTGCATACGCGAACTCTGTC
>bat_probe_1963
AACACCACTCAATCCGCATTGCTTGTGAACAATGGTAGTGCTATTACAATAGAAGTCTGTTACTTCCAATTTTGTGACAACCCTGCCTTTATAATTAGTGGCGGTGCACAAACAAACACT
>bat_probe_1964
AATACTGCTTTGACATGGCCTTTAGTCCTTAATTGTGAAAGGATTGTTAAGCTTCAGAATAATGAGGTTATTCCTGGTAAGCTTAAAGTACGTCCACTTAAGGGTGAAGGTGAAGGTGAT
>bat_probe_1965
GCACAAGAGGCTAGTCTTAACTTACCTTTAGAAGATGTTGAGACTGAGGTAGCTGCATGTGTTAAAGACATGTTAAGAGTTGTTGTGAAAAAGGTCAAGAAAGATTTAAAGATTAAACTT
>bat_probe_1966
TGGATTTATAGCATGTTGTGTAGGTAGTGTGTCTTTGCTTATTAAGCATAAACATACCTATCTTACTGTTTATTTGTTACCTGTAACTATGGTTATAGCGTATTATAATTTTAATTACAC
>bat_probe_1967
ATCAGGATTTACCACCTGCACATGCAACAACATATATGGCTCTTTCTGACAAGTTCAAGACAGACAAAGAACTTGCTGTTAATATTGGTCATTCTGATGTTCGTTATGAACACGTTGTTT
>bat_probe_1968
TTGGAACAGTTGTCCCTATATGGATGGTGTTCGCCTACATTGTGGGAGTATGTCTTCGTCATTTACTCTGGGTTATGGCTTACTTCAGTAAGAAACACGTTGAAGTTTTTACTGATGGTA
>bat_probe_1969
GTACTTGTTACTGTGCTGGCCAAGGCTGACCGGTTTGTACATGTTCCATGTGAAGGCCAGATTGCTCGTGTGCGTCAGGGTAGTACTATAGTTACTGCCTGTGTGCAGACCACGGGTTGG
>bat_probe_1970
TGCTATTTTTGTTGTCTTGATAATTTTGGCAGGTTTGATGTTGTGGTGTTGCATAGCCACTGGATGTTGTGGGTGTTGTAGTTGTATTACTGCATCTTGTGCTGGTTGCTGTGACTGCCG
>bat_probe_1971
ACTGAACGTGTGGTAGACGGGTTTTATTATCCGTACTCCACCAACAGTGTGGTTAGCTACACAAAACCGCGCGCTGGCGCAACTGTAGGCAACACTGTACAGTCAGTGATGCTAAGCATG
>bat_probe_1972
TGGTAAGGCACGCCTTTATTATGAATCTCTTAGCTATGCTGATCAGGATGAATTATTTGCGTACACCAAACGTAATGTTCTACCCACTATTACACAGATGAATTTGAAGTATGCTATAAG
>bat_probe_1973
GTCGCTCTGTTAAAAGAACAGGACCGCACAGTAGTATCAAAAGTAGTACAAGTTACATTAGACTTTAAAGTATACAGGTTCATGCTGTGGTGTAAAGATGGCCAAATTGCCACCTTTTAC
>bat_probe_1974
CTTATAGCGCTTTTTAAGGCACAATTTACTTTGATTAAAGGTAAATTTTTCTTTCTTAAGGAAGCCTTGAATAAGCCTTGTGGTGCTTTGCGTGACTTACTTGCTGTGGTACTTACCAAA
>bat_probe_1975
TTTTCCACTTCTGCTTGCGTTCTCGCTGCTGAGTGTACAATCTTTAAGGATGCTATGGGCAAACCTGTGCCATATTGTTATGACACTAATTTGCTAGAGGGTTCTATTTCTTATAGTGAG
>bat_probe_1976
ATGCAGTACCATCCTAATTGTGTTGCATGTGCTGATGATCGTTGCATTTTGCATTGTGCTAATTTTAATATACTCTTTAGTATGGTATTACCTAATACATCCTTCGGACCTTTAGTGCAG
>bat_probe_1977
GCTAGTGATCATGAGTCTTTTACACGTGTGTATCAGCAGGGTGCTGTGCATTATGCTGGTGCTGTGTGGACTCTGTCTGAAGTTAAGGATAATGATGGTAAACCAGTCCATGTTAAGGAA
>bat_probe_1978
AAAATTGTTTCTATATTCACTCTTCATCTTATGTTGAGTGTACTTTTATTAGTCGCCTAAAGAAATCCACACTTGTATCAGTTTGTGATTTTTCTCTAGGTGGCAATGTTTCTACTGTTT
>bat_probe_1979
TTTATGACAATTGTTATCGTGCTTCCAATATTGATGATGAGTTTGTCAATGACTATTATTGTTATTTGCAGAAGCACTTTTCAATGATGATTTTGTCAGACGACGGCGTCGTTTGTTACA
>bat_probe_1980
CTTTGGAAGAAGTGTTTGGCGCATCTGATTTACAGATTGTCCGTGGTCAGTTGAGTGTGCTAGCTTCTAAGCTTTTTGTGCGCACCGAGGAAGGCCTATTTTATAGGTATGTTTCCAGTG
>bat_probe_1981
AAATATGACAGATTTAAAATGCACGAGTGTTGTCTTGCTATCTGTGTTGCAACAATTACGTGTTGAATCCAGTAGTAAGTTGTGGGCACTATGTGTTAAATTGCATAATGAGATATTAGC
>bat_probe_1982
TAGCATGACTCTTAATGGTCTTTGGCTTGACAACACAGTCTGGTGCCCACGACACGTAATGTGCCCGGCTGACCAGTTGTCTGATCCTAATTATGATGCCTTGTTGATTTCTATGACTAA
>bat_probe_1983
CATTCCCACTGTGTTCAGCTGGTAATGTATTTGGTTTGTACAAAAGTTCTGCTTTGGGTTCCATAGACGTTGATGTCTTTAATAAGCTTTCTACTTCTGATTGGTCTGACGTTCGTGACT
>bat_probe_1984
ATGACGAAGGCTTCATCACATTAAAGAACAATCTATATAGATTGGTTTGGCATGTTGAGCGTAAAGACGTTCCATATCCTAAGCAATCTATTTTTACTATTAATAGTGTGGTCCAAAAGG
>bat_probe_1985
GGACTTATTGGCGTGTTAACCCTGGATAACCAGGACTTAAATGGCCAATGGTATGATTTTGGCGACTTCATTGAGGGGCCGGCAGGTGCGGGTGTTGCCGTAATGGATACCTATTATTCA
>bat_probe_1986
AGAGATACAAATGGCAACTCTAATGCTTTTGCGTATTTGCGCATATGCAAGTGGCCCAGCAAGAAATGGTTACAATCTACATCCAACATGGATACCAGTGGTAGGTTTTGTTTGGTCAAC
>bat_probe_1987
CCATTGTGGACTTACTTGGGCCTTTCAAGTCAGGTTATACCCTGGCTAATTTACTGGATGACCTCGCACCACACAAGTGCGATGATGGATATGAGCTACCCACTGGCACTGTGTGTATTG
>bat_probe_1988
GTGGTGTAAAGACCACAAAGTCCAAACCTTCTATCCTCAGTTACAATCTGCTGAATGGAAGTGTGGGTATAGTATGCCAGCACTTTATAAGATACAACGTATGTGTCTGGAACCTTGTAA
>bat_probe_1989
TAGGTTCTTTGTTTACAATGATGACTTTGGTTCTGATTACATTTGTGGTAACGGACTGTTTTCTTTTGTTAAGAACCTGTTTAACACTTTCACAATGTCTTTGTCTGTTATGGCACTTTC
>bat_probe_1990
CTTTTCTCCTTACTGTTAATAATAATGTTATGGAAACCACCTTACCTTGTGTTAGCGTGTTGCAAAAGCAGGGCTCTGGTAAGTTATCCTCTATGTGGAAAAATTTTTGGTACGCATGTG
>bat_probe_1991
CTAGTATTGTAAGTCTGTTTAGCACCACTATTTTGCTGCTGGACAGAGTTGAGCAGGGCTATGACTACACAGTGTTTGTTTACATTAGTCAGCAAATACTGCGTAATTCTGAGAGCAACC
>bat_probe_1992
TCTTGTTAGATTTGGCAGGATTGTTCAGAATCTTTCTTCGCAATGCCTATGTGTACACTTCACAAGGGTTTGTGGTGGTCAATGGCAAAGTTTCTACACTTGTCAAACAAGTGTTAGACT
>bat_probe_1993
GCTACAATAATTATTGATAAGGTAGAATTTAGTAACGGTTTTTACTACCTTTATAGTGGTTCTACATTTTGGAAGTACAATTTTGATATTACAGAGGCTAAGTATGCCTGTAAAGATGTG
>bat_probe_1994
GTGTTGTTTGGACTTTACAAGAAGTTAAGGATAATGATGGTAAGAATGTGCATCTCAAAGATGTTACAAAGGAAAACCAGGAAACACTTGTTTGGCCGCTGATTTTGACTTGTGAACGTG
>bat_probe_1995
TGGTAACTGCTTTAATTTGAACGGTCTTACGACTTTGGGTTCGTGTATTTTCAATTCCGCTTGTACCAATATGGATGGTCTTGGTGGTCCTGCCACTTATTGTTACAAGGAGGGTTTGTT
>bat_probe_1996
ATAATCAAATCCTCTGATGTTTCAGAAAACAATGAGCATTTGACTTGGCCACTTGTTTTAGAATGCACTAGAGCTGCAGCTTCTGCGGTTAAATTGCAAAATAATGAGATTAGGCCTACT
>bat_probe_1997
TTGAGGCGATACCCCTACAACTAACTCCAGTAATTCTGTGTGTAATGGCATGTGTTATGTTGATGGTAAAGCATAGACACACATTCCTTACGCTGTTTCTTTTGCCCACAGCTATTTGCC
>bat_probe_1998
TAAAGACACAGAAAAGTACTGTGCTCTTGCACCTAATATGAAGGTAACAAATAATACCTTCACACTTAAGGGCGGTGCACCAACAAAAGTTACTTTTGGTGATGACACTGTGATTGAAGT
>bat_probe_1999
AGCATACTATGCAGATTGTAGATGAAAATGGTAAGTATTATCTACCATACCCAGATCCTAGCCGTATTATTTCTGCTGGTGTTTTTGTGGATGACATTACTAAGACAGATGCTGTCATTC
>bat_probe_2000
GAAGTAATTAACGAACTTCATGGATTACGTGTCGCTGCTCAACCAGGTTTGGCAGAAACAGGTTAATTCCTCTCAAGAAGGAACTTTGGCTCCTGTTCGCCCTACATACGCCTATCGGCC
>bat_probe_2001
CTGGTGTTTGTACTATGGGCCGGTGGTTTAGAGTTGACCACTATGCGTTACTTTGTCAAGATTGGAGCTGTTAAACATTGCCAATGTGGTACTGTTGCTACATGCTACAACTCTGTTAGT
>bat_probe_2002
TGAGGAGGTTCGCACAATCCCTAAAACAGTGACTGTAAATTTTAGTTATGACGTTTGCGAAGGACTCGATGTAATCCTTGGTAAAGTCATGGCGCCTTTTCAAGTTGAAGAGGGAACTAG
>bat_probe_2003
GTAGTGTCATTGCTGCTGTAACTATCAACAACTTGTCTTATGTGTTTACACAAAACATGTTGTTCATGTTTGTGTATGCAACATTCTACTTTTTGGCTGTTAGAAATCTTAATTATGCTT
>bat_probe_2004
CTAATGTTGTTAAGTCTAGTGTTAAACCAACTGATGTAGCCTATTTAGAGGTTGATAAAGTCGAGTTTAATGACGGCTTTTATTACCTTTATTCTGGTGAAACCTTTTGGCGGTATAACT
>bat_probe_2005
TAGGTTCATTGTTTTTATTTTATGTATTTACAATGTATATTTAGCTGATGTAGGTAGTGTTCGTTTAACACTTATAGTGTATTTGTTTATAGGGTTTATTAACACTTGTTATTTTGGTGT
>bat_probe_2006
TGTCGATGCTGTTAGTAATGCACATAGATTTAATGTGTTGCTTTCTGACAATTCTTTTAACAACCTGTTGACATCTTATGCAAAACCTGAAGAACAGTTGTCTACGCATGATGTGGCTAC
>bat_probe_2007
GAATAATGTGAATGACACTATAACATCTGTCAAAGCTAAGGCTCCACCTGGTGAACAGTTCGCACATCTTATTCAACTAATGCGTAAAGGACAACCATGGAGTGTTGTTCGAAAACGCAT
>bat_probe_2008
TTGCCGACTTGCCACACACTAAAGTTGTTTGGAAATATGTTGGCTTTCCAATTTTTGTTAATTGGTTACCGTTCTTGTACCTTGCATTCCTATTCACATTTGGAGGTATTTTTGTTAAAG
>bat_probe_2009
CTAATGATGTTTCTTGTCCAATGGTTGTGGGTGTTATATCACAGACCTTAGGTACCCTCTATGCAGGCTTACCAGCTCGGTTTTTGCGTGTTGGTAGGTCATTGTTGCCACTTATTAATT
>bat_probe_2010
CTGTTTGTATTTATTGCAGAGCACATGTTGCACATCCAACCATGGACGGTTTTTGTCAGTATAAAGGCAAGTGGGTACAAGTGCCTATAGGTACAAATGATCCTATAAGATTTTGTCTTG
>bat_probe_2011
GTCGTTAGCCGTCACACTTTGTGGCTGGCTAGTCTTTGTACTAGACCTACTGTTACCGTTGGTGACCTTAGTTTTACTTCTTTTCAGGATGCTTCTTTGCAGACTTTTATGCTTGACAAA
>bat_probe_2012
GATGCTGAAAATGCCTTGAACATGCTTAATAAGTATGTCAAGGCACACGGTACTGTTACATTGACACGTGAAACTGCTGAAGGTTGTTGTGTTAATGAACATCGCATTAATAGCTTTGTT
>bat_probe_2013
AATACCATTGAGGAGAATGCTGCGAAAACTTCAGCTGTTTTCTTTGCCCAGTTAGCCTGCAGACCTATGTTGCTTATAGATAAGCGTATGATAGGTGTAGTGGGAGATGAGGCAGGAATT
>bat_probe_2014
GGTGTTGCATGTATATCTGTGTACGTGTCACAGGTTATAGTCTGGGCTATGGCTTGGGTTGAACCTGGTATTCTGATGTATGGACACTTTAGGTGCGTCCTTGTCTGCTATGTGATCATA
>bat_probe_2015
ACCTAAGCAAGAAAAAGTTGAGCAATTTGTCACACCTGAAGATGTTGGACAAGTTGTTAAACAAAAACCCAAGCCTTTCACTACTTATCGTAACATTGAATTCTACCAAGGCGATGTTTC
>bat_probe_2016
GACAGGCTGGGCTTTTTACGTGAGGGCTAAAAATGGCGACTATTCTGCTGTGTCGAATCCAAGTGATTCGTATACTGATACAGATAGATTGCTGCATTTAGTATAAACTAAACAAGTGTT
>bat_probe_2017
TCAAATGGCTACACCTGATCAAATTATCACAGTTAATGTGCTTGCGTGGCTCTATGCTGCCGTACTTAGTGGTGATAATTGGTTTGTTGTTAAGACAGGTATTACACCTGCAGAGTTTAA
>bat_probe_2018
TTAGCTTTACTTATGATGTTTGTGATGGTCTCAATGCAGTTTTGGACAGATTAATGCCACCTTTCGAGGTAGAAAGTGACACTGATCTTGAAGATTTAGCCATTCTTGTCCAGGAGGCAG
>bat_probe_2019
TGGTGTATTCTGGTTTATGTTTATTTCTGAGATGTTGTATTACACATCTAGCTATTGGATTAAACCGGACCTCATCACACCGATCTTTATAATCCTCTTTGCCATTGCTGTGTTTTTGAC
>bat_probe_2020
TATTTTTATAGCTTTGACTTTGCTTGCTGGTCTTATGCTTTGGTGCTGTCTTGCTACAGGCTGTTGTGGTATGTGTGGTTGCTTAGCAGCTACTTGTGCCTCATGTTGTGATTGTAGAGG
>bat_probe_2021
TATACAATAATGAAGGTGGACGTGCATTTATGTATGCATATGTGACCACAAAACCTGATATGAAATATGTTAAATGGGAACATGACTCTGGCGTGGTTACAGTAGAACTGGAACCACCTT
>bat_probe_2022
TTTATGGCCGTATCAACACTCATTATGTGGGTGATGTACTTCGTAAACAGTTTCAGACTTTTCCGACGTGCTCGAACTTTTTGGGCATGGAACCCGGAAGTGAATGCAATCACAGTCACG
>bat_probe_2023
ATGAGGTCAAGAAGATTTTGGGAGGCATAGCGAGACCATTTGACAAGTACACTTGTAGTGTCATTAATGGTGAGTGCCAGGTTGACCATAGTTATAATTTTAAGGCCCCTGCTTATATCA
>bat_probe_2024
AAGTCCTGTGTGGCCTTGCGTGAGTTGCTCACTGTTATTGTAAATAAGTTTGCTACTACTGTTAAGTGGGCCGGCTGTAAGATAGATGGTTTTTACAATGGTGATTACCACTTCTTCTCA
>bat_probe_2025
GGGGTTTGTCACCATTAAAACAATGGAGACTACTTATTGTCGCGTTGGTGAGTGTCTTGATTCTAAAGCTGGTGTGTGTTTTGGTCTAGACAGATTTTTTGTCTATAATACTGAGTTTGG
>bat_probe_2026
AACAAAAACTCCTTTACACCTTCTATGGTAAGGAGTCACTTGAGAACCCAACCTACATTTACCACTCCGCATTCATTGAGTGTGGAAGTTGTGGTAATGATTCCTGGCTTACAGGGAATG
>bat_probe_2027
CACCTACACTTTGCTTTGTCAACGGTGCTGTGTGTCTCTACGCTAGGATTACTAAGGTGGCAGATTACATTGCTCTCTATGGTGGTCATCATTATGTGACTATTGAGACTGAACCCGTTG
>bat_probe_2028
TATGGTCAACCTGCAAGGTTACCATATGGCACTTTAATGAATGTGGCTAAGTATACACAACTTTGTCAATACCTTAACACGTGTACGCTGTCTGTACCTGCTAAAATGCGTGTAATGCAC
>bat_probe_2029
CATAGTGTTGTGTGTGTGCATAGTCATTGTAGGCTGTGCGGTCTTGCTTATACTGCAGTTTATAGTTAGTACTTGTACCTGTTTCTTCACCTCTGTGTGTAAGCCAACAGTGTACATCTA
>bat_probe_2030
AACTAAACTTCAATCTTACGAGATTGAAAAGATCCATATTCAGTAATGTTTGGTGGACTTTTCCAGTTGACACTTGAGGGTGTCGTTAATTCCACAATCAGAGCTGCTAATCTTGGTCCC
>bat_probe_2031
ACCTGCTCCTGTGCAGCTGTGCATCAGATTACATCTTCTTGCATTGATGCTGAGTCTGCCGGTCTGATTAAGCAGGGTGCCGTTATGCTTGTTGACAGAAGTCCGAGCATGCGTGTGGTA
>bat_probe_2032
CGTTGTTAATGGTGTTAAGTGTTTGGTTATCTGAGCCATATGCACCTACATGGTTAACAGGTCTACGTCATAAGGTAGGTATAAGTATGCCTTGTGACTATGTTTTGACTGATGACAATG
>bat_probe_2033
CAGGACGACCGCCACAACTAAGCTTGTGCCTGGTATGATCTTTGTGCTAACTTCCCATAATGTTCAGCCTCTACGTGCTCCAACTATAGCTAATCAGGAACGGTACTCAACCATATACAA
>bat_probe_2034
AAACAAAGAATTACAACTATTCAAGGCCCTCCTGGCAGTGGAAAATCACATTGCGTTATTGGTCTTGGACTTTACTACCCTGGTGCCAGAATTATGTTTGCTGCTTGTTCACATGCTGCT
>bat_probe_2035
ACCACAAAATTTTGATCCTTCACCACTAGCAGCATTTGTTGTTAGTTGTGGTTTGGAATGTGATTTTAGTGGTTGCGGTGATCCTGTTAGTTGTTTTCAGACTGTTGAAGGTGCAGCTTT
>bat_probe_2036
AACATCTCAATAAGACTCTTAATGAAGGTGTTTTGGAGTCATTCTCTGTTACACTTCTAGATGAACAGGAGTCTAAGTTTTGGGATGAAAGCTTCTATGCCAGTATGTATGAGAAGTCTA
>bat_probe_2037
TGAGGAACAGGATGAGTTGTATGCGCTCACAAAGCGTAATATACTCCCTACTATGACTCAGCTCAACTTAAAGTACGCCATCAGCGGTAAAGAAAGAGCACGTACTGTCGGAGGTGTCGC
>bat_probe_2038
TGGCGATGTTGTTTCGCACAACATAGCTAATTCTGTTGTTTGGTTCTTTACTATGCTTAGTATATTGTTTAAAGCCTTTAAGACTCGAGACTTCAAGGTCTTTGCTTTGGCTCCTGAGCG
>bat_probe_2039
CAGCGCCCAGTTAAAGGTGAGGGTGATGGCGGTGTTGCTGCAGATGGTAAAGCACTTTATAACACCGAAGGCGGTCGTACTTTCATGTATGCGTTTGTTGCTGACAAACCAGACCTGAAG
>bat_probe_2040
GGATGATGTTATTAAGACTGATGCTGTCGTTCTTTTAGAGCGCTACGTGTCTTTGGCCATTGATGCATACCCACTTTCTAAGCACCCTAACCCTGAATACCGTAAGGTGTTTTATGTGCT
>bat_probe_2041
GTAGACATTATTGCACGTGCTATGAGTATTAGGCAAGTTGTAAAAACTTGGCCTTTTACAGTTTTAGATGGTAGAGTTTTATTAGCACAACGTGACTCTAACTGTTATGTAAATGCAGCT
>bat_probe_2042
TGTGCGTGTCTGTTATGGTAACATGACTCTTAATGGTTTGTGGTTGGGTGATATCGTCGTTTGTCCTAGACATGTGATGGCGTCCTCTACTACTAATACCATAGATTATGAGCATGAGTA
>bat_probe_2043
TTTGTATTCAAGAATAGTGATGGGTTTTTGCACATTTATGGTGCTTACCAGCCTCACGACTTAGACATAGGTGCTCCGGCTGCACTACCAGCTCAATTCCTGCCTTTAAAGCCCCTATGG
>bat_probe_2044
TGCGCACCCAATCTATTATGGTTGTTTGGTGCTACTCTTATACAGAATGGTAAGCCTGTTTATAAGCTAGTATAAGTAAAGTTTATAAATGTTGCTGCACTTAGACCAACGTACATGTTA
>bat_probe_2045
TACTGCGGGTGACCAATTGGGCCCATGTGCTGTAGAAGGCGCTAGTTTGACAACATCGGTTGTTACCGATGTTGTTAATAGTGTTGTTGCAGTGGCTCCTAATGTTGATTGGGATAGTCA
>bat_probe_2046
AATGGTGCCTTTGAGGGTGAAACAACTGCGCTTCAAGATTTTGTTATTGACATACTAGTCAATGGTGTTTCAGACTGGGATGTTATACAGACCACATGTATTGTAGATCGTTGTGCTTAC
>bat_probe_2047
CAACTTGAGCAAACTAATATGCATAGTCCTGATGTTATAGTAGGTGACTATGTCATTATTAGTGAAAAATTGTTTGTGCGTAGTAAGGAAGAAGACGGATTTGCCTTCTACCCTGCTTGC
>bat_probe_2048
CTACCAAGGCGATGTTTCTGAATTAGTTGGTCTTGACTTTGACTTTATTGTCAATGCAGCCAATGAAAATCTCAAACATGCTGGTGGAGTTGCAGCTGCGATTGACAAGCTTACTGGCAA
>bat_probe_2049
AGCAAGGTGTTCCTCTCACGCCTCTTATTAGTGTTGGTATATTTGGTATACCTCTTGCAACATCTTTCAATGCTCTATTGAACACGTCCAGTGGTAGAACGGTTAGATGCTTTTGCTACA
>bat_probe_2050
TGTTGCTAGCTTTGCTGGCATTTTTCTTGAGCAAACATAGTGACTTTGGTGTTGATGAGCTTGTTGATTCTTATTTTGAGAATAGTTCCACACTGCAGAGTGTGGCTTCCTCTTTTGTCA
>bat_probe_2051
ACAAATGTTGTCCTGATGGGCATTTTGTCTAACATGAACATAGCTTCTAACACAAAGGAGTGGGCGTATTGTGTTGAAATGCACAATAAAATAAACTTGTGTGATGACCCTGAAACTGCT
>bat_probe_2052
AGATGTAAACGAGTTCGCTTGTGTTGTTGCTGATGCTGTCATAAAAACTTTACAACCAGTATCTGAACTACTCACACCACTGGGCATTGATTTAGACGAGTGGAGTATGGCTACATACTA
>bat_probe_2053
AATGCCATGCAAAAGGAGTCTAATGACTACACTAGAGCTAATGGCCCTCTTCAACCTGGTGGGCATGTTTTACTAGGCGCTCATGGCCTTGCGAATACAGGTATACTGCACGTCGTAGGA
>bat_probe_2054
TGGTGCATCCGTTGTGATAGGCACCACCAAATTCTATGGAGGATGGAACCGCATGCTCCGTACTCTGTGCGAGGGTGTAGAGTCACCGCATCTTATGGGTTGGGATTACCCTAAATGTGA
>bat_probe_2055
GCTATTCTTAAGTTGATTGAGCAGCGCTCTAGCGTTGAGCAGCCAACTGTCTCAACTGCACCACCAGCAGCAGATGTGGAGGTTGCACCTGTTGTACAGTGTGTTTCAGAAACTGAAGCT
>bat_probe_2056
GTGTCAGTATCTTAATAGCACTACTATGTGTGTGCCACACAACATGCGTGTGTTACACCTTGGTGCTGGTTCTGACAAGGGTGTTGCACCTGGTACCTGTGTCCTTAAGCGCTGGTTGCC
>bat_probe_2057
AGGATAGGATTGTTGGCGTCATTAGTAGTGCTAATAATACTGGGTTCTTTAATTCCACAAGAACATTTCCAGGCTTCTATTATCACTCTAATGACACCACCAATTGCACCTCACCAAGAC
>bat_probe_2058
AAGACGTATAGTTCAGATGTTATCTGACACTTTGGATAAATTGTCAGATTATTGTACGTTCGTATGTTGGGCTCATGGTTTTGAACTCACATCAGCGTCTTACTTTTGTAAGATTGGTAA
>bat_probe_2059
ACACTATAGGCTCATTGTATGTTTCTTGGAGTGATGGTGATAGAATTACTGGTGTTCCAGAACCTGTTGAGGGTGTTAGTTCCTTTATGAATGTCACATTGGACACATGTACTAAATATA
>bat_probe_2060
CATTTAGGCGTAACATGCACTTATAAACAAGTTTTATGGGATTATGAAAACGAGGCACCAATAGTACCCTGTACTATTGGTGTCTGTAACTACACAGACCTGGCTAAAGAGGTTAGTACT
>bat_probe_2061
CGTGACTTTCAGCAGCTTTCTGAAGAAGGACGTAAGTACCTTGTTAAAACTACTAAGGCCAAGGGTGTTACATTCTTATTGACATTTAATACAAATGCTATGAATGTTAAGCTACCTGCT
>bat_probe_2062
TCTTTTTCTGTGTTGGCATTAGTGAAGGTCTAATCGCTACCAGTCTTGAAGGTTTTGGTTTCAAGTATATTAAAGATGGTGTTATGCATGACTTTGATAAACCTTTGAGTTGTGTTCATA
>bat_probe_2063
CGACAGTACCATCAGAAAATGTTGAAGTCTATAGCTGCGACGCGTGGCGCTGCTATAGTCATAGGCACAACAAAATTTTATGGTGGATGGAATCGTATGTTGCGTACTCTTGTACGTGAT
>bat_probe_2064
TGTCTTTACCAAATGGCATCCTTATATCCGATCGCAAGGTGAAGAATTATCCTTGCATCGTTAGTTCTAACTATGCTTACTTCAATGGCACACTGATAAGAGACAACACTGGTAACTCTC
>bat_probe_2065
GCCAGCCTTTGACAAGAGTGCTTTTGCTAATCTTAAACAATTGCCCTTTTTCTACTATTCGGATAGTCCCTGTGAGTCTCATGGCAAACAGGTGGTGTCAGACATTGATTATGTCCCGCT
>bat_probe_2066
TCTTTCTGATGATGGTGTTGTGTGTTATAATAAAACTTATGCTGAACTTGGTTACATTGCTGATATTAGTGCATTTAAGGCCACTTTGTATTATCAAAACAGTGTATTCATGAGTACTAG
>bat_probe_2067
GAAGTTGTTGATAAATATTTTGATTGTTACGATGGCGGTTGTTTACAAGCTAGCCAAGTTATAGTAGCAAATTATGACAAATCTGCTGGTTTTCCATTTAACAAATTTGGAAAAGCTAGA
>bat_probe_2068
AATAATAATTGGTATATTGGCGCGATTGCTTACAGGTTTTCTGTTGTTGTCGTTAACTACATGGATCCATCTGTTATAAGAATGCTTGGCGGTGTTAAAGTCATACTTTTTATGTATGTT
>bat_probe_2069
TAACAATTTACATCGTGGGCAGTTGTTAGGCCACATTGCCGCTACTGTTCGTTTACAAGCAGGTTCTAATACAGAATTTGCTATCAACTCGTCAGTGCTGTCGGCTGTCACCTTCAGCGT
>bat_probe_2070
CAGTGCTACCCCTTTCGGAGTAATTGAAAGATCGCTTTGACGAGCCCAGTGTGGAAGAGCCGTCTGGAGTGCCTGTAGTGTTATAATTAGTAATTGTAGATAGGTGTAGTTTTGATAGGG
>bat_probe_2071
GATGCTAGGAGAGTTAGGTCAACTGTTTGTGAAACTTGTGGCGAAGACCGTCAAGTTATAACTGGTGTAGATGCCTGCACATTTTATGGTTCTGTAGTGTTAGATGACTTGTACAAACCT
>bat_probe_2072
CATGGTTTACACCTCAGATTTGTTAACCAACAGTGTTGTCGTTATGGCATATGTGACTGGTGGTCTTGTACAACAAACGATGCAGTGGTTGTCTAACATGCTAGGCACTGCTGTTGACAA
>bat_probe_2073
AGCGAGTATGCTCAGCTTGGTTATGTAGCAGATCTTAATGCCTTCAAGTCTGTGCTATATTATCAGAATAATGTGTTTATGAGTGAGTCTAAATGTTGGGTTGAACCCGATGTTAATAAA
>bat_probe_2074
GTTTGAACTATGTGGCATTGCAGACTGATGTTTTGCAAGAAAATCAGAAAATTCTTGCTGCATCTTTTAATAAAGCAATGACCAACATCGTCGATGCCTTCACAGGAGTCAATGATGCTA
>bat_probe_2075
GGTAAAGTACAGTCTGCATTTAAATGGACTTTACAGTGGTGCGCTATTGTTTTTGTTCTTACCATACTTATATTGCTGCAATTGGCGCAGTGGACCTTTGTTGGTGCATTGCCTTTGACA
>bat_probe_2076
ACAATACCATTTGATAGAGATGGCATTGTACATGAAGATCATTACACTGAAACAAACCCTACACCACTTTTTGATGCTGGGTTTTCCGTATAATTGATTTTAACGAACTTATGGACTACG
>bat_probe_2077
ACCAAGACTTGTTTATTCTAACATAGGTGTTTGTACTAGTGGTGCCATAGGTTTGCTGTCTCCTAAAGCTGCACAACCTCAGATTCAACCCATGTTCCAGGGTAACATTAGTATTCCTAC
>bat_probe_2078
TCGTTGATGGCTGCATTATTCTTGTTGCTGTTGTGAGCAGGTTACTGTATACCAGTTATTATGCTTTTTGCTACAGGAGTTTTGCATTTGTACTTTTTAATGCACCTACACTTTGCTTTG
>bat_probe_2079
CAGCTGGATTCCCCTTTAATAAATGGGGAAAGGCTAGACTTTATTATGATTCTATGAGTTATGAAGATCAGGATGCGTTGTTCGCTTATACTAAGCGCAATGTGATCCCTACCATTACTC
>bat_probe_2080
TGATGGTACAGTAGACAACCTCGTATTTACTAATAATACATCTCTCCCAACGAATGTTGCTTTTGAGTTGTATGCGAAACGTAAAACGGGACTGACACCACCACTTTCTGTCCTACGCAA
>bat_probe_2081
GATTGTACAATGTACATCTGTGGTGATTCTCAGGAGTGCAGTAACTTACTTCTCCAGTATGGAAGTTTTTGCACGCAATTAAATCGCGCTCTCACGGGCGTTGCCTTAGAACAGGACAAA
>bat_probe_2082
CATCCATCTGGTTTGGTAGAACCGTGTGTAGTTAAAGTTAGTTATGGTTCCATGACCTTAAATGGTGTGTGGTTGGATAACTTTGTTATGTGTCCTAGACATGTTATGTGTTCTAGGGAT
>bat_probe_2083
CCGACAGAAATACCCCTAGAGCCTAGTGGTAGTTGGAAAACAACAACAGTTTTTAAAGGTCCAGTTACTGGTGGTCATTATATGTACGCTGTGAATGATAGTCTTATAGCTGTCTATGAT
>bat_probe_2084
AGTTATATAATCCTAAGGCAATCCATGACATTGGTAACCCCAAGGGCATTAGGTGTGCTGTCACTGATGCTAAGTGGTATTGTTACGATAAGCAACCACTTAATTCCAATGTTAAATTGT
>bat_probe_2085
AGAGCATGCCGATTTGTTTCATTTGGCTTGCACGATTGTGTTGTTGGCATTGCAGACGATGATTATGTTATGGGTCTGCATGGTAACCAAACATTGTTCTGCAACATAATGAAATTCTCT
>bat_probe_2086
CCACTCAACAAGTTTGGCAAGGCAGCTTTGTATTATGAGTCTTTGTCGCATGAAGAGCAAGACCAACTCTATGCTGTCACTAAGCGCAACATCCTGCCCACTATGACACAACTTAATCTT
>bat_probe_2087
TTGCCTAAGGATGACCCCAACTTTCCTCAGTGGGAAAAGTTGTTGGCTGACAACATCGATGCTTACCAGAGCTTCCCACCACCTAAGCCTAAGTCAGACAAGAAGAAGAAGTCTGACAAG
>bat_probe_2088
GACGCAGTGGTACTTATGGTGTCTTGCTACCCATGCAAGATTCTCAGTATATAATGGGTTCTGTAGACGTCGACATGCGTAAATACGGTGTTGGAGGTGGTGCAGATAAACCCATGCCTT
>bat_probe_2089
GCAGTACTGTTAGAGGTTACGCTAGTTCCGACTTTGACAAGAGTAAGTTTTGCAATGGATCTTTGGTTTGTAAGACTTGTCTTTTTGGCTATCAGGAACTTAGTGAATTTCAACATGTAG
>bat_probe_2090
ATGACATTGGTAATCCAAAGGGCATACGTTGTGCCGTTACAGATGCTAAGTGGTATTGCTACGATAAGCAACCACTTAACTCCAATGTTAAATTGTTTGAGTATGATTATATTACACACG
>bat_probe_2091
CCCATGTTCCAGGGTAATATTAGTATCCCTACTAATTTTACTATGAGTGTGCGCACTGAGTATATACAGTTGTTTAACAAACCCGTTTCTGTAGACTGCGCAATGTATGTCTGCAATGGT
>bat_probe_2092
CTCTGGTGATGCATCTACTGCGTATGCAAATTCTGTTTTTAACATATTTCAGGCTGTTAGTGCTAATGTTAACAGGTTACTTAGTGTTGATAGTAACACATGTAATAATGTTTCTGTTAA
>bat_probe_2093
GTCATGCACCGTGAGAAGTTATTGAAATTTCACTAGGTTACTTAAGTGTGGGTTCAAGTGTCGTGTGCCCTAGTGGTCATAGTGCGGTGTTCCGTCACCTACTATACACTACAAGCACCC
>bat_probe_2094
CTCGCACCGTAGCTGGTGTTTCTATCTGTAGCACTATGACCAATAGACAGTTCCATCAAAAATTATTAAAATCTATAGCCGCTACGAGAGGTGCCACAGTAGTTATAGGCACTAGCAAAT
>bat_probe_2095
GCGCTCAAGTTTTGAGCGAAATGGTACTCTGTGGTGGTGCACTTTATGTAAAACCAGGTGGAACGTCCTCTGGTGATGCAACCACAGCATATGCTAACTCTGTTTTCAATATTTGTCAGG
>bat_probe_2096
CCTTGGAAGGTGATACCTCGTAATTTGGTACCCACCAACAAGAAAGACAAAAGCAAGCTTATAGGCTATTGGAATATTCAAAAACGTTTCAGAACGAGAAAAGGCAAACGGGTTGACTTA
>bat_probe_2097
AGTTCTAAGACTGTTTGTACTTATATGGATTTGTTGTTGGATGACTTTGTTGCTATATTGAAATCTTTGGATTTGACTGTTGTATCTAAAGTTCACGAAGTTATAATTGACAACAAACCA
>bat_probe_2098
CGCACAATGTGTAGGCAACTCTATTGTGCGTTAGCTGCATATTTCCATAGAGTCGACAGTGACAAATTCTTTGACCAGTTGGTCACCGGCCCATACGATTGGCCATTACATGTTAAGTTA
>bat_probe_2099
GTCACTAAAGTGCAGGGTGTCGAATGTTTTGTAGCTAGTGGTTCTATTGAGGACTGTGTTGGCTCCACTTTCGATACTTGTACATATGACAATTACACTTCATTTGCGAAGGCCTTTAAG
>bat_probe_2100
TGATGTTTCAGGTGTCTGTAAATATAAAACTCGTTTTGTACAAATCCCGGCACATGTGCGTGACCCTGTGGGATTTTTACTTAAAAACGTCCAATGTAATGTCTGTCAGTATTGGGTTGG
>bat_probe_2101
CGCGCCTCTGACAACGCAATGCAGGCTGAATCAACTGCCTACATTCGCGAGCATGGTCCACTACAACCTGGTAATGGCGTTCTATTGAGCGGACATGGTCTTGCTCAGGATGGCATTCTA
>bat_probe_2102
TCTGGCATTGTAGCTTATAATACAGGTTGTGGTATTACTTCTTGTGTCGTTAATTACTTGCGTCAGCGTTGTACCCATATTTCGTGGGACCGCTTACTTAAGTTTTTACGGTACTTATTG
>bat_probe_2103
CACTGTTTAAGAATGCAGCTGGTGAACCTGTGCCTTATTGTGCTAGTAATAATTTATTGACTAATGCAACGTTGTATAAGGAATTGACGCCACATATGGCGTACCCCTTGTACGAGAGTA
>bat_probe_2104
AATGCTTATCGTGAGGCTGCTTGTGCTCATTTGGCTATGGCACTCGAGAAATTTTCTTCTACAGGTGGTGATGTTGTTTATCAACCGCCACGCTGTAGTGTGACTGCAGCTTCTCTACAG
>bat_probe_2105
GAATCGGTTTGCACACTTGGATAACCCTAATAGGACATGTCAAGAGCCATTTGGCGTTGTGTTTGGCACTACCTTTGAGCAAGACCGTATTGCTATGGTCATAATTGCTCCAGGTGAGTT
>bat_probe_2106
TTGGTGATGAGATTGTTGTCACATTTATTGTGTACAAAGCTCTTATGTTTATAAAGCATGTCTGTTTTGGTTGTGAAAAACCATCATGTGTTGCTTGTAGTAAGAGTGCTCGTCTCAACA
>bat_probe_2107
ATTGCCTCTGGCTCTTCTGTTGAAAGTGTTTTGAAAGTCTTTGTCGGTTCTACTCGTAATGAGTCGAAGGACATAGAATCTGATGTCGAAACCACTGATATTGTTTCATGTTTGAGATTT
>bat_probe_2108
ATTGTTAATGTGGACAGACCTAGTGTCATGTCTGACAATTTACTTTTATCTGGCACTTCTTACACAGCCTTTTCAGGACCTATGGATTCTGGTCATTACCGCGTTTTTAATCCAGCTACA
>bat_probe_2109
GTTGGCATCCCTTAAGCTTTTGTTAGCTACAGGATTTTGTGGTAAAACCATAATGGGTGCTTGTACATTGGAAGATGAACACACTCCTTATGATATAGGACGGCAAATGCTGGGCGTAAG
>bat_probe_2110
GAATCAGTCCAATCCACATACACCAAAGCATACTTTTAGAACTCTTAAACCCGGTGATTCATTTAACATTTTGGCTTGTTACGATGGTACACCTGCTGGTGTTTATGGCATCACAATGCG
>bat_probe_2111
ATTGGCTTCAGGTATTCAGGTTCATAACCTACCTGAATACATGTCAGTTGCCGTGCCGAGTACTACTATAATTTATAGTAGAGTCGGAAGGTCCGTAAATTCACGAAACAGCACAGGCTG
>bat_probe_2112
CTGTCTACTTCTGTATACTGCTTATGCTGTGTTGTTTATGTTCATACGCTTTGGACCACCTAATGAAACCTTGTGTAAAGACCATGTTGACGGCTATGCAAATTCAACCTTTGTTAAGGA
>bat_probe_2113
TTCCGCGCTATGCCTCAGAATGGTGTGCCCAAAGGTTTTGGTAACAAAGACCAACAAGTCGGATACTGGAATGAGCAGGTCCGCTGGCGCATGAAGAGGGGTCAGAGACAAAATCTGCCC
>bat_probe_2114
TGACCTGCTGGCTAAGTACCTTGATTATCATATGTCCATCTTTAATATGGACATACAGGGTGTGTTTAACATTGCAGCTTGTTTCATGGTTAATGCTCTTCATACATGGCGTTACATGCG
>bat_probe_2115
CCTAAATGCGCTGCCATACAAGGTCCACCTCATGCATCCATTAATGGAGTTGTCATAGAGGCACCTGAAAAAGGCACTCAGTTTTGGTACGCAGTTAGGCGTAATGGTGAGTTTGTACAG
>bat_probe_2116
TTGAGCCTTATTATGAGGCCTTTACCATCTTTAAGGGGGAGCTTAAATGTCCTGCTGAGTTGATTGAGCTTGATGATGGTGGCTTGTTTAACACCTTTATCAAAACTGTTAACAGTGCTT
>bat_probe_2117
TGCCTATGCAAGAGGCTTTAGAGCTGGTCAAGAGAGAGCTCCGTAAGCCTGAACCTAATCTTGTGTTTGTGACTGATTATTTGTGCACAACACCTGCTATAGGGAGAGACCGTATTGTTA
>bat_probe_2118
CGTATCTGATGCAAATTATACATTTGTAGGAAACTGTGAATTATTTAGCACTAACCATAAATGGGATCTGGTGATTAGTGATATGTATGATGCGAGAACTAAGCAAGTAAATGGTGATAA
>bat_probe_2119
CTGTGGGTAATTGTGTTAAGATGTTGACCAATGGTGCTGGTAATGGACAAGCTGTTACCGCAACCGTTGATGCAAACTCTAACCAAGACTCATATGGTGGTGCATCTGTTTGTCTTTACT
>bat_probe_2120
AGGATTATGAGAAAATTTTGTTTGCAGAAATGTATTTTTCATTGGAGGATGTCACACCTGATGGTGATGATGAACAGGTTGCAAGTGCCAGCGAATCATCTGATGATGAAGGTCAAGGTA
>bat_probe_2121
ATGATGCACCAGTTGCTATTACTGTTCCTGAGTTGGAAGAGCTCAATGGGACACTTGAAGAAGTTTTTGGATTCGACGACCTTACGCTCGTAAGAGGTTCACTGGTTGCACTTGCTAGTA
>bat_probe_2122
GCTGTCATATACAAGTCTACCACCACGGTTAAATTACAACCTGGTATGGTCTTTGTGTTGACATCTCACAATGTTCAGTCTTTACGTGCCCCAACTATTGCCAATCAGGAACGTTATGCT
>bat_probe_2123
GTTTAATTGTATTGTTGCCGCCATCGCAGTTGTCGTGTGCTTTCTTGTTATTAAGTTTAAGCGCATGTTTGGTGATTTGTCAATGGGTGTATGTACCGTTGTAGCTGTGGTGCTTATTAA
>bat_probe_2124
TTATACTTTGTTAAGAATCTTAATACATTGCGTAGAGGTGCCGTACTTGGTTACATAGGTGCTACAGTGCGTCTGCAGGCTGGTACGCAGACTGAATTAGTGGCTAATTCATCGCTGTTG
>bat_probe_2125
TGGCGGCTCTGCGCGACTGGAACTTTGCAATTTCAGTCGTCTTACTATTTATCACAGCTTTGCTCCAGTGGGGTTACCCAACTAGATGTAAACCGCTGTGGGTCATTAAAATGTGCATAC
>bat_probe_2126
GCTAAAACCGAACCTACAGGTTATGGTGTTAGGCGCAAGAATTTAAACCCAGAAGAACCACGTTTCAGTCAAGCTCTCCCAAATGGTGTTACTGTTGTTGAAGAACCTGATTCTCGTGCT
>bat_probe_2127
AAGCGCGGTGATACTTTTATGTGCTATGATGACACAAATTTGTATGCCATCACAGGTAATGTAGTGCTAAAGTTCGCTACTGTGCTAAAGGCGCGTGCTTACTTGAGTACACAGCCTAAA
>bat_probe_2128
AAGTTCGTAATGCATGTGTGTACTTCTCGCAGTTGCTTTGTAAGCCTATTAAACTTGTTAATGCTTCTCTATTATCCACTCTTAATGTGGACTTTAATGGTGCATTACACTCTGCCTTTG
>bat_probe_2129
TGTAGCTGGTGATCACTCTGGAGCCGTAGGTTCGGGTGATGTTAACACCATAAACAAGGAGATCATGAGTCTCATTATAGACGGTGTCCGCATTGATGATGAAGTTCTGGAGCAACCATC
>bat_probe_2130
ACTTGTGATGAGTGCGGTTGTGATCGCATTTCCACGATCACTAGCATGGTAGGTACAGGTTTTGTGGACCTTTGTGACAACCCTGTTGTGCCTTTTGACTGTGTTGAGTGTGGTTTTGGT
>bat_probe_2131
TTGCGCTATATGAATTCAAATGGTCTTTCACCTCCAACAAACTCCTGGCAGGCTATGGTTCTTAACCTTAAGCTGGCAGGTATTGGTGGTGTGCCTATGTATAAGGTTGCTACAATACAG
>bat_probe_2132
TGTAAAGTTTATAGATGGATGTTGTGGTGCAAGGACCACAAGGTACAGACATTTTACCCTCAGCTGCAATCAGGTGAGTGGAAGTGTGGTTACTCAATGCCATCTCTCTACAAAATTCAA
>bat_probe_2133
GCTTTTATACTCAAGGTCGTAACATTTCTGAATTCTTGCCACGCAGTGAAATGGAGAAAGATTTCCTAGAAATGGACATGGGTATATTCATTAGCAAATACGGTCTTGAAGATTATGCTT
>bat_probe_2134
TAAGAACTTTTGTTCTAGGCACAATTTCTTTTGTGTTAATTGTGATTCCCATGGTCCTGGCAATACGTTTATTAATGACGTTGTGGCACGTGAACTCTCTAATGTCATCAAATCAAGTGT
>bat_probe_2135
TAATAATTGCTGGGTTAATGCCACATGTTTGCAGTTGCAGTTTGCAGGTGTTGAGTTTTTGTCTAAGGGTGTTACAGCCATGTGGAATGAGTTTTTAACAGGTGATGTTGCTCGTTTCGT
>bat_probe_2136
CCATTGTTAACACCCGTAATGCTACTGTTGTCATTGGTACCACCAAATTCTATGGTGGTTGGGACAACATGTTGAACAATCTAATTAACGGTGTTGACAATCCTTGTTTGATGGGTTGGG
>bat_probe_2137
TGGGTTGTACCCAACCATTACGGTACCTGAAGAGTTCGCAAGTCATGTTGCCAACTTCCAAAAATCAGGTTATAGTAAATATGTCACTGTTCAGGGACCACCTGGCACTGGCAAAAGTCA
>bat_probe_2138
TTTTGAGGATAAACAAGTTCCTCAATTGGCTGCACCTGATAATACTATAACAGTTAACGTTTTGGCATGGCTCTATGCAGCTGTGCTAAGCGGTGAGAATTGGTTTTTGACAAAATCCAG
>bat_probe_2139
CCTAATAACACCAGTGCACAGTATCTTTTCTCTACTATTAACGCACTACCAGAATGTAATGTTGATATAGTAGTGATTGATGAGGTGTCCATGTGTACAAACTATGATCTTTCTGTTGTT
>bat_probe_2140
TTAACCTAGAAGGTTGTAATGGTGGGTCTTTGTATGTCAACAAACATGCTTTCCACACACCAGCTTTTGATAAGCGAGCTTTTGCCAAGCTCAAGCCTGCGCCATTCTTCTTTTATGATG
>bat_probe_2141
CGCAGTCTCTGCGTAATGATTTTTGTGGTAATGGCACGCATGTGTTTTCAGTACCGCAATTAGCTCCTAATGGTGTAATGTTTATACATTACACATACCAACCTACTGCTTATGCACTTG
>bat_probe_2142
AGGCGACAGAATTGTTTCCTATGTCTCAACTAACGATTTATACGTTGCTCTAAGAGGACGTATTGACAAAGATCTCAGCCTTTCTAGAAAGGTTGAGCTTTATAACGGTGAATGTGTATA
>bat_probe_2143
TATGTTAAGCCTGGTGGCACTAGTAGTGGTGATGCAACTACTGCTTTTGCTAATTCAGTCTTTAACATATGTCAAGCTGTTTCAGCCAATGTATGTGCCTTAATGTCATGCAATGGCAAT
>bat_probe_2144
GTTACACAGATTTTAATGAGGAAGTTAACACATGTTATGACAATGCCATTCCTGGTTCTTTTGAAAGATTCACAGTGGCAAAGAACGGTGTGTTAATTTCTAATGTTGCTATTAAGAAAC
>bat_probe_2145
ATTACTACCCGTTTTCAACATCTAGTGTTGTTGAACATACTAAGCCTACTAAAGGAGGATCTGTGGGTAAGACAGTTGAGGCTGTCATGCTCAGTCTTTATGGCACCAAAAACTACAGTC
>bat_probe_2146
GCTAACTCTGTTTTTAATATTTTTCAAGCTGTCAGTGCTAACATTAATAGATTGTTGAGTATTGATAGCAATGTTTGTAACAATGTTAATGTCAAAGAGTTACAGCGTGAACTGTACGAT
>bat_probe_2147
AGCTGTAAGCGCCAATATTAATACACTAATGTCTATAGATGGTAATAAGATACATAATGTTTATGTACGTGACTTACAGTATAGATTGTACACTGGTATTTATAGAAATGCCTATGTTGA
>bat_probe_2148
TGCTGGATTAGGCATTAAACCAAGCAACAGCAACAAGTCTACACCTGCTACTAGCGGTCATAGCACACCTAAGAGGTCTAACTCTTCTCAACCTGCGGAGAAGAAGAACATCAGACAAGT
>bat_probe_2149
AGCTTTTCTTGCTAACGTTATGGATTATCATACATCTATCATGTCTTTTGATATGCAGGGTGTTGTTAATGTTATTGTTTGCTTTGTTGTTAGCAGTTTGCATCTTTACAGATTTAGTAC
>bat_probe_2150
GCTCGTGTGGCAAATGTTCCAGCAAATTTAGCTTGGGTTGGTAAACAAATAGTGTTGTTTGTCTCCCGTGTCTTTGCTAATACTAATGTGTGTTTTACACCTATTAATGAAATTCCTTAT
>bat_probe_2151
GTGTCGTGTGCAATTCGCAAACATCTTTAAGGTGTGGCGGTTGCATACGCAGACCTTTTCTCTGTTGTAAGTGTTGTTACGACCATGTGGTGTCAACCACGCACAAGTTAGTGTTGTCTG
>bat_probe_2152
TGGAATTTCAGCTGGAATGTAATACTGACAGTTTTCTTAGTTGTGCTGCAGTATGGCAATTTTAAGTATTCTAAATTGCTTTATGGCCTTAAAATGGCTATACTCTGGCTGTTATGGCCT
>bat_probe_2153
CTCGTTCAAAATCTCCAGCTAGACCATCCAATAAGAAACAACTTGACAAGCCTGAATGGAAACGTGTTCCTAACAGAACTGAAAATGCAACCACTTGTTTTGGTCAGCGTTCTGTTGAGA
>bat_probe_2154
GGTGGACGTGTTTCTGTACTGCAGTCAACAGCTCATCCTCAGAAACCTTTCTTATAGGTGTTAATTATTTGGCACGTGGGTGTTTATTGGATGGTGAACAATTACATGCTAATTATGTGT
>bat_probe_2155
TGTACGATAATTGTTATCGCACTGGCACTGTAGATCAAGCCTTTGTGGACACTTTTTATGGTTATTTACGCAAACATTTTTCTATGATGATTTTATCAGATGATGGTGTTGTTTGCTACA
>bat_probe_2156
GGTGCTATTAGCACTAATTTTAAGGCTATATCACAGCGTCTTGACAAACTTGAAGCTGATGTTCAGATGGATAGGCTTATTAATGGCAGAATGAATGTCTTACAGCTTTTTGTCACTAAC
>bat_probe_2157
TCAGAAACTAAGGTTGAAATAGTACAACCTAGACAAGATTTGAAGCCAAGACGCTCACGTAAGTCTAAGGTTGATTTAAGTAAATATAAGCATACTGTTATTAATAATAGTGTGACTTTA
>bat_probe_2158
GATGTCTAAACGAAACTTTAGATGACAAATAACACTACTGGCAGTATGACTTCCAACGAGACTATTCCAGTTGCTGATGTCATCGTGCATCTCCGTAATTGGAACTTTGCATGGAATGTC
>bat_probe_2159
CTTAGGCATCGCTCTTTGTGCTGCTAATGGCAGTACCACTGCCACCCCAACCACACCAACAGGTAATTCTATACCTGTTGAGGAGGTTGTTGAGCATCTTCGAAACTGGAATTTCAGCTG
>bat_probe_2160
ACGGTTGAGTCATTGCAGGGGCTTTGTCTAGCTAACAAGATTATGTTGGGTGACAAGCCACTTCCTACAGATGAATTCCATCCTTTTATAGTAGGCTTAGCTTATCATGTACAGCGTGCT
>bat_probe_2161
GTAACAATGTTTATTGTTACAACACTGATCTTATGGAAGGTTCATTACCTTACAGTTCAATACAAGCTAATGCATATTATAAATATGACAATGGTAATTTTATTAAGTTGCCAGAAGTTA
>bat_probe_2162
TACGCGCAACCCTGCTTGGAGAAAAGCTGTTTTCATCTCTCCCTACAATTCACAGAATGCGGTAGCATCTAAAATTTTAGGATTGCCTACTCAGACTGTAGACTCCTCACAGGGCTCTGA
>bat_probe_2163
ACTTAAGTTCTTTGAGATCAAACCTACAGATTTGCAGTCTGAGCAAACTTGTGGTCTCTTTAAGGACTGTGCTCGTGACCCCGTAGACCTCCCACCAGCGTATGCTCATACATTTTTGTC
>bat_probe_2164
AAGTAGGAGACTACTTTGTGCTGACATCACATTCTGTGCAGGCATTGAGTTCACCAACGCTTTTACCGCAAGAACGGTATACAAAGTTGGTAGGACTGTATCCAGCATTAAATGTGCCTG
>bat_probe_2165
TTCCGTCATATTAAATACACTGATGTTGGCCGTACTTTCAGGATCAAGTTTTCTGATGTCACTTGTTCCTGGGAAAATACGAGTCCAGCTGATGCTGTGTTTCCTGGTAGCCACATTTTG
>bat_probe_2166
AGTTAGCTATAAATAAGGCCTGTCGTAGTGTACAGCGAGTTGCGTTGAAAGCCGCTGTCAAAGCATTACATATAGATACTATTTATGACATTGGCAATCCTAAGGCTATTAAAGTCTATG
>bat_probe_2167
GGATGATGATTACAAGGAGTGTGCTGCTAAAATGGCCAACACTATTGCTGAAGCTGGTTGTGTCCAGTATTATAACGGCATTATGGTGTTGCCTGGTGTGGTTGATCCTTCTTTGCTTTC
>bat_probe_2168
AGCGTAAGGAGTTGCAGTCTAAGTGGCACTTTTATTACCTTGGTACTGGACCACAAGAAGATGCACGCTACCGTCAAAGAATTGAAGGTGTGTTTTGGGTTGCTGTACAGGGTTCAAAGA
>bat_probe_2169
ACTGAAGTCGTGTATTCTAACGGAGGGTTTTACTTCAAGCCTGGTGGTACTACATCTGGTGATGCTACTACAGCTTATGCTAATTCAGTTTTCAACATCTTTCAAGCTGTGAGTGCTAAT
>bat_probe_2170
TGAACATTGCAAAGTCTGAGTTTGACCATGAATTGTCTGTTCAGAAGAAAATTGGTAGGATGGCTGAACAAGCCGCTGCTCAAATGTACAAAGAGGCTAGAGCTGTTAACCGTAAAGCCA
>bat_probe_2171
TCGCACTGTTGCTGGGGTTTCTATATGCAGTACTATGACTAACAGGCAATTTCACCAGAAGATGCTTAAGTCCATAGCTGCCACTAGGAATGTTTCAGTTGTCATAGGAACTACTAAGTT
>bat_probe_2172
ACCTTTATAATACTTTAAATAAAGGGGTTTTGGAATCATTTTCTGTTACCCTTTTAGAGGATTCTACAGCCAAATTTTGGGATGAGAGTTTTTATGCTAGCATGTATGAGCAGTCTGCCG
>bat_probe_2173
TGTTAGCGCATTTTTGTCTTTGCTGGTTAAACATAAGTACACTTACCTTAGTACTTATTTGTTACCAGTTGTCACATTGAGCGCTTATTATAATTACCAGTATCAACCTTTTGGTGTTCA
>bat_probe_2174
GTTATGATTACACTGTATTTATTTATATTAACAGTGTTATTTTACAGAATATTAAGCCAACAGTTAGTGTGGTTAATACAGAGTTCACTGATGTCGAACTATAATGTATGATATTGTAGG
>bat_probe_2175
GACTTAAAGATATAATCTATCTGTCGATAGAGTCCTTATCTTTTTAGACTTTCCAGTCTACTCTTCTCAACTAAACGAAATTTACGTCTTTTTGTGTATGCTACGCATGCACAATTAGAT
>bat_probe_2176
ACCTGGCTTAACTACCGTGGTGCTATTAAGTTGCCCAAGGACAACCCAAACTACGCCACGTGGATGAAACTCCTTAAGGAGAATGTGGATGCCTACAAGGACTTCCCGCAAACTCCAGAA
>bat_probe_2177
GGCAGTGACTAGAGCACAGAAGGGTATATTATGTGTTATGACATCTCAAGTTTTATTCGATTCTCTCGAATTTGCTGAATTGTCTCTTAATAATTACAAATTGCAGTCTCAGATTGTGAC
>bat_probe_2178
TTTGTTTAATTGTGCATTAGGTGCTTTTGCCATCTTTTGTTGCTTTCTTGTAACAAAATTTAGACGCATGTTTGGTGATTTGTCTGTTGGTGTTTGTACTGTCGTTATGTCTGTTCTGCT
>bat_probe_2179
TCCTGAAGATCACGATGCAGTTACTTTGAATGTGGACTTGGTCAAGCAGTATCTTTTTGATGCTAATGTGCCTTTGGGCCAGCGACCAGTTCCATCTGATCCTTACCACCCTGCTATACA
>bat_probe_2180
CAATAAATCTCAATCCGTTATAATAATGAACAACTCAACTAATTTAGTCATTAGGGCTTGTAATTTTGAGTTGTGTGACAATCCATTCTTTGTTGTGTTGAGATCCAACAACACTCAGAT
>bat_probe_2181
AGCATGATTAATGCACGTGTTCGCGCTAAGCACATTGTTTATGTTGGTGATCCAGCCCAGCTGCCTGCACCTCGTACACTGCTTACTAAGGGCACATTGGCACCTGAACATTTTAATTCA
>bat_probe_2182
CGGTGTCATGTACGGAGCTTTTGAAGATCGTCAAGTACACCAAGTCCAATTGTCAGACAAATACTGTACTATAAATATAGTAGCTTGGCTCTATGCGGCGATTCTTAACGGTTGCAATTG
>bat_probe_2183
TATTTTATTAGCTCATTCCGCCTACTCTGTAGGACAGGCTCAGCCTGGTCTTTTATGCCAGAAACTGATATGCTTATTAACATACCCCTTTTAGGGCGTACTGTAACTAGGCCTATCATT
>bat_probe_2184
AGTTAGCTATTAATAAGGCATGTCGTAGTGTTCAACGCGTCGTGTTGCGAGCGGCGGTTAAGGCACTACATATAGATACTATATATGATATTGGCAACCCTAAGGCTATTAAAGTTTATG
>bat_probe_2185
CCGTTAACGCCTGTTGCAGTTATTGTTCCTGGTGATGATTACACTAGAGTGAATGACTACATTTACATTAAGTGTGGTGACATTGTTGAAGAAGCTAAGGTTTTACAGCCTAATGTTTTA
>bat_probe_2186
GGCTTACAATGAAGAGCTTGTAAGTCTTTTGTCGGAAGGCTTTTTCATAGACGAGGAAGCACTTGCGAAGGAGAGTGTTAGCTGTATGATAGCTGATGCTCTTCCTGAAGATCACGATGC
>bat_probe_2187
ACCTTTGTGCTGTGGATAATGTATTTTATCAACAGCTTCAGGCTTTATCGAAGAACTCAGTCTTTCTGGGCCTTTAACCCAGAAACGGATGCCATAATAACAATCTCTGTTTTTGGCAAA
>bat_probe_2188
CTGGAACTTTGCAGTTTCAGTCATATTGTTGTTTATAACCGTGCTATTGCAGTGGGGTTATCCTTCTCGTTGTAAACCCATATGGGTTATCAAGATGTTTATACTTTGGTTACTATGGCC
>bat_probe_2189
TAAGCGAGCACTTACTCGCAATATGTATACTCGTTCAGCTATCCTTGTTTATATTAAATACAAGGTTGGCAACCACCGTGTGCAGAATACCACAGAGGATGGTGATAGGTTAGCAATGTT
>bat_probe_2190
CAAGACTTCTTTTTATAGGGAAGTTGGCCGTATTTTGGTCAAGGTCAATTTTGACTATTGGCAGCAGTTAGCCACTGTTAACATCCCATTAAGAGCTTTCTTTGTTCTTGATGCCATGGT
>bat_probe_2191
TTCCTCTATATAATACTTATTATATGGGGGGCGTTTCTGGAGAAGCTAACGCAGCTACTGAGTTCGTTGTTGATGCAGTGGCTAATGGCGTTGAAGGCTGGGACATTGTTCAGAAGACGT
>bat_probe_2192
TACGTAATGTACCTGGTGTGCCTTCTGGTATATTGTTAGTTGGCAAGACACTAGTTTTTGCTATCAAAGCAGTCTTTACTGATGCTGGCAATTGTTATGGTCTTAATGGACTAACTAATG
>bat_probe_2193
AATGAAACTGGAAGTGGTTGGTTACACCATTTATGTATGGCAGGTATGGATAATTTAGATTACCCAGCTTTAAAGATGCAACAGTTTAGGTATGGTAGTCCTTATGATTACACATTCTTA
>bat_probe_2194
CATAGTTACGCCTAGTGGTTATATAGATACAGAATCTGGTTCTAGATTGGCTAATGTGGTGTCTAAGGCGCCACCTGGTGACCAATTTAAACATTTGATACCACTAATGCGCAAGGGTGA
>bat_probe_2195
GGTTATTAGATTTCCTAACATTACAAACTTGTGTCCTTTTGGAGAGGTTTTTAATGCTACTAAATTCCCTTCTGTCTATGCATGGGAGAGAAAAAAAATTTCTAATTGTGTTGCTGATTA
>bat_probe_2196
CTCAAGATAGGTCAGTGGTTAGTAAAGTAGTTCAATGCTGCCTTGATTTTAAGATGTTTAGATTTATGTTGTGGTGTAAGGATGGCAAGGTAGCCACCTTTTACCCGCAGTTGCAATCTA
>bat_probe_2197
TTGGAAGAAATCGATGTCATCTTTGGCTTTGGTGGTGGTGATGCCGGTCCTGTATATGTGGATAACTACATGTGCGGTGCTAATGGCAAACCCGTCTTGCCTGCTGATGTTTGGGTCTTC
>bat_probe_2198
AAGGTGGTTGTATTACAGCACGTGAGGTCGTCGTGACGAACCTTAACAAGAGTGCAGGTTACCCACTTAATAAATTTGGAAAGGCTGGCTTGTATTATGAGTCCCTTACTTATGAGGAGC
>bat_probe_2199
TCCTTATGATATAGGGCGTCAAATGTTGGGCGTAAGCTTGCAGAGTCGCTTCAGACGTACTTCTACTTGGTTGTTGCAATGGTTTATTACCGTTTTTGTTTTAACAGGTGTTTTTACCAT
>bat_probe_2200
GTGACTGCAGCTTCTTTACAGGGAGGTTTAGCTAAGATGGCTCATCCATCTGGTCCTGTAGAGAAATGTGTTGTTAAAGTGACTTATGGCACTATGACACTTAACGGTATTTGGCTTGAT
>bat_probe_2201
ATAGTGGTGTTTGTGTGTCACTAACTCCCCGTTGGGTTGTGAACAATTTCTATTATAGGCAGCAACCTGGTGTTTACTGTGGTTCTTCCACATTAGACATGTTGTATCAAGTTGTTTTGC
>bat_probe_2202
GGTACGTCTGTACTGCAGTAGGTTGGTTGTATAACTGCTGGACTGGTAGTGCTGATACTGTAGCTATCAGCTACCTTACGTTTATGGTCTCAGTTTTTACTAATTACACAGGCGTCGCCT
>bat_probe_2203
CTTTATGCAAAAGTTGAAAAGTCAACTGGTGATGGGTTTGTTATCCTAGAGCTAGAACCACCTTGCAAGTTTATGATTGAAACACCAAAGGGCCCTGCGCTTAAGTACTTGTACTTTACG
>bat_probe_2204
CTTAATGGTGTTAGTGATGCTCACCGTTATAATGTGTTGCTTTCTGACACTTCTTGTAATAACCTGGTTACTTCTTATGCCAAGCCTGAAGAGAAACTCTCTGTGCATGACTTAGGTACT
>bat_probe_2205
TCCGATCTATGCATGATGGCATGATCAGAGCTGCTTTTAATTAACATGATCCCTTGCTTCGGCTTGACAAGGATCTAGTCTTATACACAATGGTAAGCCAGTGGTAGTAGAGGTATAAGA
>bat_probe_2206
CTTTGTGTCTCAAGTCTTAGACTCACCAACGTCACAGTGCACCCCTGCTAATTGCATGGGTGTTGTTGTTATAGGGTTAACACCAGCTTCTGGTTCTAACCTCGTGTGTCCAAAGGCTAA
>bat_probe_2207
TGGCGACACACCTTTGCCCAAGGATGAGTTTCATCCTGGAATTGTGGGCTTGTCCTATCATTTCTACCGTGCGTGCTGGTACGGAGTGCTAACCGCAAAATCATTTGGTGCTTTCAAAGA
>bat_probe_2208
CAGAGTTTCAACTCACGTCATCGTGCGTAGATGCAGAGTCTGCAGGTGTGATTAAACCAGGTTGTGTCATGTTGTTGGACAAGAGTCCAGGCATGCGCCTTATACCTGGTAATCGCACAT
>bat_probe_2209
TTTCCTTTGGTGAGGAAGAGGTGCGTACAGTACCGCGTGTTTTGACTGTAAACTTCACCTATGATGTTTGTGAGGGTCTCGATGGGGTTCTCAACAAGCTCATGGCTCCCTTTGAAGTGG
>bat_probe_2210
GTTTGGAAAATATTGCCTTTAATGTTGTTAAGAAGGGTTCTTTTGTAGGTGCTGAAGGTGAATTACCTGTTGCTATTGTTGGTGATAAAGTTCTTGTTCGTGAGAACGATGTTGATAACC
>bat_probe_2211
GATATTAACATATTGCTGTCACGAGACGAACACACACATTGCTATCTAAGTGTAACCCTGAGTAACACAAAGATCCGCTTGACGAGCCTAACATGCTAGTTAACAATTCAGCCTTGAGTC
>bat_probe_2212
GCCGCTTTTTGTGAACTGGATGCCATTGTTTTATTTGGCTTTCCTCTTCATTTTTGGTGGCTTTGTTACTAAAGGCTTTGTTTTGTATTTTGTGGCTCAATATGTTAATGCCTTTGGCGT
>bat_probe_2213
TGAATTTTTACAATCCTGTAAATATAACATTCGAAAACACACAAGTGCTTGACTCTTGTGCAGTGAATTACTCTTATGTGAACTACTCGGTTATTGAACCTACACCACCTAGTAGTTACA
>bat_probe_2214
GTTATTACAGGTTGTGTAATGAGCTGGCACAGGTTTTAACGGAAGTTGTTTACTCTAACGGAGGTTTTTATTTTAAACCTGGTGGTACCACTTCTGGTGATGCTTCCACAGCATATGCAA
>bat_probe_2215
TAGATGAATTTACGTCTAGTAATGATGGCACACTTAAATGTTGTACTGTTACGTATGCTAATGATCCAAGCTCAAAAATGGTCTGTACATATATGGATTTACTACTTGATGATTTCGTAG
>bat_probe_2216
CTATGCATTCTCTCTTGTTTGGTATGCTTAGACGGTTGGATATGTCAAGTGTTGACACAATACTTAATCTTGCTAAAGATGGTGTTGTACCTTTGTCTATTATACCTGCTGCTAGTGCTA
>bat_probe_2217
CGTCCATTATGTGGCTGAGTTACTTCATCAGTTCTTTCAGATTGCTATGCAGAACCGGCTCACCCTGGTCCTTCATGCCTGAAACCAACATGCTTCTTAATGTACCGCTCATAGGTAGAA
>bat_probe_2218
CTATTGAAAAGACCACAGTTGATGGTTGCTGTGTCTCAGAAAAGCGTGTTAATAGTCTTGTTGTTAATGCAAGCGTACTTCGACAGGGTGTGGGTGATGGTTATTGCCAGCATGGTAATG
>bat_probe_2219
TGTTTTTGGTGTTTGTGGGTTTGTGTTCAAATTTGTGTGCAAACCTACAATTCTCGTTTATAATAAATTTAGAAACGAATCACTCTTGAACGAACGCGAAGAATTACTTTGTGACAATGT
>bat_probe_2220
TTTGCTTAATGTTAATAATAATTGGTACATTGGTGCCTGTGCATACAGGTTTGTACTGATTGTTGCTAATTATATGAATCCTGCCGTTATAGGCTTTTTGGGTTCATTTAAGGTCATTAT
>bat_probe_2221
GATTATAATGTGGTTACACAGAGGATGTGTGCTGTTGGTCCTGATGTGTTTTTGCATAAGTGTTATAGATGTCCTGCTGAAATTGTTAGGACCGTGTCAGAAATGGTCTATGACAACAAA
>bat_probe_2222
CCACTCCCACTTAACAATAGTTGGTTGTTGGTTTTCTTTTATTATTTTATTAAATGGGTTCCTTTTACAACTATGGTACGTCTGTACATAGTAACATCTTTTCTATGGTTGTGTTATAAA
>bat_probe_2223
GTGAAGTATGACTTAGAGGGTTATGGCCTTGAGCACATAGCCTACGGGCAGTTTGAAAGTGTTATTGGAGGACTACACCTCTTGATAGGTGTGGTTCTACGTAAGAAAGTCTCTGACATA
>bat_probe_2224
TGCTGATTTATATGCTATGATGGGACACTTTGGATGGTGGACCTGTTTCTGCACCTCTGTAAATTCCTCGTCATCAGAGGCTTTTCTGATTGGTATTAACTACCTGGGTAGGGGCCAATT
>bat_probe_2225
CCATTGTACCGCAACTACTATGTTAGTGGTATCACTCAGGAAACCACAGCCTTACAGGACTTTGTAGTTGACATAATTGTCAACGGTGCTAAAGGCTGGGATGTAGTGCAGACTGTTTGT
>bat_probe_2226
GATCTTAGTAAATACGTGAAGCGTGGTGACTACTACTTTACAGCTGCACCCCTAGATGTGGTGGCAGCCCCTAAGTTGGTCACACCATATGATGGGTTTTACTTGTCATCGTGCCAAAAT
>bat_probe_2227
AGAAGACCAGTTGAACGAACTAGTTTTGAATTTAATACGGTCAGGGCGTTTGCTCGTAAGGGATGTTGGTGATATTGTTAATGTTGCCACTAGTACTGGCACGCCCTAGTTGTGTTAAAG
>bat_probe_2228
GCATATCGGATACGTTGTGGCCTACTTTACCTTAGCACCGTGGTTTTTGGTTGCTTGGTATTTGGGCGCTACAGCCGTTGATGTGCTGCCTGCCATTCTCAAGCTTAAGATCTCTACGCA
>bat_probe_2229
CTTGAACTTGGCAGTGGTTGCCATGTGGGTTCTAATTTTGATGGTATTATGTACGGCAACTTTCAGGATCAGCCCTCTCTTCAAATTGAAGGTGCGGATCAGTTGGTTACACCTAATGTT
>bat_probe_2230
CCTTCGTTTGGTTAGGAGTGATATGTACACTCGTGTATGGTATGTTTTTACTGCTATATGCTGGGTGTACAGTTGCTTAACGGGTACGAGTGAAACTTTGCCTTTCACTTATCTGACTTT
>bat_probe_2231
GTGCCATTGAGTCAATTGAGTGGCTCACTGACATTCCTCACACGCTGCGAAGCGGGAGTAAACTTTCCGCTGCGCGTGCTGTTAAGCATAGTAAGAATGTCGTCTTGTCTGAACCACTCA
>bat_probe_2232
GACAACAAGCTGAAGGCGAATAAGGGCTCTACGGGTGAGTGTTTTAAATGCTACTACCGTGGTAGTGTTACACACGATGCCTCTAGTGCCATAAATCGCCCACAGTTGAACTTGGTTAAA
>bat_probe_2233
GATCTGCACTTTCTGATCTTTTGTATAACAAAGTTAAAGTTGCAGACCCTGGTTTTATGAGTTCGTACCAAAAGTGTATAGACTCGCAGTGGGGTGGTAGTGTACGTGATTTGATTTGTA
>bat_probe_2234
TGACATGTCATCTATTGACAACATCTTGACACTTGCGCGCGATGGTACAGTACCTCTCTCTATAATTCCTACAGCCTGTGCAACTAAGCTTACAGTTGTTTGTAGTGACCTAGAATCTTT
>bat_probe_2235
GGTGGTCTATTCTAATGGCGGTTTTTACTTGAAGCCAGGTGGTACAACATCAGGTGATGCAACAACAGCTTATGCCAATTCTGTTTTTAATATCTTTCAGGCCGTTAGTGCTAACATAAA
>bat_probe_2236
TTTTGCTATAGGGTTAGCGATTTACTACCCTACAGCACGTGTTGTTTATACAGCATGTTCACACGCAGCTGTTGATGCTTTGTGTGAAAAAGCTTTTAAATATTTGAACATTGCTAAATG
>bat_probe_2237
ACAGTCACAATAGTTAGTCTGTGTAAGAAATATGTTCTACTTTTAGACAGAGTAGAGCATGGTTATGATTACACTGTTTTTATTTTTATAAACAATGTAATTCTTGAGAATATACACCCT
>bat_probe_2238
TGCTGTAGACTTTAATAAGTTGTGCGAGGAAATGCTCGACAATCGTGCTACTCTTCAGGCTATTGCTTCAGAATTTAGTTCTTTACCATCATACGCCGCTTATGCCACTGCCCAAGAGGC
>bat_probe_2239
TAGTGCTAACATTAACAGGTTGCTTGGTATTGATTCTAATACCTGTAACAATGTTAATGTTAAACAGTTGCAGCGACGACTTTATGACAATTGTTACCGTAAGTCTAACGTTGATGCTGA
>bat_probe_2240
CAGCCAAACCAGATGCCAATATAGACCAAGAGTCGTTTGGAGGTGCATCATGCTGTTTGTATTGCAGATGTCACATAGAGCATCCCGGTGCAAGTGGTGTGTGTAAATATAAGGGCAAGT
>bat_probe_2241
GTAGCACTACGACAGATGTCTTGTGCAGCTGGTACTACACAAACAGCTTGTACTGATGACAATGCACTCGCCTATTACAACAACTCTAAGGGAGGTAGGTTTGTGCTTGCATTACTATCA
>bat_probe_2242
CAGCTTTTGTCACAAATGTCAATGCGTCATCCTCTGAGGCATTTTTAATTGGAGTTAATTACCTTGGTAAGCCGAAAGAGCAAATTGATGGCTATACCATGCATGCTAACTACGTCTTCT
>bat_probe_2243
TTCTACAAAAGCTTTGGCCAAACAGGACGCAGCTCAGCGAATCGCTTGGTTGCTACATAAGGATGGAGGAATCCCTGATGGATGTTCCCTCTACCTCCGGCACTCAAGTTTATTCGCGCA
>bat_probe_2244
GCAAAGTGTTGCATCGTCTTTTGTTGGTATGCCATCTTTTGTTGCATACGAAACAGCAAGACAAGAGTATGAAAATGCTGTTGCAAATGGTTCCTCACCACAAATCATTAAACAACTGAA
>bat_probe_2245
GCTGCAGGTTTATGTGTTGTGTGTGGTTCTCAAACTGTGTTAAGATGCGGAGATTGTCTAAGACGTCCGATGTTATGTACCAAGTGCGCGTACGATCACGTCATCTCCACAGATCACAAG
>bat_probe_2246
ATTTCAGTCTATGTTTAGATGGACACTACAGTGGTTTGCTATAATTTTTGTACTTACCATACTCATTTTGTTGCAGCTTGCGCAGTGGACCTTTGTGGGTGCGCTGCCATTTACTCTGCT
>bat_probe_2247
TTTAGTACTCGTGACGAAGAAGACGCACTTTGGCTCAACTATAGAGGAGCTATCAAGTTGCCTAAGTCAGATCCCAATTTTGAGCAATGGACTAAGTTGCTCGAGGAGAACTTGAATGCA
>bat_probe_2248
ACTTAACTCAGATGTTAGATGTAATGGTCATTCTATTGCTGGTTATGCTCAAGCGTTGAGGTTTTCGCTTAACTTTACAGCAAACCAAGTCTTGAATGGTGTGCATAGTATTAAACTTTT
>bat_probe_2249
CGTCATGCTGTTTGTACTGTCGTTGTCATATAGAACATCCCGGTGCAAGTGGCGTATGTAAATATAAGGGCAAGTTTGTACAAATACCCTTAGTTGGTGTCAATGACCCAATAGGTTTTT
>bat_probe_2250
TCTTCGTTCGGTCGGGCTATGGTGACTACGCTGCTCATTCTACCGGAACAGGACAGATGACAGAAAGTGAAAAATTGCTTCATATAGCATAAACTAAACAATGAGCTCTGTCAAATTTGA
>bat_probe_2251
ACCAAGGAAATGGCTGAAGGTGTTGAAATCACCTATACATACAAAATGATTGTCCCCAAGGACGACAAAAATCTTGAAATCTTTCTTGCTCAGGTTGACGCTTACAAGCTCGGCGACCCC
>bat_probe_2252
CATTACATGATGCAATTGTCCACTCTTGCACAGAATGGAATCATGTTTTACTTACAGTGCAAGAAGGTAAGTGAACCCATTTAATTGATAGCTGTCATTTTAGTAAAGTGTATAGCTATA
>bat_probe_2253
GGAACCTGGTAAGGCTCGTCCTCCACTGAACCGTAATTCTGTTTTTACGTGTTTTCAGATTTCCAAGGATTCTAAGTTTCAAGTTGGTGAGTTTACCTTTGAAAAGCTTGACTATGATAG
>bat_probe_2254
TCTGCAGGCATATTTGGTTTCACGGTGGAGGAGTCACTTGTGTGCCTGTGCCGCAACGTAACGGCTAAAACCTTCATAGTTGTTTATGATAAACAGCTTTATGCAAGAGCCTGTGCTGTT
>bat_probe_2255
GCCATATGTTTTGCAATAGAACAGTCTATGGCCCCATTAAAAATGTATATCACATTTACCAATCATATATGCACATAGACCCTTTCCCTAAACAAGTTATTGATGTCTAAACTAAACGAC
>bat_probe_2256
GTTCTGGTTTCTCAAGTTTTGCCTATTGTTGTATACAGGTTACGCACTGTTGTTTATGTTTGTACGTTTTGGTCCACCTAATGAGACTTTGTGCAAAGACTACGTTGAGGGCTATGCAAA
>bat_probe_2257
TTTGCAATAAGCACGCTAATATGTATTATTCGTATGTTAATGCATACAATACATATGTCCAAGCTGGATTTACTATTTGGGTTCCTAACAGTTTTGACACGTATAATTTATGGCAAACAT
>bat_probe_2258
CACTGTAAATGCATTGCCAGAAACAACTGCTGATATTGTAGTCTTTGATGAAATTTCTATGGCTACTAATTATGACTTGAGTGTTGTCAATGCTAGACTGCGTGCAAAACACTATGTCTA
>bat_probe_2259
ACCGTGCGTAGTTTTGAGGGTTATGATTTTAAGTATATAGAAAATGGGCAGTTGAAGAATTTTGAAGCTCCACTTAAATGTGTCAGAAACGTCTTTGAAAACTTTGAGGACTGGCATTAT
>bat_probe_2260
GGACTCACAGTCTTACCACCTTTGCTCACTGATGACATGATTGCAGCCTACACTGCTGCGCTCATTAGTGGCACTGCCACTGCAGGCTGGACTTTCGGTGCAGGTGCAGCCCTTCAAATA
>bat_probe_2261
TTCTTGTTCACTCGAAGATGAACATACACCATATGATATAGGTCGTCAAATGTTAGGTGTTAAATTACAGAGTAGGGTTACTTCTGTTGTTAAATGGACTTTACAATGGTTTGCAATTGT
>bat_probe_2262
CTTCACCTTTTGGGACGCGGAACCCTAACAATGACCCAGCTATTGTTACGCAGTTCGCTCCTGGTACTCAGCTTCCTAAAAACTTCCACATTGAAGGTACTGGAGGCAACAGTCAATCAT
>bat_probe_2263
AGCTTGCCACTATGTGTTTTGGCACTGTCACTTTAGACATTATGTTGGTTAATGTTACTCATTACAATAACCTCCTTAATGATGTTCCTGATGATTTTAGCCTTTATAATTATCAATTAC
>bat_probe_2264
CTATGAGAAAATGCTTTCTACTGAAATGTACTTTTCTTTGGATGATGTCACACCTTGTGAAGATGAAGTACCTGATGAGGTTGAATCTTTTGGTGGTGAAAATGTTGAAGAGGAGGATGT
>bat_probe_2265
GCTGTTGCTAGTGAATTTAGCAATCTCTCGTCTTATGTGGATTATGAGAATGCTCAAAAGGCTTATGATACAGCTGTATCCACTGGGGCCCCTGAGTCTACGGTGAAAGCTCTTAAGAAA
>bat_probe_2266
CAATGGTGTTAGTAAACCATCTGCTGCTGATGATGAGTGGGCTGCTGCTGTAGACCAACAGGAGAATAACATCCCTGTTGATGTTCATGAAGATGTAGAGGCCATTGTAGCCGAATGTGT
>bat_probe_2267
GTTCTATTGCAATATGGAACCTTTTGTGATGACGTTAACAAGGCATTAGCTGAGGTTAGCTCAGTTATTGATTCTACTATGGTTTCGCTAGTCTCTGAATTGACAGCCGATGTCGTGCGT
>bat_probe_2268
CCAATGATTCAGAGATTTCAGCTTCTGGCTGTTGCACCTTCGAAGATGCCGTCTTACAATATAGTGAGGCCGCTGTCGATGGTTTTGTCAACTGCCGATTTGTCGCTGCGGGTTTACAAG
>bat_probe_2269
AAATGTCCTCGAGTAATTCGACCTTCTCTAAGGAGGAGGTTTTTAAAGCCGTCAAGGATTGGAATTTTGCAGTTGCAATCCTTTTACTTTTCGTGACCATATTGCTGCAGTGGGGTTACC
>bat_probe_2270
CTGTGTCAATACTTAAATACACTTACATTAGCTGTGCCTTACAACATGAGAGTCATACACTTTGGCGCTGGCTCTGACAAAGGAGTGGCGCCTGGTACAGCTGTGCTCAGACAGTGGTTG
>bat_probe_2271
GACATCTTAGGCCTCCCATGGTTTGTCAAGAAACTAGGGTCTCTTGTTACCGTAATGTGGGATCAGTTTGTTGCAGGTGTTCAAAGCATGAAAATCTGCACTCTTAAAGTTGTTCAGCTT
>bat_probe_2272
TCTGTGTTTACTAGTAGTAATGTGTATAATTTCAGTTGTACTAATAGTAGTATCCTTGCTGATGACGCAGTAATACCTTTTGGTGATGTTGCGCAAACACACTACTGCTATATTAAGTAT
>bat_probe_2273
CATTGTAGCCGAATGTGTTACTGCTATGGTTAAGAAGGTGGCTCGTAAGGTGAAATTGGTTTTACCTACAGTTGTCCCACCAGCTCCAGAGGAAGTTGTTCAAGAACCCATCGAAGAAAA
>bat_probe_2274
CGTGGTGCTGTTACGGCTTTAGTCATTGACTACCCGCCCTTTAACAAGGTGGTCCGTAGGTGTAACCCTCAGAAAGGGTTTTACACTGCTAATGGACAAGATTTTTTCGGTTATAGCAGA
>bat_probe_2275
ACTGCCACTGGTTCTTTAATAACTACCTTAAGAGAAGAGTCATGTTTAATGGAGTTACATTTAGCACCTTTGAAGAGGCTGCTTTATGTACCTTTTTACTTAACAAGGAAATGTATCTCA
>bat_probe_2276
TATAATGTTATTTCATACGGTTCTCACACCTACTGAGTATGTTGTTGCACGTGCATGGGCTGGGCTTTGTATTGAAAACAAAGCTTTTGTGCTACGTGACGTTAAAACAACACTTTTTAA
>bat_probe_2277
ATGTTGCTCTTTCAGATAGGTTTAAGACTGAAGGTGATCTTGCCGTTCAGATTGGTAGTAAGACACCATGTACCTATGAGAGAGTTATTTCATTTATGGGTTTCAGATTTGACCTCAACA
>bat_probe_2278
GCACTCGCTATAATTAGGCTTTAGGTTAGTAAGGCATAATAGTGGATGGAGAAGGTGAAAGGACCCTAAGAGGCGCCTATATGGAAGAGCCACCCATGAAAGTTGCTTTGCAAATGCTAA
>bat_probe_2279
TGTCATCAGGAGGGCTGGGATTGGACCACGGATTCGTGGAACAACCTAGTCCCTACATATCTCAAGCAGGATACATTGAGCACTTTAGAGGTTGGTCAATTTATGACTGCTAATGCTAGA
>bat_probe_2280
TTTAGAAGTGGTTGATAAATATTTTGATTGCTATGACGGTGGGTGTCTACAGGCAAGTCAGGTTGTTGTAGCTAATTATGATAAGTCAGCGGGTTTTCCATTTAATAAGTTTGGTAAGGC
>bat_probe_2281
AATAATGCCACCTTTAATGACTCAAAAGGTGTGCTTTACTTTCGTGTTTGTAAATACGCAGGTAAATATACACCTGTGGGCAATCCAGACAAGACAGTTAGCAAAGTTTGTTTGATTGAC
>bat_probe_2282
CAGCGTTGCCGCTGTGCTCGTTGTTTTTATTTGCATTCTTCAACTTATATAGAGTGCACTTATATTAACCGTTTTAGTAAGATTAGCCTCGTGTCTGTGGCTGACTTTTCATTAAACGGC
>bat_probe_2283
GGTGTGTTTGATCTTGTTGTTGATCACTTTAAGATTGCCAACAAGAAATTCAAGCGTGCTGGTGATTACATCCTTTTTGAAAACGCACTTGCTTGTCTTGTCAGTGGTAAGATTAAGGGT
>bat_probe_2284
TCGTTTATTGTTAAATTTGGTGGCTTGCTGGAGTCTGCGTGGTCAGCTTTTGTTGCTGCAATTAAACAGATTCCTGCATTTGCTTCAGAAGTTGTTGCACTTTGTAAAACACTTAGTAAG
>bat_probe_2285
GTCAGGCTGTTAGCGCTAACATTAGTGCTATGCTTTCTACAAATGGAAACAAAATTGTAGACACATACATCAGAGAGTTACAGCGTAAACTGTATGAAAATGTGTATCGTAGTGTCAATG
>bat_probe_2286
ATACCAGGCATACCTAAGGACATGACCTACCGCAGACTCATCTCTATGATGGGTTTTAAAATGAACTACCAAGTAAATGGTTACCCTAACATGTTTATCACCCGCGAGGAAGCCATTCGT
>bat_probe_2287
CTGTAGGTGATTGGACTGGTTATAAGTCAGCGTGTTGTGGTGAGAATGCCCAAAGGGTCTGCGTCGTTCCTGGTGAAGTCGTTGCTGGTGACATTGTCGTCACTTCTAAAGCAGCGGGCG
>bat_probe_2288
GTTGCCCTGAACTATTTCTTGAAATAGATGGTGGTAACATTTGGAATAAGTTTATTAAAACTGTCACAGATGCTGTTGAATTTGTAAAATCAATTAAAGTTTCTTTTGACCTCAATGGTG
>bat_probe_2289
CAGACTGAGTTTGTTTCAAATTCCCACTTACTAACGCATTGCTCATTTGCTGTTGACCCTGCTGCAGCTTATCTTGATGCTGTTAAACAAGGCGCAAAACCTGTTGGTAATTGTGTAAAG
>bat_probe_2290
ACGTTTGTTCCAGAAGTACTTTAAATATTGGGGTCAGGATTACCATCCTAACTGCTCTGATTGTTATGATGACATGTGTGTTGTACATTGTGCCAACTTTAACACACTGTTTGCGACTAC
>bat_probe_2291
CAAATGCACTTGTGGAAACAAACATTGGACTGTAGGAGATTGGCATCATGGATACAATTCTGTATGCTGTGGTGTCTCTTGCAATCCAATAAGTGTGGCTGCTGGTTATGTAGAACCAGG
>bat_probe_2292
TGGTGATGCTTTGCATACGTTGCGCAATGGTTCTGTTCTTGAAACGGCTAAGGAAGTGAAGACATCTAGTAAAGTTGTGTTAAGTGATGAACTTGACAAACTTTACAAAGTTTTTGGTTC
>bat_probe_2293
AGCCGTTGTAAAAACTTTGCAACCAGTTTCTGACCTTCTTACTAAGATGGGTATTGACCTTGACGAGTGGAGTGTAGCTACATTCTACTTGTTTGATGATGCTGGTGAAGAAAAACTTTC
>bat_probe_2294
GTTACCAAGCATGATACGCATGATCTCTGCCATGATTTTGGGTTCAAAACATGTGACATGTTGTACACCTAGTGACAAGTATTACAGACTTTGCAATGAATTGGCACAAGTGCTGACTGA
>bat_probe_2295
CCTCCTGGTAGTGGTAAATCGCATTGTTCTATTGGTATTGGTGTGTACTATCCTGGAGCAAGAATTGTGTTCACTGCCTGTTCTCATGCTGCTGTAGACTCATTGTGTGCAAAAGCTGCC
>bat_probe_2296
ATGAAGACATTGCTTTCACTGCTGAAGGTGTTTCCACAGTTAAGAAGCCAGTCTTTGATTGTAACAAACCAGTTGACTTTCCTGATATCAGTAGTACTGATGTTGAAGTACTGGTTCGTG
>bat_probe_2297
GCTTCAATGGTACAGGCTTTGTTCCTAGGGATGGTTTGTTTGTCAGGGAAAACAATGAATCCCAAGTTTGGTATTTTACTAAGGCAAGTTTTTACAATCCTGTGAACTTGTCTTATGAGA
>bat_probe_2298
TTAGTAAGTATTGTCTTTACTATGGTAATGCTGCTTCTGGTTCTTTCACACTTGTAAAAATTTGCAAGTGGCCAGCGCGTCCTGCCTTGAATGCACCTAGTGTCACCACGGGTGAACAAT
>bat_probe_2299
TGTGTTTCTGTGTGCTGTACTGATGTATTTGTGTTTACCTACATTTTCTATGGTACCTGTTGAATTTTATGAAGACCGCATCTTGGACTTTAAAGTTCTTGATAATGGTATCATTAGGGA
>bat_probe_2300
TGGTTTTTATGGTGACTATTATAATTGTAAGAAAAATGCTATACAGGACCTTACTTGTGCACAGTATCATAATGGTATACTTGTTATACCACCAGTTATGGATGCTGAGACATTGGGGAT
>bat_probe_2301
CACACTATGTCAGGGTTACATTTTCAGACCCCAACATGTGGTATCTACGTTCGGGTCATCATTTACACTCAGTTCACAATTGGCTTAAACCTTATGGCGGCCAACCTGTTTCTGAGTACC
>bat_probe_2302
CAGTCTACCATAAGTTGGGAGAAACAGTGCGTAATGCCGTGCTATCTGCCAATAAAATGGCAGATGCTATGGTAAAAGCAGGACTAGTTGGTGTGTTAACACTTGACAACCAGGACCTGA
>bat_probe_2303
CACCTAGCTTTGTTGAAGACAAGGCTATGTTTGTTGACCTCTGTAAGGATTATGTCACAGATATTGGCTTTGAGGCATTTTATGCTAATGCCATTGTTGCCAATAACTCTGATGAGTTTA
>bat_probe_2304
TAAGGTGTCAGCAGCCGAATTTAAATATATGGTTGCTAATGACCTTAGAGCCCCTTGTGGTGTGTTTGATTCTCTGTTGCTTAGTTTTAGGCTTATGGGTATTGGTGGTGAGAAGACCAT
>bat_probe_2305
AGCAAATTTCCTCTTAAGTTAAGAGGAACAGCTGTTATGTCATTAAAAGAGAATCAAATCAATGATATGATTTACTCTCTGCTTGAGAAGGGTAGACTTATCATTAGAGAAAACAATAGA
>bat_probe_2306
TTTACAGATATGAGTGGTGCGGAATGTTTTACTATGTTGGCTGCTAAAACTGGCGTTGATGTGCAACGTGTTTTGTCTTCTATTCAGAAGATAGCCAAGAGTTTTGGTGGTAGGAATATT
>bat_probe_2307
AGTTTGATTTCAGTCTATGACGCCAATACTAGGAAACGCACAAGCGACCTATTGGTGCCTGCGACTGACATATTATATAAAGATGTAAACTTTACTACCAGTAGTAAGGTTGTTACTTTC
>bat_probe_2308
TGAATTCTGTCGTTCACTCACAGTCACATTTGGACTTGAGGGTTTTGTTGTATCAGCTGCTAAGAAGTTTAAGGCTCTTGCCAAGGCACTTGCAGAACTCTATAATGAGTTTGCTGCTAG
>bat_probe_2309
TATGTTCGTTAAACATGTTTGCTTTGGCTGTGATAAAGCATCATGTGTTGCTTGTAGTAAGAGTGCACGCCTTACACGTGTTCCAATGCAAACTATTGTTTGTGGAGCTAACAAGTCGTT
>bat_probe_2310
GTAAGTGTGGCAGGAAAGCTTGGTCTGTTGGTGACTGGTCCGGCTATAAATCCACATGTTGTGGTGTTTTTGGCAAGCCACAGTGTGTCGTTTTTGGTGAGGTCGTGCCAGGTGACGTCT
>bat_probe_2311
GCTTTTGAGCTCAAGCCTTGTGCTGAAGGCTCTTGCAGAGAATCTGTTAGATTCTGTTAAAAACACTCCTTTCCTTGTGGGGGACCTTGTGAAACCCGTATTGGATTGGATTGTTGAAAA
>bat_probe_2312
TGCTGTAGAGTTTCAAGAGAAGAACCACAACGTGGAAGAAGTAGTTGGAGGTCCGTACCCCTCAGGGGATGCACCGGTTCCGTTCGCTGCATTAGTGGACGCAAAGACTACGACTGAAGC
>bat_probe_2313
TGGGTGTGGTTCGCACTTATAAGTTTGTGTTGTGGGATTATGAGGCAGAGAGACCATTTACGTCTTATACTAAGGACGTTTGCAAGTATACAGATTTTGATGCTGGCGTTTGCACATGTT
>bat_probe_2314
CCGTGCTAAAGGCACCCCAGTGATGACGCTGAATGAATCACAGCTGAACGAACTAGTACTCAATCTCCTCAAGGCAGGGAGGTTGTTAATCAGAGATGTTTCGGACGTTGCTCTTAGCGG
>bat_probe_2315
CCTCCGAGGCCATTTACAATCCTGTTTTACCTCAAACGTTGGTTTCGTTACCTGCATATTACAGACACTCGAACGTGTCTCTCTATGTTGGTTTCACACCACAATCAGGTTCTGGTTCTT
>bat_probe_2316
GAGACAGGCACTGGTTGGTTACATCATTTGTGTATGGCGGGTATGGATAATTTAGACTATCCGGCCCTCCGTATGCAACAGCACAGGTATGGTAGTCCTTATGACTATACATATATACTT
>bat_probe_2317
GATGGTAACAGCATATTATAATTTTCAGTACACGCCAGAGGGTGTACAAGGTTATTTGCTTAGTTTGTACAATTACGTTAATCCTGGTCGTATTGACGTTATTGGTACAGATTTGTTAAC
>bat_probe_2318
TCAGACATTTAATGGCATCTCAGTGTTACCGCCCATTGTCTCTCCTGGCATGCAAGCCTTGTATACATCTTTATTAGTAGGTGCTGTTGCTTCATCTGGCTACACCTTTGGCATTACGTC
>bat_probe_2319
TCAGAACAATTAGCCACACTTACTGATGTCGTAAATCAGCTAAATAAGTCTTTTATCGACCTTAAGCAGATGAATGTTTACGAGCAGACTATAAAATGGCCCTGGTATGTATGGCTTGCC
>bat_probe_2320
ATTTTGTCGCTGTGTGCATTTAGTGTTGACCCTGAAGCTACTTATAAAGATTACCTAGATAATGGTGGTACACCAATTGGTAACTGTGTTAAAATGTTAACCACTCATACTGGAACTGGT
>bat_probe_2321
GCTATGAACGCTTTCCTATGGATGCTTTTACTAATGTTAGTAAGTTGCATTACTCTGAGTTAAAAGGGGCTGCACCTGCATTTAATGTTTTAGTGTTTGATGCAACCAATCGTATAGAAG
>bat_probe_2322
TCTGCTTTGAAGTCTTTGTGTACCAGTAGTTGTGATGCACTTGTTGTTGCAGGTAAGTCTTTTGCCAAGATTGGAGACTATGTTCTCTTGCCTTCAGCACTTGTCCGTTTGGTTAGTTCC
>bat_probe_2323
CAAACTGTGGATTCTTCTCAGGGTTCGGAGTTTGACTATGTTATTTATTGTCAGACATCAGATACTGCACATGCATTGAATGCAAACAGGTTTAATGTAGCAATAACGCGTGCTAAGAAG
>bat_probe_2324
CGCATTTACTTACCTAACAAATGGAACTTTGTTGCTGTTAAGTGTCTTGTTAAAGAAACTTGTGCGTTCTTTGCTGCTCATAAAATGGTCACTTTGAACATTACTACTAATGGTCAAGGT
>bat_probe_2325
CTATTGATATAGACGTATTCGCTGATGACGAGTGTTACATTTACAACATGGACTATGAAAAAGTGTTGTCCACTGAAATGTACTTTTCACTAGAGGATGTCACACCTGTGGAGGATGAGG
>bat_probe_2326
TGAGTATGACTATGTCATTTACACCCAAACTTCTGACACAGCTCACGCTTGCAATGTTAATCGTTTTAATGTTGCTATAACGCGTGCTAAGAAAGGTATCTTTTGCATTATGTGTGATAA
>bat_probe_2327
AGTTACTAGAGATAATGTGGAGACCCTTGCTTGGCCATTGTTCATTGGTTGTGAACGTATGGTCAAACTCCAGAATAATGAGATCATGCCTGGCAAACTTAAGCAAAAAGCTGTGCGTGC
>bat_probe_2328
ATTGTTAGCACATGTAAGACAGTCGTTATTGGCGGTCTTGATTTTGCATACTATTGTTTTGCAAAACCAGCTATTGCACTCGGTGACACTTTTGTGCGTGTTTCTAGGAACGCTCTTAGT
>bat_probe_2329
TTGTTTCTCACTATCGTACTCCCTTTCTGAGCTTTGTTGTTTCTGTGGAGAAGGGTGAAATTGCTGTAAAGCGTGAGTACATGCTTTGCACGCCCTTTTACATGAAACCTGTAGCTGACA
>bat_probe_2330
ATGCTAATGCCATTGTTGCTAACAATTCTGATGATTTTAATCCAGTTTACTCAGCTTTTGAGGTTTTTAAAACCAAAGTTGAGTGCCCTGAAGAACTTATGAATATTGATGGCGGTTCTA
>bat_probe_2331
ACGTGGTGGGTGACAACGTAGGTACTAATGTGCCCCTTCAAGTAGGCTTCTCTAATGGTGTTGATTTTGTGGTCCAACCTGAAGGTTGCATTTCCAACGAAAACGGGAACATTATCGCAC
>bat_probe_2332
GACATTTACAACAAAGATGTTGCTTGTATTGGAAAGTTCCTGAAAGTTAACTGTGTTAGACTCAGGAACCTTGACTCCAATGATGCCTTCTTTGTTGTTAAACGTTGCACTAAGAGTGTT
>bat_probe_2333
AAGTGGCTGCGCGTAAGACAGGTCTTAACTTATTAGTTACAACATCTAGCTTAAAGGCAGATGTTCCTTGTATGGTGACACCTTTTAAAATTATTGGTGGCCATAGACGTATTGTATCGT
>bat_probe_2334
AACAGAATGGATACATTCTGCTTCAATGTGCGTAATAGTACAACTGATGAGTGTCGATTGGCCATGTTGGGTGCTGAATTGACTAGCAATGTTAGAAAACAAGTTGCTGCAGGTGTCATT
>bat_probe_2335
GCTATGGTGACTGCATATTATAATTTCCAGTACACTCCTGAGGGTGTGCAGGGTTATTTGTTAAGTTTGTACAATTATGTTAACCCGGGTAGGGTTGACATTATTGGTACAGACATCGTT
>bat_probe_2336
TGGTGAAATGCCTGATACCGTGACTGTGGCTAAAGCTGCCTCCTTACACTGGTACAAGAAGGCGTTAACTAGAGCCATAGGCAAAGAATCTGCCATCATTGTGTACATTAAGTACAAGGT
>bat_probe_2337
TTTTTATGGTTATTCTGGCAATGGTGTTTTGACTAAGTCCAACCTCACCATACCGGATAATAAGTTGTTTGTTGCTAGTAATACAGGTAGTATTATTGCAGTTAAAGCACAGGGTACTGT
>bat_probe_2338
TGCTACTACCATTCCTGACACTTCTTTCGGTCCCTTGTGCCGTAAAGTTTTTATTGATGGTGTACCAGTTGTTACTACTGCTGGTTACCATTTTAAACAGTTGGGTTTGGTGTGGAATAA
>bat_probe_2339
ACAGGTTCCTGTGATGAGTCTTATTTTGAAAATAAAGTCTGGTATGACCCTGTAGAAAATGAAGACATTCATAGAGTTTATGCCACACTTGGTAAGGTCATTGCTAACTCTATGCTGAAG
>bat_probe_2340
ACGGGTGAGTACGGGTCAAGCTATGAGTTTGTTGGCATGTTATGATGGTTTACCAACTGGTGTGTATACGTGCACTTTACGGTCGAATGGTACTATGAGAGCATCATTTTTATGTGGCTC
>bat_probe_2341
TGAAAAGTCTATGTTTGACTACCCATCTACAGTCTTTAATGGAATTCGTGTGCTAAAACAGGTTGCTAATAACTGTTGGTTGACATGTGCTACATATCAATTACAACTTGCTGATTGCTA
>bat_probe_2342
AATGAAGTTGTGAAACAAATGTTTGGTGTTAACCTACAAAGTGGCAAGACCACTAGTATGTTTAAATCACTAAGCTTGTTTGCTGGCTTCTTCATTATGTTTTGGGCTGAATTATTTGTT
>bat_probe_2343
TGAAAAGATGGTCTCTCTTCTGTCTGTTCTGCTATCTATGCAGGGTGCTGTAGACATCAACAAATTGTGCGAGGAAATGCTCGACAACCGCGCTACCCTGCAGGCTATTGCTTCAGAATT
>bat_probe_2344
GCTTATGATGGAGCGCTATGTCTCATTGGCAATAGACGCTTATCCACTCACTAAGCACCACGATGCGGAGTATCAGAATGTATTTTGGTGTTATCTCCAGTACATTAAGAAACTCCATGA
>bat_probe_2345
TCGATGTTGAGGGTGCTCATGCTTCCCGTAATGCATGTGGCACCAATGTGCCTCTACAATTAGGATTTTCAACTGGTGTGAACTTTGTTGTTCAGCCAGTTGGTGTTGTAGACACTGAGT
>bat_probe_2346
CATACTTATTTTTGTACTCTGGGCCGGTGGTCTTGAGCTTACTACTATGCGCTATTTTGTCAAGATTGGACCTCGCATTGACTGTCATTGCGGTAAGGTTGCCACTTGCTACAATAGTGC
>bat_probe_2347
GCATTAGGAGACCTTCCTTGTGCTGCAAGTGCTCCTATGATCATGTCATCTCAACATCACATAAATTAGTGTTGTCTGTTAATCCCTATGTTTGCAATGCACCCGGTTGTGATGTCACAG
>bat_probe_2348
AACGTTAAGAGCTGGTGATGCCTTTAATATATTGGCTTGTTATGATGGAGTACCCTCTGGTGTTTATGGTACTATCCTTAGACATAATAAAACTATTCGTGGTTCATTTATTAATGGCGC
>bat_probe_2349
TCCTTGTCGATTTGCAGTTGTTGATGCAGGTGGTAATAATGTTGTTAAATACCTGTACTTTGTTAAAAATCTCAATACCTTGCGGCGTGGTGCTGTGCTCGGTTTTATTGGAGCTACAGT
>bat_probe_2350
TTTAATAGTGCTATAGGCAAAATTCAAGAATCATTATCATCTACTGCAAGTGCACTAGGAAAACTGCAGGATGTGGTTAACCAAAATGCACAAGCTCTTAACACGCTTGTTAAACAACTC
>bat_probe_2351
GTTGTTTGTTACTAGCAAATCAGGAGCTGTCCTTGCCGTACGTGCAGGTGACAAAGTTTACAGCATCACACCTTGTGTGTCAGTGCCCATTTCAGTTGGTTATGACCCTGGACATCAGCG
>bat_probe_2352
TATAGCGTCTACTATGACCAATAGGCAATTCCATCAAAAGATTTTGAAGTCCATAGCTGCGGCGCGAGGTGCGTCTGTGGTTATAGGTACGACGAAATTCTATGGTGGCTGGAACCGTAT
>bat_probe_2353
TATCATTTCCTTTATGCGCAAATGGTCAGGTTTTTGGGCTTTACAAGAATATATGTACTGGTAGTCCAGATGTAGCTGACTTTAATAGTCTAGCTACTTGTGATTGGAGTAACAGTAAGG
>bat_probe_2354
CTTTATGATTTGCTTAAGTTTTATGAGCTTAAGTTGTCTGATTTACAAGCACAAACTGATGGTTGCGGTCTGTTTAAGGATTGTAGTAGGCGCGACGACATGTTACCACCTTCACATGCT
>bat_probe_2355
GCTTGGAATACTGCACAACAGGACCAAGGTCAATATTACTACAGATCTTACAGAAAGGAAAAACTCAAACCTTTTGAGAGGGATTTGTCATCTGATGAAAATGGTGTGTACACTCTTAGT
>bat_probe_2356
CGTCGATGGCGTTTCTGTGTGGCGTGTGATCAGATTACAGAGTGCAGGTGAGACTGTGACTTCGACCAACTTTGAGGAGTTTGGTGATGTGTGCCCTATGGACACATGTCACTATTCTCT
>bat_probe_2357
GGTTGTTGTGAATCAACTAAACTTCCTTATTACGACGTTGAAAAGATCCACATACAGTAATGGCTCTAGGTTTGTTCACACTGCAAATCGAGTCTGCTGTTAATCAATCGCTAAGCAAAG
>bat_probe_2358
TATATAACACAGGACGTTCCGCCTATGTTAAGTTTCAAGAGAGTAAACCTCCTCTACCCCCTGATGAGTGGGTTTAACGAACTCTATAATCATGTCTAACACTACGCTCACCAGTGAGCA
>bat_probe_2359
CTGTGTTAGATTCATTGACCCTGCTCAATTTGAGCCTGGTTACAGATACATTTATACAGGCCATGGTTTTTCAGGCTCAGAACAATTTCGTGCCATAGACCATGCTAATTATAATAATTT
>bat_probe_2360
TTACCCGTGGTGTGTTGGAGCCTAAAGATTATAATGTTGTTACACAACGCATGTGCGCTGTTGGTCCTGATGTGTTCTTGCACAAATGTTACAGATGTCCAGCTGAGATTGTTAACACTG
>bat_probe_2361
TATTGGTATCTGGTTTAAATGAAGTGAAAGTGTCTACTTCCACTGATCCAATTTACCGTGCCTTTAATGTCTTTCAGGGTGTGGAAACAAGTGTTGGTCACTATGTCCATATTCGAGTGA
>bat_probe_2362
AGATGACATTGTCAAAACAGACCCTGTTATACTTCTTGAGCGCTATGTGTCGCTCGCTATTGATGCTTACCCATTGTCAAAGCATGACAACCCTGAATACAGGAAAGTTTTTACAGTGCT
>bat_probe_2363
AAGCTTGTAAATAAATTTTTGGCTTTGTGTGCTGACTCCATCATTATTGGTGGAGCTAAACTTAAAGCCTTGAATTTAGGTGAAACATTTGTCACACACTCAAAGGGATTGTACAGAAAG
>bat_probe_2364
CATTTCAGTCGTGCTCATCTTTGTGGTGAGTATGTTGCTACTATGTTGTTGCTCTACTGGTTGCTGTGGCTTCTTTAGTTGTCTTGCATCTTCTACTAGAGGTTGTTGTGAATCAACTAA
>bat_probe_2365
TAGAGCTTTACCAAATATGGTTCGCATGATTTCTGCGATGGTATTAGGTTCTAAGCACACTACATGTTGTAATAGCTCTGAACGTTATTACAGGTTGTGTAATGAACTTGCACAAGTTCT
>bat_probe_2366
TTTTGTTAATGACACAGTGTTACCTCCTCCTTTTGATGAAGAGATCACACCTATTGAGGAAGACCTAGTAGTAGAAGATGTCATCACAGCTGATGAAGTTGTTGATGTTGAAACTACTGC
>bat_probe_2367
GGAGCATATAGCCTATGGTCAGTTTGAAGGCACCATAGGTGGTTTACATTTGTTAATTGGTGCAGTGCGCCGTAGGCGCACTGCAAACTTGGTTATGGAGACGGTGTTAGGTACTGACAC
>bat_probe_2368
GAACCTTGGTCCGTGATACGTAAGCGGATCGTAGAAATGCTCTGTGATACGCTGGATGGTGTTAGTGATACAGTTACATTTGTGACATGGGCACATGGTTTTGAGTTGACAACATTGCAT
>bat_probe_2369
CAAAATTGTGCTGGCGACGTTAATTTTAAATCCCTCTCTCTTTGGGATACTCCTGCATCTGATTGTAACCCTGGTTCTTATAATGAACAGGCTACTCTAGGTGCTTTCAAAGTGTATTTT
>bat_probe_2370
AATCTGCCTACTATGTGTGACATCAAGCAGATGTTATTCTGTATGGAGGTTGTTAACAAATACTTCGAAATCTATGATGGCGGTTGCCTTAATGCTTCCGAAGTTGTAGTTAACAATTTA
>bat_probe_2371
TTTGTTTCTGTTAATGATAAATTTAAGTTGAATGATTCTCTGTGTGTACATTTTGACACTACTGAATTACAACTTCCATATAACAGACTTATTTCTAAGATGGGTTTTAAGTTTGATCTT
>bat_probe_2372
AACTACTCAGCCAAAACTTAAAGAAGACTACCAAATTGGTGGTTATTCCGAGGATTGGCATTCAGGTGTAAAGGACTATGTAGTAATACATGGTTATTTCACTGAAATCTACTACCAGTT
>bat_probe_2373
TGCTATGTCTGCTTTTGCTATGATGTTTGTCAAACATAAGCATGCATTCCTCTGTTTGTTCCTATTACCTTCTCTTGCTACTGTAGCTTATTTTAATATGGTCTACATGCCTGCTAGTTG
>bat_probe_2374
AGCAGTTGCTGGTGAGTTACCAGTGGCTATTTTAAATGACCGCCTCTATATAAGGGAGGATGGTGTTGATAAATTGTTATTTACTAATAATACATGTTTACCCACTAATGTAGCCTTTGA
>bat_probe_2375
ACCTACAGAAACAAAGTTTGTAGACCCATTCAAGTTTGATTATTATGATCATGAGGGTATTCGTGTACTCAGACAGAATAATAATAATTGTTGGGTCGCTTCTACTTTGGTACAATTGCA
>bat_probe_2376
GCCATTAAGCTTAACTATGGTTATCTTAATGGCGAGCCTGTTACTACTACTGATGGTAAGCCTATCACATGGTACTTTTATGTACGCAAGGATGGTCAATTTTTAGACCAGTGTGATGGT
>bat_probe_2377
CTGAGGTTCGTGCTTCTAGACAGCTTGCACAACAAAAGGTGAATGAGTGTGTCAAATCTCAGTCTAACCGTTACGGTTTTTGCGGTAATGGCACACACATTTTCTCTATTGTCAATGCTG
>bat_probe_2378
AAACTTCACCACTGCCCCAGCAATCTGTCATCAAGGCAAGGCATACTTCCCTCGTGAAGGTGTTTTTGTATCTAATGGCACTTCTTGGTTTATCACACAGAGGAATTTCTTTTCACCACA
>bat_probe_2379
GCTTAATGTGTATGAGAAGACTATTAAATGGCCTTGGTATGTGTGGTTAGCAATGATAGCGGGTATAGTAGGTCTTGTACTCGCTGTTATTATGCTTATGTGCATGACCAATTGTTGTTC
>bat_probe_2380
GCTACGCGGGGTTCCACGTGCGTCATAGGGACCACTAAGTTCTATGGTGGTTGGGACTTTATGTTAAAAACCTTGTATAAGGATGTAGATAATCCTCACTTGATGGGTTGGGATTACCCC
>bat_probe_2381
TTTCTAGTTCCATTAGCAACTTAGCTATAGTAGGTGTGTTTCTTACTATGTTTTGGTCTGAGTTGTTGCATTATACTGCATTTTTCTGGGTAAGTCCTGGTTTTGTAACGCCTGTTTTCT
>bat_probe_2382
GGCTGTCAGTTCTAACATTAACAGGTTGCTGACTATCGACAGTAATGTGTGTAACAATGTTAGTGTCAAAACTCTTCAGAGAGATTTGTATGACAACTGCTACAGGTCATCAAGTGTCGA
>bat_probe_2383
CCCTTACCTACCTTATGTTTCTTACCACATTGACTAGTGATTACACCGTAACCGTGTTTCTTGCAGTCAATGTTGCTAAGTTTTTCGCTCGGGTTGTGTTCCTTTATGCGCCGCATGCAG
>bat_probe_2384
GACGACATCATGAAGGCAGTTGCTGCTGCTCTTAAATCTTTAGGTTTTGAGAAGCCTCAAGAAAAAGAGAATAAGGTAGCGAAAAAGGGTACTCCTAAGCCTTCTAGGAACCAGAGTCCT
>bat_probe_2385
AGCTTGTGTTGAATTTGGTGGAAAGTCTTTCACTTTAACCTTTGGAGGCGTTGTTTACGCTTACATGCGTTGTTGTGACGGTACTATGTATTTTGTCCCTCGTGCTAAATCTTGTGTTTC
>bat_probe_2386
CGGTATGTAGTAAGCATGCAAATCTTTATCGTGCCTATGTGGAGGCTTATAACACCTTCACTTCAGCAGGATTTACGTTGTGGTGTCCCACTTCTTTTGACACGTTTAATTTATGGCAAT
>bat_probe_2387
AACAGAGGTGCTAATCCCAAGCCTGAAAAGCCTAAGGCAGCCCCTCCGCAGAATGTTTCTTGGTTTGCTCCTCTTGTCCAAACGGGAAAGCAAGATTTGCGTTTCCCACGTGGAGAAGGA
>bat_probe_2388
TGCCAGTACGACGATTATGCTGATGTTTACCCAGCTGTTCGAGTTAGTGGTAAACGAACTGTATAATGTTAATTGATTTACTCAAGAAGCTTTATGGGTTTTCTGCTGTTTCACAGCAGT
>bat_probe_2389
TGGCTGTGTTTATAATGTTATTAATAGGACTGATGTTACAGTTAATGCCTGTAACATGCCTATTGGTAACAGTCTTTGTTTAGTTAATGCTACGAGCACACAAATGCGTGCCGTAAGTAA
>bat_probe_2390
ACATCCTGATTTCATTCTTTGTGTGCTCATTTTCTTTCTTTTCTTGGTGCCTTTTACTTTCTGTTTAGTGTCATACATCTCTAGAGATAATTGGGCTCCCTGGAGGTGGTATGTTAACCT
>bat_probe_2391
AGAGAGCCAAATTAACGAACTTGTGATCTCTCTCTTGTCGCAGGGCAAGCTTATTATTCGCGACAATGATACGCTCAGTGTTAGTACTGATGTGCTCGTTAACTTTTATAGGAAACCTCA
>bat_probe_2392
TGAACTGGATATAAATAAGGCGTGTCGAGCTGTACAACGTGTAACCTTAAAGGCAGTTGTGCGTGCATTACATGTAGATACTATCTATGATATTGGTAACCCTAAAGCCATTAAAGTGCT
>bat_probe_2393
TGGGTTTCGTCTTGCTGTGCGTAAGTTGCACACCTATTTTAGTGAAGCTTTTAGACTAAGTACTTCCCTTCTTGCAAGCAGCGGGTTTCGTCCTGTCTGTGCGCCCTGTACGGGTTCGGC
>bat_probe_2394
GAAGGGCGTCACGTTATGGCTATTTTAGCTGACGTTGATGGTCTAGCCTTTGCTAAGGTTGAAAAGTCTACGGGAGATGGGTTCGTAATTTTGGAATTGGAACCTCCCTGTAAATTTATG
>bat_probe_2395
GCGATATGTCATTTGGCGTTCTTAGTGTTGGACTGTGCACAGTGGTGAACAATTTGTCATATGTTGTAACTCAAAATTCAATTGGCATGCTTGCTTATGCCACATTGTACTTTTTGTGTA
>bat_probe_2396
TAGTAACAAAGAAAGATGCTGCTGCTGCTAAAAATAAGATGCGCCACAAGCGTGTCGCCACCAAAAGTTTCAACATGGTTCAGGCGTTTGGACGTCGGGGACCAGGCGACCTTCAGGGAA
>bat_probe_2397
TTGAGTTTTTGAAACCAGCATGGGATGCTCTAAAGCAGGCAATTATTAATCTTGGTGTAACATCTAAGGCTGTTCTGTCTTTTATTAAATCACTGTGCAGTGCTGCATTTAGTGTTGTTG
>bat_probe_2398
TAATACTTTGGTTTGTAGATAGAATTCGTTTCTGTCTCATGCTGAATTCCTACATTCCACTGTTTGACATGCGTTCTCACTTTATTCGTGTTAGTACAGTTTCTTCTCATGGTATGGTCC
>bat_probe_2399
TGACTTTTTGCGTAAACAAGGTTTCTTTGAAGAAGGTTCTGAATTAACACTCAAACACTTCTTCTTTGCGCAAAAAGGTGATGCTGCCATTAAGGATTTTGATTATTATAGGTATAACAA
>bat_probe_2400
TGATATAACTGATAGTAAGTACTCATGTAAAGAGGCGCTTAAGAGCTGTAATGTTTTGTCTGATTTCATTGTTTACAATGATGCCGGTTCCAACATTACGCAAGTTCGTAACGCTTGTGT
>bat_probe_2401
GCTTGGAGTTGACAACCATGAGATATTTTGTTAAGATAGGTCCAGTTAAACATTGTCATTGCGGAAAGGAGGCTACTTGTTACAATAGCTCGGTTCATGCGTACTGTTGTTTCAAGCACG
>bat_probe_2402
AGAGTACTTAGATTACTCTTATACATGTGGTTTACATGGACTTGTCTAGCGATAGTTGGAGTGTGGGTTTCTGAACCTTATGCCCCATCACTGCTAACCAAGGTGAAACAATACTTCGGT
>bat_probe_2403
AGGACTAGTAGGCCTTGTGCTAGCGGTAGTTCTGCTGCTTTGTATGACTAATTGCTGCTCGTGTGCTCGCGGTGTTTGCTCTTGCAAGTCGTGTGCTTATGAGGAGCATGAGGATGTGTA
>bat_probe_2404
TGTTCCTACGATGAAATTGAAGATGTATATCCAGCTGTTCGTGTTCATAATAAACGAACAGAATGAATATTTACAACCTTATAGTAGATGCATTTAGCATTCCTACTACAATGTCGCCTG
>bat_probe_2405
AAGCTGAGGCTGATGTTAGCTTCCCTGTGGTGGAAGGCATCCCCGAGGCCAGTGGACATGTACCACCAGAGCACATAGATGATGACCATATTGGCTTCAAACAGTTGACTGCCAATGTGT
>bat_probe_2406
GTGACTTCGCACGTACGTTACCTGGTATGGGAGTGCCCCTTTGCACATCATATTATTCTTATATGATGCCTGCTATGGGTATGACTAATTGTATGGCTGGCGAGTGCTTTATGAAGAGTG
>bat_probe_2407
CTTGTCAAAGAATAGTGCCTTTGGCTTAGATGATCTTTTGGACTCTTATTTTGACAATAACACTGTGCTTCAGGCTGTTGCTACTACATATGCTAACATGCCATCATACATTATGTATGA
>bat_probe_2408
ATTCAACAATGCCCTCACAGGCATACAGAAGGGTTTTGACGCTACCAACATGGCTTTAGCCAAAATGCAGAGTGTCATCAACCAGCATGCGCAGCAATTGAGTACTTTAGTTGACCAATT
>bat_probe_2409
TTATACTCAGGCGCATGAGGCTGTTGACCTTGATCAGTATGTTAATACAGCTTGTACCTTAGAAGGTTTTTCGCATATGGCTCCTGCTGTACCCAAGCCACATCCTTTGTTTTTGCAAAT
>bat_probe_2410
TAGGGCAGCACTGAAACTCTATAATCCTACTGCAATTCATGACATTGGCAATCCTAAAGGTATTCGCTGTGCTAGCACTCCAATTTCTTGGTACTGCTATGATAAGCAACCTTTAAATGA
>bat_probe_2411
AGAAGCCAAGGTTGTGGCTTATTTAGATAGTTTAAAGGTTCAAGATGAAGTGCCTGCTAAAATTGAAGTGCAGCCATATAGAGTTGAAGGTAAATTCAATTTTTATGACTGTTCTGTTGC
>bat_probe_2412
GTATGCTTACGTATGATGACAATGCATTCATGTTAGCCAACATCTCTAGCTTCGGCGAATACAACCTTTCTAGTGTCCTACCTAGCCTACCGTCTGGTTCCGGGAGAACTGGTCGTAGTG
>bat_probe_2413
CACTGAGTCTGCAACGTTGCAGAGTGTAGGTACATGTGTTGTTTGCAGCTCACAAACTTCGTTACGATGCGGAGCATGCATACGCAGACCTTTTCTGTGCTGTAAGTGTTGTTACGACCA
>bat_probe_2414
TGCATGAGATTGTGTCACCAAGAGGGTTGGGACTGGACCACTGATTCGTGGAATAACCTTGTGCCAACCTACATTAAACAGGATACACTGAGCACACTAGAAGTGGGCCAGTTTATGACT
>bat_probe_2415
TGACTAACATGTTGGCAGCTGAGTGTCATGTGGACGGAGACCTCACTAAACCTAAGAGGGTGTGGGATCTCTGTGTATATGACTATACGCAGTTTAAGTACTCGTTGTTTCAGAAGTACT
>bat_probe_2416
AGAGTGTCGAAGACGTGTGTGAGGACCCCGTCGACGATTCGGCAGATGTTGATGAATCGATGAAAGGTGAGCCACAGATTCAAGACCCTGAACCTGAGATCATCATTGACGAAGTTCAAG
>bat_probe_2417
AACTCAGAGTGTTGATGGCTTGACAGCCACTTCATCTTTTGATGATTACTCTGATGCTGCCTTTGATTGCTGTGTTTACCACAACAACACCCAGCTTGCTGTTGCATATAAAATGGGTCT
>bat_probe_2418
TTAGTTACGGCTATCTTAATGGTGTCGCTGTTTCACAGCATGAGAAGAAACCTTTTACTTGGTACATATATACCAGGAAAGGTGGCAAGTTTGATGATTACCCAGAGGGCTTTTACACTC
>bat_probe_2419
AAGAAGTCAATAGTAGTTTTGACATTGAGGTGGCGGATGTTAAACTTGAAGTGAGCCCTTTTGAAATGCCATTTGAAGAGTTAAATGGTTTAAAGGTGCTCAAGCAAGTGGATAACAACT
>bat_probe_2420
GCTGCACCCAAAGTAGTTACACCATATGATGGCTTTAGACTTGTTTCCGACCAGGCTAGTGAGCTAGCTGAGGCATTTAACAAGGCTATAAACGCAAGTAGTGATGGACCCAAACGTAAC
>bat_probe_2421
AACATGTAGAAGGGTATTACTACCCTTATGCGCCATTAGGCGTGGTGAAGCAAACTAAACCCGCAGCAGGCGGTCCTATTGGTAAGACTGTGGAAGCTATAATGCTTAGCTTGTATGGCA
>bat_probe_2422
TTCTGAGCCTGTATTAGACACACCGTCTGGTTGCGTCTACAATGTTAATAACTGCACTACACACACAGTTAGTGTTTGTGAAATGCCTATTGGTAACAGCCTTTGCCTCGTCAGCAACTT
>bat_probe_2423
AATGTTAAGACTCTAGAATATGACTACATTACACATGGTCAGTTTGATGGTTTGTGTCTGTTTTGGAATTGTAATGTGGATATGTATCCAGAGTTTTCAATTGTTTGTCGCTTTGATACT
>bat_probe_2424
GAAGTCGCTGAAAAGCGAACGGCGTGAGACTACCAACGCAGCTAAAGTGACTGAGGTTGTGCAAGAAGCACCACCTGCGGAGCCAGTTGTTGCCTCTAGCCAATCTCATCTTAAGGATGT
>bat_probe_2425
AAAAGAAGATCAGTTGAACGAACTAGTTTTAAATTTAATACGTGCAGGTAGGTTGCTTGTGCGTGATGTTGGTGATATTGCTAATATTGCCTTTAGTACATGCTAGACCCAGTTGTCTCA
>bat_probe_2426
TCTATTTTGAAAATAATAGATGGAGGCAAGATATGGAATGGAATTATTAAGGCTATTAGCTCTGTTTTAGACTGGCTTAAATCTTTGAAATTAACTCTTACACCAGAGGGTCTTTTTGGT
>bat_probe_2427
CCCGGTCATTTTAATCGTGAGTTTTATGACTTTCTGCGTGGACAAGGTTTCTTTGAGGAAGGTTCCGACCTTACATTGAAACATTTCTTTTTCGCACAGAAGGGTGATGCTGCTATTAAG
>bat_probe_2428
CTGTAGGCTTGTTTAAAGATTGTTCTAAATCTGAACAAGTAGGTCCTGCATATGCACCTACCTTTGTGTCCGTTAATGATAAGTTCAAGCTCAATGAGTCTATGTGTGCACATTTCGACA
>bat_probe_2429
TCTAGTGTCAACCTTAAAATGGTAGACGAAGAATTTCCACTGAATCCCGTGGGGCATACTGTGGCAGTGGGTAATCAGGCATTTTTCTGTAGTGATGGCTTGTATCGGTTCATGGCTGAT
>bat_probe_2430
TGTTAATGTTCTTAGTGATAGTTTTTCTAAGGATCTCAGCACTTGTACTACCATGAATGAGTGTAAACAGGCACTTGGGTTTGAAGTTTCTGATGACGAGTTCCTTAATGGTGTTAGTGA
>bat_probe_2431
GTGGTGTGTGCAAATTTAAAGGTAAGTTTGTACAGATACCGTTGTGTGGTGTGCCTGATCCTGTTGGATTTTGCATACGTAACGTGATTTGTTCCGTGTGCAACATGTGGCAAGGATATG
>bat_probe_2432
ATGTTAGTTTGTTTGCCCAGTGCATGCTTGTAGTGTGTGCGCTTGGCTGCTTTCTAGAACGTACCATACTCTCTATTAAGCTCAGGTCAATGGCACCTTTTATGTCTATGGCTGATAATT
>bat_probe_2433
ATGAATTTATATAACTTAGTGAGAGATGCGTTGCGTCCTAGTTACGCAACTGTCTCTCCTAGTGTTGATGAACCTACAGTGGACAATAATTTTGTTGCCCTGTCTTGTTATGCTACCCTA
>bat_probe_2434
AATTACTATTCTTATAATCTGCCTACTATGTGCGACATCAAGCAGATGTTGTTCTGTATGGAAGTTGTCAACAAGTACTTTGAGATATATGACGGCGGATGCCTAAATGCCTCAGAGGTT
>bat_probe_2435
TGTCTATGGCTGATAATTTCGCTATAATTAAGACTACGTGTAACAATTATGTGTTTCCCGTTGAGCGTTCTAGTGACAATTTAGTAGTTCTTACCACATCTCGTGGTATTTATTCTAATG
>bat_probe_2436
TGCCACCATCGCAAGGGCTATGTTTGAGGCATATGCGCAAAATTATCTCCTTAAGTATAGCATTGCAATGGATAAAGTAAAACACTTGTATAGCACGGCGTTGCAACAGATATCTTCGGG
>bat_probe_2437
GTTAATGGTGGTTCTTTGTATGTAAACAATCATGCTTTTCATACACCAGCATTTGACAAACGTGCTTTTGCCAAACTCAAACAAGCGCCATTCTTCTTTTATGATGATGGTGATTGTGAC
>bat_probe_2438
TGAATGTCTTGAACATCTTCTTAAAGGTGTTAAATCTTGTACTATCACTTGTGATAGTTGCTGTGAGTGTGGCAATAGTGAAACTGTTATCACAGGTTGTGTTTTCAGATTCATGCCTAC
>bat_probe_2439
GGTTGGGTATGGATGTTGAGGGTGCACATGTTTGTGGCGAGAATGTTGGTACTAATGTACCACTCCAAATAGGCTTTTCTAATGGTGTTGATTTTGTTGTGCAACCAGAAGGTTGTGTTA
>bat_probe_2440
TCCATTGTCAACACGCGTAATGCTACTGTTGTTATTGGTACTACAAAGTTTTATGGTGGTTGGGATAACATGCTTAGAAATCTTATGGATGGTGTTGATAATGCGTGTCTCATGGGTTGG
>bat_probe_2441
TCATAAGGCAACCTAACCTTGCTCTTTATAAGGAAGATGACAAGTTTAGAATTACATCTCGTCTTATGTTTGAACCACGCATTCCAACAATGGCTGACTTTGTTCAAATTGAAAATTGCA
>bat_probe_2442
TGGTGTTGTTGTAGAGGCCCCTGATAGAGGTACTGCATTTTGGTATGCTATGAGAAAAGATGGTGCATTTGTGCAACCTACTGATGGCTATTTTACACAGTCCCGTACTGTGGACGATTT
>bat_probe_2443
CGGGGGCGCTGACTACGTGTATAACCCATTTTTAGTTGATGTGCAACAGTGGGGTTACGTGGGTAATCTGCAAACCAACCATGATGCAATTTGTGATGTACATAAGGGTGCTCATGTAGC
>bat_probe_2444
ATTAGCGAGCAGTGATAATAACTGTTGGGTCAATGCTACATGTTTGCAACTTCAGTTTGCAGGTGTTGAGTTTTTGTCTAAGGGTGTCACTGCTATGTGGAATGAGTTTCTCACTGGTGA
>bat_probe_2445
AGCAAATGAGTGTGCTCAGGTGCTGAGTGAATATGTGTTATGCGGTGGTGGCTACTACGTCAAACCTGGTGGTACGAGTAGTGGAGATGCCACAACTGCATATGCCAACAGTGTGTTCAA
>bat_probe_2446
TTTATTAAGTGTCCCTTCGGACTCTTGTAACAATATTAATGTTAGAGATTTGCAGCGTCGTTTATATGATAACTGTTACAGGTCAACTAATGTTGATGAATCATTTGTGGATGATTATTA
>bat_probe_2447
AGTTAAACAGAGCAGGCTTTTGGCTCAACAAAAGGTGAATGAGTGTGTTAAATCACAATCAAATCGGTTTGGTTTTTGTGGCAATGGTACACATTTGTTTTCCATTGTTAACAATGCACC
>bat_probe_2448
TATTATCAAGACACACAACGTTGATGGTTTTGTGTCTGATAATCGCTTTCAAGATGACTATGTTGCCAATATGGACTCATGTAGTGTTGAAAACACTACTACATTGTCCATAGGCCTTAA
>bat_probe_2449
CTATGTATAAGCAGGCTAGAGCAGAAGATCGGCGCTCTAAGGTTACGGCTGCCATGCAAACTATGTTGTTTAATATGATACGGCGTCTAGATAGTGACGCTCTTAGTAACATATTGAACA
>bat_probe_2450
TGGTTTGTCTACTAATTATGTCAGTGAAGTAGATTATGTACCACTTAAGTCTAATGTTTGTATAACACGTTGTAACTTAGGAGGTGCAGTTTGTAAAAAGCACGCTGACGAGTACAGAAT
>bat_probe_2451
CGTAGCTGTCAAGATAACAGAGCACTCATGGAGTGCTGATTTATATGCACTTATGGGCAGGTTCAATTGGTGGACTTGTTTCTGTACTGCAGTTAATTCTTCTTCTTCTGAAGCATTTTT
>bat_probe_2452
GAAAAGAGCTATGAATTGCAGACACCTTTTGAAATTAAGTTGGCAAAGAAATTTGACACCTTCAATGGGGAATGTCCAAATTTTGTATTTCCTCTAAATTCAACAATCAAGACCATTCAA
>bat_probe_2453
TAATGCGCCTTTAGTGCCAAATACTGTTGGCGTTTGTACTTACACTGATTTAATAAATTTGGATGACCAGGTTGTGTTAGTTGACGGCAGGCAGCTAGATGCTTATAGCAAGTTTTGCCA
>bat_probe_2454
GCCTCATCATATGCGCTGTTTACACCTTGGTGCTGGCTCTGATAAGGGCGTTGCACCAGGTACTGCAGTACTCAAGCGCTGGCTGCCTATTGATGCCGTCATTGTTGACAATGACGTTAA
>bat_probe_2455
GTTTTTGTGGACGATGTTGTTAAGACAGACCCTGTCATTCTTTTAGAGCGTTATGTTTCATTGGCTATAGATGCCTACCCTTTGTCCAAACATGAAAACCCTGAGTATCAGCGTGTCTTC
>bat_probe_2456
ATCATCCGTGATAGTGATGTTGTTAAACAACCAGTGAAGTTCTACTTGTATAAGAAAGTCAATAATGAGTTTATTGATCCTACTGAGTGTATTTACACTCAGAGTCGCTCTTGTAGTGAC
>bat_probe_2457
AACTACAGAAGATGGAGCTTCTGCTTCATCCTCAGCTAGTCAAATGGAGGATGTTGATGCTAAACCTCAGCGAAAGCCTAAAAGCCGAGTAGCAGGTAGCATCACTATGCGTTCTGGAAG
>bat_probe_2458
AAGTGTGACAGAGCATTGCCTAATATGATACGTATGATCTCTGCTATGATACTTGGTTCTAAACACACAACATGTTGTACCACTGATGAAAGGTACTATCGTTTGTGTAATGAATTAGCG
>bat_probe_2459
AACGACTATTGCTGTTTTAAACATGCATTGGGTTGCGACTATGTCTACAACCCATATGTCATAGATATACAACAATGGGGTTATGTTGGTTCTCTTTCTACTAATCACCATGCTATTTGC
>bat_probe_2460
GTCTCGTCTGCTGATAGTACACTTAAAAGCTGCTCTGTTACGTATGTTAATGATCCTTCTTCCAAGATGGTCTGTACGTACATGGACATTCTACTTGATGACTTTGTTAATGTCCTGAAA
>bat_probe_2461
TTTACCTAACAATGTAACCAATGCATACGTTTCTGGGTATTTACCAACTCCTGATCAATGGAATTGCACACAAAATTCTGCAGGTACAGCCAACATCACTTATAATGCTAGAGCGGTTTT
>bat_probe_2462
GATTTAAGTGAAGCTTTTGTGCCTTCAGCTTCCCTCTTCTCCTCGTGGGGTTCCGTTCCCACGGTAGTGAGCCTGGTGTGGTTCCGCCCGCGCCAGTGATGGAGGGTGCTTTAGGCACCA
>bat_probe_2463
GTGGGTGTTGAGTGTTTTACCATGCTTGCAGCCAAGACTGGCGTTGATGTTCAGCGTCTGTTGGCGGCAATTCAGAAACTCACTAAAGGTTTCGGTGGTAAGAACATTCTTGGCTTCACA
>bat_probe_2464
CCATCTAGAATTTTATCAGCAGGAGTGTTTGTTGATGATGTGGTAAAAACAGATGCCGTTATATTGCTTGAGCGTTATGTTTCGTTGGCAATAGACGCTTACCCTCTTACAAAGCACTCC
>bat_probe_2465
TCGCCTTGCTGCGCAAAACTCTTGTTCTTAATGCATCAGAGATCTACTGTGCTAACATACATAGATTTAAGCCTGTGTATAGAGTTAACACGGCAATCCCTACTATTAAGGATTGGCTTC
>bat_probe_2466
GCATTTGAACACATTGTCTTTGGTGATGTGTCTAAAAATACTCTTGGTGGTCTTCATTTGCTCATATCCCAAGTACGTTTAAGCAAAATGGGTGTTCTTAAAGTTGAAGACTTTGTCTCA
>bat_probe_2467
TAATTTCATTTGTGATGTTACTGATGATGTGCTTGGAAAACCATGGTTCTTGAAGAAACTTGGTGTTCTAGCAGATGCTGCCTGGACCGCCTTTGTTGCCAGTCTTCGTAAAATTAAAGT
>bat_probe_2468
TGTTACACCCCGTACCATGCTATTAACTATGATGTTTTTGAAACCAGCTCATGTGTGTTGGCTGCAACATGCACTTTGTTTGCTAGTGCTAATGGTGAACCCGCACCTTATTGTGCGGAT
>bat_probe_2469
TGGATGCCATTTAGATGGTTCATTTATTTTGTTGACCATCTTTGCCAGACTTTTATATGTCTGTTACTATGCCTGGCGTTATAAGTCCATTCAATTTGTTGTGCTCAACACAACTACACT
>bat_probe_2470
CAGACTTGGTGTCGACTACCCTCACTTCCCGCAAATTGCAGAACTTGTACCAACTCAGGCTGCATTGCTTTTCGGAAGTGAAATTACAGCACATGAGGTCGGTGATGACATCGAAATCAC
>bat_probe_2471
TGGTTTGTCACCTAATTTGACTAATGTTTATGTACCAGGTTTGTTGCCTACAAAGGACACCACAAAGTGGTATTGTCGCACAGAATCATACTTTTTTACAGGTTATAAAGGTGTGTTTCT
>bat_probe_2472
AGCCACTTGTGACTGGAGTAACAGTAAGGATTATGTCTTAGCCAATACAGCCACTGAGCGCTTGAAACTTTTCGCCGCTGAGACACTGCGCGCTACCGAAGAAAATGCTAAACAGGCATA
>bat_probe_2473
GTTCCCAGAAATCCAAGAAGGGCAAGGGCAGCACTGATCAAGATGACCTTGTTAATGCTGTACGTCAAGCTCTTATGGGCCTCGGTTTTCAACCGCAGGGAAATTCTGGAAAGAATGGTG
>bat_probe_2474
CCTGAAATCTATTGTTAACACTAGAGGTGCTTCTGTTGTTATTGGAACCACTAAGTTCTATGGTGGTTGGGATAATATGCTCAAAACACTTATTAAGGATGTTGAAAACCCCCATTTAAT
>bat_probe_2475
TGTGGTGTTGAGCAGGCATATATTATGGTTTACCAGTTTGTGCACGAAACGTACTGTACAAGTGGGTGACCTTGCATTTCACTCATTTCAAGACGCTGCTTTGCAAACTTTTATGTTGGA
>bat_probe_2476
GATTATCTGTACAACCCTTTTGTCATAGACATTCAACAATGGGGTTATACAGGGTCTCTTAGCTTCAATCATCATCAGTATTGTAACATACATCGTAATGAGCATGTGGCATCTGGTGAT
>bat_probe_2477
AGTTCAGCGGGTATTAAGATCCGAGTTCTGACTTCATGCTTCACCAACCACTACTTGTCCAGCTGTGTCGGTCTCGAAAACAGGTGCCGCGGGGGTGTTCTGCATAAGCAACACTCCGGT
>bat_probe_2478
TTGGAACAAGGATGTTAACACACATTCTACACGTCTTAGCATTAATGAGTTGTTGCAGTTTGTTACAGACCCTGCACTTATTATAGCTTCATCTCCAGCTTTGGTAGACCAACGTACTGT
>bat_probe_2479
GAGTAAACCACCGGCGGGCGTTCCTGTTGAGAGCTCTATTAAAGACTTTATGTCTTTTAAGAATGCTGATGTTCGTGTTAAACCTATTCGTGTTGAGCGCGAATGTTGTGAGTTGCAGGA
>bat_probe_2480
GTCAATTTGTAGATCAATTTGATGGTTACTACACTCAAGGTCGCAATGTCAGTGAATTTTTACCCCGTAGTGATATGGAAAAAGATTTTTTGGAAATGGACATGAGTGTGTTTATTAGCA
>bat_probe_2481
TTTCTTGAGGAAGTTGAAGTCATTTTTGGTCATGGCGGTGGCAATGTTGAGCCCGTATATGTTGACAATTACATGTGCGGTGCCAATGGTAAACCCGCCTTGCCAGCTGACGTCTGGTGC
>bat_probe_2482
TTGTTGCATCATCAACATATGATGAGGATGCTCACTACCGTAAGCTTGACCCGTTCTGCTTTGACGTCAATACCCAGATGGCTAAGGACCTCCGATTGGCCTTTTTGGGCAACCAGCCCT
>bat_probe_2483
TCCATATATGACATACTTAAAGATAGTGGTGCTGTTGCATCACATGATTTCTTTACGTGGAAAGATGGTCGTGCTATCTATGGTAATATTAGTCGTCAAAATTTGACCAAATATACCATG
>bat_probe_2484
TCCACTTTGTCTGTAGATTTTAATGGTGTTTTGCACAAGGCATACATTGATGTGCTACGTAATAGCTTTGGTAAAGACCTTAATGCTAATATGTCTTTAGCCGATTGCAAGAGTGCTTTA
>bat_probe_2485
CAGCAACCATCACTAACACCTCCTATTTTAATGTCAATCCCATTTCCATTGTTGTCCCCGAGTTTTCAGTTGCGCGCACCAACCTTGTTGTGCGCCAGCGTTTACAAGTTGCTGCTTATG
>bat_probe_2486
GATGAGTGGCTGCAGGATGACACCATTTATGAGGATGAGAATGACAAACCGAAGGCTCAGAGACGCCAATCCATCAAGAAGCGCAACGCCACTCATCAGAGACATGTCTCAATTGATGGC
>bat_probe_2487
GACGAACTATAAATGCATCCTGTAGAGCTTGCATCCAATATAGTGTGCAACACCCTGCAGCATATTTTTGTAGATTTTCGTCGTTATGGATTTTCCGTGTCAGGAAGTCCACGTTGCAAA
>bat_probe_2488
GGCGTACAGGTAGGTCAACTACCTTCGTACGTTACAGTTGCCAAGCCCAGCACTACAATTGTCTACCAACGTGTGAGCAGATCTATCAATGTCAAATCCAACACTGGTTGGGCATTCTTT
>bat_probe_2489
AACACAGCTTTTGGAACGTTTGTGTAAGGATGTCAAAACACTTAAGGTGACATGTAATGTTGCATGTGATTGTGGCACCTCTGTTAAAGTTCTTGAAGGTTGTGTGTTTCATTTTATGCC
>bat_probe_2490
TGGTTGCACTTGTGATCGTACAACTGTTGTGCAGTCACTTGACAACAATTATTTAAACGAGTGCGGGGCTCTAGTGCAGCTCGACTAGAGCCCTGTAATGGTACTGAACCAGAACACGTA
>bat_probe_2491
TTTATGTACCTGGTGCCGAGGAGTGGAACCTGGTTAATGTCAAGTGTGCTGACATAGCTAGTTGTTACTTCAGCATAGTAGATCAACCCATCACAGTTAATGTTACTACTGTTCAGGGTC
>bat_probe_2492
GATTTTGCATTGAAGTGTGGTTTCTTTAAGGAAGGTTCTTCTATTGATTTGAAGCACTTCTTCTTTGCTCAGGATGGTAATGCTGCCATAAGGGATTATAACTATTATCGTTATAATTTA
>bat_probe_2493
TGTGATAGATACGAGGAATACGACCTCGAGCCGCATAAGGTTCATGTTCACTAATTAACGAACTATCAATGAGAGTTCAAAGACCACCCACTCTCTTGTTAGTGTTCTCACTCTCTCTTT
>bat_probe_2494
TGGGATATGCCTATGTGTGAGGCTTTGGAGATCGTTAAGGACGAGCTCCGTAAGCCTGAACCTGACTTGGTGTTTGTGCCCAAGTATTTGTGCCATACACCACTTATAGGTAGGAATCGC
>bat_probe_2495
TCATGCGGTGCTGAGTTTCAGCTCACATCGGCGTGTGTGGATGCAGAATCCGCTGGTGCGATAAAGCCTGGTTGTGTCATGCTGTTGGACAGGAGTCCCGGCATGCGCCTTATACCTGGT
>bat_probe_2496
GAGTTTTCTGAGGCAGAGTGCTATGTGTACAGTAGGGATTACGAGAAAGTCCTCGAATCCGAAATGTACTTTTCCCTAGAGGATGTGACTCCAGTCGAAGATGATGTTAGTGAAGCTGAC
>bat_probe_2497
TTTGGCTTTACGGTGGAGGAGTCTCTACTTAGCCTTGTCAACAATGTAAGTTGTAAGACTTACATTGTTGTTTATGATAGGCAGCTATACGAGCGGGCATTAGCCGTAGATGTGAAGCCC
>bat_probe_2498
GTGTTTTGTGACGGTAGAGATTATTCGGATAGACGTCCCACTACTGCTGACGAAGGCGTACATTTGTTCAAACAGGACAATTTTTCTATGGAAGAGTTGCAATCCATGCGCGAATATTAT
>bat_probe_2499
TAACTATGATTTAAGTATGATTAATGCCAGGGTTCGCGCGAAACATATTGTTTATGTAGGCGATCCTGCGCAGTTGCCTGCGCCTAGAACCCTTCTTACTAAGGGTACCCTAGCACCGGA
>bat_probe_2500
CACGCTTTGAATGTAAATAGGTTCAATGTGGCCATTACTAGAGCTAAGAAAGGCATTTTATGTGTGATGTCTGATTCTAATTTGTATGAGTCATTAGAATTCACACCTCTGGATGTTAAT
>bat_probe_2501
TTAAACTTTGCTTTGAGTTTGAGGATGAAAAACTTGTAGATGTTTGTGAAAAGGCAATTGGCAAGAAAATTAAACATGAGGGTGACTGGGATAGTTTTTGCAAAACTATTCAATCAGCAC
>bat_probe_2502
TGATACCAAACACGTCTTTTGGACCTTTAGTGCAAAAAGTGTATGTGGATGGTGTGCCATTTGTTGTTTCAACTGGTTACCATTACAGGGAATTGGGTGTGGTCATTAATCAGGACATTA
>bat_probe_2503
AAGATGCAGCAGCGTAGGTATGGTAGCCCGTATGACTGGACATACATGGTAATGTTTCTTGAAGCATTTGTAGCATATTTGCTATACACACCAGTTTTACCACTTGTAGGTATCATTGGG
>bat_probe_2504
AGGCATAGGTGTTCAGCCTGATGTCGTTTTAAGGGCTTTTGACATATGCAACTCTAAAGTTGCAGGTTTTGGTCTACATTTAAAGAACAACTGTTGCAGGTACCAGGAGCTAGACTCTGA
>bat_probe_2505
ATGAGGTTTCTCTGCTTACAAAAGCCTACAAGACGATTTTACGCACACCTGGTTTTGGTCTTACACCAATACTTAGCTGTGGCATCTTTGGTGTTAAACTCGAAACCTCTCTCAATGTAC
>bat_probe_2506
ACGCTGACATTGTATCACCACCTCAGCCTATTGTCTGGCGTCGATATACAGTGTCTAGTTGCTCATTTGACTTTGAGAGCATAGTTAATAATTTACCTACCTATGATCTCAAGTGCTATG
>bat_probe_2507
GTACTGGGTCAGTATACCTACCAACTTTACACTAGCTGCAACAACTGAATATATCCAAACCACTGCACCCAAAGTCAATGTTGACTGTGTTAAGTACCTATGTGGCGACTCTGAGCGCTG
>bat_probe_2508
TAGAGACGGTTCTGATGATGGCGTTTGTTGTGCACATGGTGTAGACTATGTGTTGCGTGTTAAGCATGTTAAAGGTGATGTCATTATTACTACTTGTGAGCAGCCAAAATGCTACAAAAG
>bat_probe_2509
AGACTTTGCCCACTATTATACCTGATTATGTAGATGTCAATCAAACTCTTGAGGAGTTTCTGGAGCGTTTACCTAACGTAAATTCCTCCGCACCTGATTTGCCTCTTGATATTTATAACC
>bat_probe_2510
CTTACACCAGAATTATGTCTCATGGACTTTTTAGCCTTTTACAAGCAGGCGTGCTTGTTTGGCTTATATTGTCTGACAATAAGGTTGTTAGTATTGTAGCACAAAGCACTTTGCTTTTGT
>bat_probe_2511
GCGGCAATTTACGTGATATGCTTACCGTTGTAGTAGGTAAGCTTCTTACGTCTGTAAAGTGGGCTGGTTGTAAGGTGGAAGCCTTGTATACTGGCACTTATTATTATTTTTCCCAGAATG
>bat_probe_2512
ATCCAAAGAAACCAAAGACCTGGAAGAAACTAGTGCCTTTGTTGTCAGTACTAGAGGTAAAAACCAAGAATAGGTTTGAGGCCTTACCTGTTGATCAATTGCCAGAGCAAACTGTAGAGG
>bat_probe_2513
ATTGGCTATGAAATACACCAGGAGTACCATAATCATGAGACTGGCTTCATACCCCTTGTGGTGTATGTGGCGCTCACTATTATATTATGGCTCGCATCGCGCGTGCGTAAGCCATATTTG
>bat_probe_2514
GATAACATGCTCAAAACACTTATTGATGGTGTTGACAACCCTCGCTTGATGGGTTGGGACTATCCTAAGTGTGACCGTGCTTTACCTAACATGATCCGTATGATTTCAGCCATGATCTTA
>bat_probe_2515
GGGCGTATGGTTGTTTTGAACACCTACGTCACTCAGCTGCTCATTAGAGCGTCTGAGGTTAAGGCACAAGCTGCTTTGGCTAGTCAAAAGATAAGTGAGTGTGTCAAAGCGCAATCCCAG
>bat_probe_2516
TGATGTAAATGCTATGATCAAACTTAATTTTGAGCGTTACATCTTCTTTGTCGATGAAACTTTGTCATTCTGCCAATTGGCCAAAGCCCTAGACAAATTGTTGCAAGGTGCCATTTCTGC
>bat_probe_2517
GTATGAACCAAAGTCTGGGCTTTATGAGTTTGGTGGCCAAAAATTTTATGGTTACAGTCGAGAAACGCCTCTTGAAGACGTTAGCAAAGCATTGAATGAGTTGGGTCTACCTTTGATTAT
>bat_probe_2518
CTATTCAATCAGCACTTTCTGTTGTTTCAGGCTATGTAAATCTACCTACATATTACATCTACGATGAAGAAGGCGGCACTGATTTGAGTTTGCCTGTTATGATTTCTGAATGGCCTCTTT
>bat_probe_2519
TGGCATGTCCTACTATTGTAAAGACCACAAGCCGGTGATATCATTCCCACTGTGTGCGAATGGCCAGGTTTTTGGTCTGTATAAGAATATTTGTACTGGCAGCAACGATGTCATAGACTT
>bat_probe_2520
TGTGCGTAATGATTCTGTCAACCTTGATTATGTTGACGGTTATTATACACAAGGACGTACCATTACTACGTTCCAACCACGCTCTCAAATGGAAGAAGATTTTCTTTCTATGGATGAAAG
>bat_probe_2521
GCTCTTCAGTTACGCTCAAACATTTTTTCTTTGCTCAAGATGGTAATGCTGCTATTACAGATTATAATTACTATTCTTATAATCTGCCTACTATGTGTGACATCAAACAAATGTTGTTCT
>bat_probe_2522
GAATTGCACAATAAGATCAATCTTGCTGATGATGCTGAAAAGGCCATGGAGTACTTGTTGACATTGTTGACCTTCTTCCTTAGTCGACAGAAAGACTTTAATTGCACTGAGCTTTTAGAC
>bat_probe_2523
TGGGTTTCACATTACTAAGAATAGTAAGGTGCAATTAGGTGAGTACATATTTGAGAAAGGTGACTATGGTGATGTAGTCAACTACCGTTCCAGTACGACATATAAATTGCAAGTCGGTGA
>bat_probe_2524
GCTATGGATAAGGTTAAGTCATTGTATGCAACAGCACTCCATCAAATAGCATCCGGGACATCCGTTGAGGCTGTGCTTAAAGTGTTCGTTGGCTCAACTCGCGAGGAAGCTCGTGACTTA
>bat_probe_2525
GGCTATCAATAAGTCATGTAGGGTAGTACAGCGCCTTGTGCTTAAAGCTGTAACGCGTGCTATGCATGTTACTACCATTTATGATATAGGCAATCCTAAAGCTATAAGAGTTCCTGGCGT
>bat_probe_2526
TAATGGTGCTGGTAACGGACAGGCTATCACTAATGGTGTTGAGGCTAATACTAGTCAAGACTCATATGGTGGTGCGTCTGTTTGTCTGTGGTGTAGAGCTTATGTTGAACATCCAGCTAT
>bat_probe_2527
AGTGTTATATTAGAGAACACCCACCCTAAAGTGGGTGTCTCTAATCCTGAGTTCGACAATGTCGAACTATAATGTATGAATTGGTAAGTGCTGATACGTCTGTAGTTATTGCAAACGTTC
>bat_probe_2528
GCCAGTTCCTGTGTTGACTAGCAACTCACTACCTGTTTATTTTAATATGTCAATGAATGAAAATGCGACTTGCAATGGCTACAGCAACTTTGATGTTGGTGTTGTTGATGCTATGCGTTT
>bat_probe_2529
GTTATGATTTTAAAGAGTCAAGACCTTGGCGTAGTATCCAAGGTTGTCAAGGTTCCTATTGACTTAACAATGATTGAGTTTATGTTATGGTGTAAGGATGGACAGGTTCAAACCTTCTAC
>bat_probe_2530
TGGTGTGTCTTTAGATGAAGATCTGTCTGCAAAACAGGAAGAGGCTCTAAATGCTTTGGACAACGCCATTGGTAGTGCATCAGCTGCCACAGAAGAAGAAGAAGTTAATGATGCACTGTC
>bat_probe_2531
ACCTAAGGGTTGTGTTACTATTGAGAAGACTACCACAGATGGTTGTTGTTCTTCTGAGAAGCGTGTTAACAGTCTTGTTGTTAACGCTAGCGTTCTTAGGCAAGGCGTGGGTGATGGTTA
>bat_probe_2532
GCGTATAGAGAGGCTGCATGTTCTCATTTAGTAATGGCTTTAGAAAAGTATTCTAATGGTGGTGGTGATACTATATATCAACCACCTCGCTGTAGTGTAGCATCAGCTGCATTACAGGCG
>bat_probe_2533
CTATGCCTACGCTTACTTATGCAGGTAGTGCGTGGGATGTTATGCAGGTCGCAGATGCCGACGGAAAGCCTGTAAATGCAACTGACATAACGCGCGAGAATAGTGTTAACTTGGCATGGC
>bat_probe_2534
CATGTTACTTGCTGTGATTCTTCTGATAAATATTACCGTCTCTGTAATGAGCTCGCTCAAGTGTTGACAGAAGTTGTATATTCTAATGGTGGGTTTTATCTCAAGCCTGGTGGTACCACT
>bat_probe_2535
ACCATGAGGCTGCAACTCAGCGTAAGATTGATCGTATGGCTGAACAAGCAGCTGCGCAGATGTTTAAGGAAGCTAGAGCTGTGAATAAAAAGTCAAAGGTCACTAGTGCTATGCATGCCA
>bat_probe_2536
CCGGGCAGACTATACGTCAAAGTTTGTATTATGCGGACACTTCTAATGTTACTGTGTATCCCGTAACGCCGTATGCGGCGCCTGACAAGACGAGCATATATAATACCTCCTTTGTGATGG
>bat_probe_2537
ACATGCCATTTGCACTGATTTTCCAGACACCTGGTGCAAACAGGTAAATTTGCCATGTGAGGGTTCTGTTATCACATACAGGCAGGGTTCTGCGAGCCTACAATTGTGCTTCGAGATCAC
>bat_probe_2538
GTTGCAAAAGACACTGCCTCTTACAACAACCTAGCCAACCTCGAACCCGGCCAAGGTAAGACCGATGAGGATGGTGAGGACTATGATGAGCATTGGTTTTTGCGACGCATTCCTGATGAA
>bat_probe_2539
TTTGAATAATGCCCGTAATGGTGTTGTACCATTGGGTGTCATTCCTCGCACTGCAGCCAATAAATTATTATTGGTTGTACCTGATTATTCTGTTTATTCTGCTACCGTAACAATGCCCAT
>bat_probe_2540
TGGGATGAAAAGTTTTATTCTAACATGTATGAACGCTCTGCAGTTTTGCAGTCGGCAGGTCTGTGTGTTGTTTGTTCGTCTCAAACTGTATTACGGTGTGGTGACTGTCTACGTAGGCCT
>bat_probe_2541
AGGGATTCTAATTGCTATGTCAATGTGGCTCTGTCTTTACTGCAGGATGTGGACGTCACTTTTACCACCCCGTGGGTGGCACGTGCATATTCAGCACTTAAGGGTGGCAACCCGCTGCCC
>bat_probe_2542
ATCACTCTGGAGCCGTAGGTTCGTGTGATGTCACTACTATGAATAAGGAGATCATGGCCTTTATCATTGAGGGCTTTAAAATTGATGAAGACACACTGGAAAAACCATCGTGTGCAACTT
>bat_probe_2543
ATGTTGAGAGTGTGCTTTTTAATAATAACGGTTATTATGTCACTAACAGGAAGATGTATGAACCACGTGTTCCTCAGTTCTCCGACTTTGTGCAAGTTGAGAATTGTGTTGTGTCTTATT
>bat_probe_2544
GAACTAACATAGCTACCAACTTAGGTAGCTCCTTCTATGGTTGTCAAGAGCCTTTTGGTGCAGCCTTTGGCAACACTTTTGTTAATGAACCCATAACTTTAGTTATGTTTTATGCAGGCA
>bat_probe_2545
CTTAGTGCTGTGCGCGTTATTCCTCGTAATAGCGCTACTATACTGGCTGTTATTAAGTTAGCTGTTGCTATGATTAGAGACAACCCCACTCGCTTTACTATGCGTGCTGCTTTTGTTTCA
>bat_probe_2546
AAAAACCATTCTAAGAGTTTGTAAGTGGAACGGTCGTTATATGCCTTCATATAGACCTACCTCAACAACAAATGGTTATGATTGCGTTATTAATGTTAACCTTAATCTGCGGTTTGTGGA
>bat_probe_2547
AGCAAAGTCATAACAATTGTTGGGTCAACGCTACTTGCATACAGCTGCAACTTACTGGTTTGTTGTCTGATGAACCAGCAGTGCAGTTGTTTAAGGCAGGTCGTGTTGCACCACTTGTTA
>bat_probe_2548
CAGTTTTGACAATGCTGCCAGAGGTCGCTCTGGGCGTGTCCCCTTTTCTTACTATATGCCTGTTATAAATAACTCTGCACAACCTTTTTACAAGGTTATGCCGCAAAATGCAGTCCCTAC
>bat_probe_2549
AGCACATTTTGATGTTAAGAAGGCGTTGTGTTCTATTGCAGCCACTGCTACATATGTAGGCAAACAGAATGGCGGCCATTATAGAACCAATGACTTTGTTCATGGTAAGGCTGTTGATGG
>bat_probe_2550
ACTTTTAACATCTATTAAGGAGTGTTTGGCCGAAAATATAGCTATACCTTCTGGTAATGCTATGAAGTTTGATTGCAACCCGACCATATATATGGCTGTGGTTCCTGCAATTAACACACC
>bat_probe_2551
CTCAGCAGCTAGGAAATTCAAACAATGGGCTAAACTTTTGGCTCAGATGTATAATGAATTTCTTAACTCTGTTTCAGCTGCCATTCATATTGCAGGGGTTAAGTTTATACATTATGCCAC
>bat_probe_2552
ACTTATGGTGTTCTGCTACCCATGCAGGATTCCAAGTATATTATGGGTTCTATTGACATCGACATGCGTAAGTACGGTGCCGGTGCTGGGTCTGATAGGCCTGAACCAATGTTGTGGGAT
>bat_probe_2553
CAAGAGTCTTCTGATGACCCTGGTTTGCCGCTAGAATCTGTTGTCGTTAGTGACCAGCTGGAGGGACCCGCTGGTTACAAGCAGCTTACAGAGTGTGTTTATATAAAATGCGCAGATATT
>bat_probe_2554
ATTTCAGTGCAGCTTGCAGATGGCATTCCCAAGGGTTTCTATGCAGAGGGTCGTAACTCACGCGGCAATAGTCGTAATAGTTCACGTAACTCTAGCAGAGCCTCCTCACGTGGTGGTTCG
>bat_probe_2555
TGTTAGGTGTTCCTTGGTTCATTAAGAAGTTGGGTGGTCTGGCTACCCTTTTATGGGACCAATTTGTGTCCACTGTCAGAGGCATGAAACTTTGCAGTTCTAAGGTCTTGGAATTGGCAA
>bat_probe_2556
GCTTTTGCCAGTGATATGGAAGTTTCAGCTATAGGCTTTGGGTCCATTAATGAAGCCGTATCATTTTACAGTGATGCCGCCATTGATGGTTTTACCCAATGCCGTTTTGTTGCTGCAGGT
>bat_probe_2557
TTGGTTCCTTCTTACCAACTCTTCTTCTATAGTGGAAGGTGTGGTTAGAACTACGCAACCTTTATTGCTAAACTGTCTTTGGCCTGTACCTGGTTTGCAATCGACCACAGGATATGTTTA
>bat_probe_2558
GCCATGCTTTAGAACTTATCCTCAACAAATGTTTGTTACTCCTTTGGCCGTAGATGTTGTCTCCATACGGTCTTCCAATCAGGGTAATAAACAAATTGTTCATTCTTACCCCATTTTACA
>bat_probe_2559
CCCCTGTGGAGCTTACGAGCCTTGAGCTTGAGGAATTACACGGTACACTGGAAGAGGTTTTTGGTTATTCAGATCTTGGACTTGTTAAGGGTAGCCTGGTAACTATGGCTAGTAAGGTAT
>bat_probe_2560
TGGTTGATGACAATGTGGCTGTTCACCCGTATGGTTCACTCCATATGGGTAAGCCTGTATTGTTTGTTAATAAGCCTAACACTTGGAAGAAGTTAGTGCCGTTGTTGTCTTCGCTTGTAG
>bat_probe_2561
TTTCCATAATTCCAGCTGCATCTGCTTCCAGATTGACTATTGTTAGTCCTGATTTTGACTCTTATGTCAAAATTGTGTTTGAAGGCTGTGTGCATTATGCTGGTGTTGTGTGGAACATTG
>bat_probe_2562
TGCTGATTAAGTTGTTAAGTGTAGTGCGTCCTTGGACCTCTGCAGGGTGTTCCGTCACTCTGTACGTTTGGGGTAACGCCTTACTCACTGTTCCGTCAGTGGGTTTGTGTGGATACTGGG
>bat_probe_2563
TATGTTAAGTGGGAGTTTGATGGTGGTTGTAATGTCATTGAACTTGAACCACCTTGTAAGTTTGCCATAGATACAACAAATGGTACACAGATACGTTATCTGTACTTTGTTAAAAATTTG
>bat_probe_2564
TTTCCACTGTTAGTGATGTCGGTACGTGGTATAGCCGTATAGATGCTGGTGACTGTCCTTTTTCTTTTGACAAGCTCAATAACTTTCTTAAGTTTGGCAGTATATGCTTTTCTACAAGGG
>bat_probe_2565
TGGCCTATTCCTGTGTTGACTAGTAATTCATTGCCAGTGTACTTTAACATGTCTAAAAATGAAAATGCTACTTGCAACGGCTACAGCAATTTTGATTTTGGTGTTGTTGATGCAATGCGC
>bat_probe_2566
CCCACTCTTCACCCAGATGTGCCACATGCAGTGCCAATTTATCACTTTAATTTGGGTGTTGATTATTTACTTAGTAGTGTCTTTGTCTACTATTTTGCTGTTTTTCGCGGCAATTCTTTT
>bat_probe_2567
CTGTGTGTTATGTGTGACAAAGAACTCTTTGATGCCCTCAAATTCTTTGAAATTAAGTTGACAGACCTCCAAGTTGGTGAGGGATGTGGTCTTTTCAAAGATTGTTCTAGGAAACCCGAT
>bat_probe_2568
GTGTTGTTTTGCTGTCTGTATTACAACAATTACGTGTTGAATCCAGTAGTAAACTATGGGCACTGTGCGTTAAGTTGCACAATGAAATATTAGCCTCAAATTCGCCAACAGAGGCATTTG
>bat_probe_2569
TCTACTGGTGCCATTGAATCCATTATTTGGCTTTCTGATGTTCCTCACGTTCTAAGAAATGGTAGCAAACTTAGTGTTTGCAAGGCACCAAAATTTTCTAAGAACGTTAAACTTAGTGAG
>bat_probe_2570
GAAGCCAAGCTTTTACATATTATGCATTTGAAGTACCAAAAGTTTTACTTTCTGGTGCTTTGCATAGTGTGAGAACAGTCAAGGCTAAAGAGCTCAACTTGTCTGTACAAGACGTTATTG
>bat_probe_2571
ACCGCCTTTAGAAGGCGTTGTGTTCAATGTAACTAGTGATGTTGGTTCAGATTTCTGGACTGTTGCATTTGCGCAAAACGCTGAAGTTTTGTTGGAAGTTAATGCAACTAACATTGTTAA
>bat_probe_2572
TAGTGGTAAGTCTCATTGTTCCATTGGACTTGGGCTTTACTACCCAGGTGCGCGTATTGTTTTTACAGCTTGTGCTCACGCTGCTGTTGACTCGCTTTGTGCTAAGGCGGCTACGGCGTA
>bat_probe_2573
TCTGGTTTTTGTTTTATGGGCTGGTGGTCTTGAATTGACCACTATGCGATATTTTGTTAAAATAGGACCAGTTAAGCAGTGTTATTGTGGAAAGTCCGCAACCTGTTATAATTCAGTTAG
>bat_probe_2574
ATGGTGGGTTCTCTTTTAAAGCTTACTGTTGATGTTAACAACCCACGTACGCCTGCTTACTCTTTTATACGGGTGAGCACTGGTCAGGCTATGAGTTTGCTTGCTTGTTATGATGGTGTT
>bat_probe_2575
GCACAGGTGTTGTGTGAGATGGTTTTATGCGGTGGAGGGTTTTATGTAAAACCCGGTGGGACATCTAGTGGTGATTCCACAACCGCGTATGCCAATAGTGTATTTAATATATGCCAAGCT
>bat_probe_2576
CCTTGGGTAATAGTTGGCTGGTAGTGTTTCTTTATTATTTAATAAGGTTGGTACCTTTTACTAGTATGTTGCGCATGTACATAGTTATGGCTTTTTTATGGTTGTGCTACAAAGGGTTTT
>bat_probe_2577
AACTTCGCGTTGCTGCACGTAAGACTGGTCTTAATTTATTAGTTACAACGTCCAGCCTTAAAGCGGATGTGCCTTGTATGGTGACCCCTTTTAAGATTATAGGTGGTCACAGGCGTTTAG
>bat_probe_2578
TGTGCGCAATATTATAATGGCATCATGGTTTTGCCTGGTGTTGCTGATGCAGAGCGTATGGCTATGTATACTGGGTCCCTCATAGGTGGTATGGCCTTAGGTGGCATTACAGGCGCTGCT
>bat_probe_2579
TTACACGCCTCACCACTCTATCAGCTACGATGTTTTTGAAACCAGTGCATGTGTGTTAGCAGCCACTTGTACTCTTTTTTCTAGTGCTAATGGTGAACTTATGCCTTATTGTGCAGACTC
>bat_probe_2580
AGATAGAACAGTTGTTAGTAAGGTGGTTCAGTGTTGCCTTGATTTTAAGATGTTTAGATTCATGCTGTGGTGTAAAGATGGCAAGATAGCTACCTTTTATCCTCAGTTGCAGGCTAAGCA
>bat_probe_2581
ATCTTGCTCTGGGTGGCTCTGTTGCTATTAAAATAACAGAACACTCATGGAGCGCGGATCTTTATGAATTAATGGGAAAGTTTGCTTGGTGGACAGTGTTTTGCACTAATGCAAACGCAT
>bat_probe_2582
TTGTTGTGTATTTCGCTTTATTTAAAGCACGATCACACCGTGGCAGAGCTGCTATTATAGTGTTTAAAATTCTAATCCTCTTCGTTTATGTACCATTACTGTATTGGTCCCAAGCTTATA
>bat_probe_2583
AAGTGATGTTACTAATGCATATGTTTCTGGATACTTACCCTCACCTAACGCATGGAATTGCACCATTAATTCACCGGGAACTGCTAATATTACCTTCAATGCTAAGGCTGTATTTATTAG
>bat_probe_2584
TTAGTGACACTGATGTGACAGAAGATGTCACAGCGTGCATGAGAGACTTGCTTAGGCGTGTTGTACGGCAAGTAAAGCGTGATACGCGTTCATTGGCTTTACCAGTTGCGGCTACTGAGG
>bat_probe_2585
TGAACATGTCTAACACATGGTATCTTGGTGCTGTTGTTTACAAAATTGCAACTTTTGTCACACCTTATGTGCCTGTTGTTGTCATTGCTACATTTGGTTCTACTAAGACCACATTGTTAG
>bat_probe_2586
ACGAGCAGTCCATATATGACAAACTTGCAAAATGTGATGCAGTTGCAAAACATGATTTCTTCACCTGGAAGGAAGGTAGGTCAATCTATGGTAATGTTTGTAGGTGTAATCTTACAAAAT
>bat_probe_2587
AAGATTGCCGTCCGGTACCTTAATGAATGTGGCTAAATACACTCAGTTGTGTCAGTACCTGAATACCTGTTCATTAGCTGTTCCGGCTAAAATGCGTGTTATGCATTTTGGTGCAGGCAG
>bat_probe_2588
ATGCCTATGCTGACCATGTGTCATGCATTGGATTGTGAATTGTATGTGAATAATGCTTATAGACTATTTGATCTTGTACAGTATGATTTTACTGATTACAAGCTCGAATTGTTTAATAAG
>bat_probe_2589
CATTGTTAGTGTCATGTTTAACAAGAAGGGTGGTGGTGTTGTTTCTTTTAGTGAAAATGTCACTGTTAAAGAAATTGCTCCCGTTCGTAAAGTTTATATTGACTTTGAGTTTGAAGATGA
>bat_probe_2590
CTAACTATTATTATTCTGTTTGGAACTTTAACATTGCTTATCATGGCTGAGAACGGAACCATTTCTGTTGAGGAGCTTAAAAGACTCCTGGAACAATGGAACCTAGTAATAGGCTTCCTT
>bat_probe_2591
CACACAACAATCATCGTGGGTCTATCAGAGTGCTTTTAATTGCACATATGATAGAGTAGAGAGAAGTTTTCAGCTCGATACTGCTCCTAAAACTGGAAATTTTAAAGACCTACGCGAGTA
>bat_probe_2592
TTCTATAGTTGAATTTAATAGATTGGCTACTTGTGATTGGACTGAAAGTGGTGATTACACCCTTGCTAATACTACAACAGAACCCCTCAAACTTTTTGCTGCTGAGACATTACGTGCCAC
>bat_probe_2593
ATTAGGTGTGGTTCAGAATGCATTGGTTGATGATGTTAATAAATTGGCTAATGGCTTCAATCAGTTGACTGCTAGTGTTAGTAAGCTTGCTTTAACAACATCAAGTGCTTTGCAGGCTAT
>bat_probe_2594
TACAGTCCTTGGAGAATGTGGCTTACAATGTACTAAAATCTGGACATTTTACGGCTATAGCAGGTGAGTTACCTGTGGCTATTCTTAATGACCGCCTCTATATAAAAGAGGAAGGTGTTG
>bat_probe_2595
ATGCAAAGTCACAGGAGTTTTTGGGTAACTTGCGTCCTAAGTGTCCCACCGTTCTTTTTCAGATAGATGGTGGAAAAATTTGGGATACAGTTGTTAACTCGTGTAAGGCTCTATTTGACT
>bat_probe_2596
TAGAGGTGTTATGACCTTTAGAATTTGTAAATGGCCACGTGTGCCTGGACTAGCACAAGAACCTACTCCTAACACTGGTGGTGTTAATTGTGTAGTAGATAAGCAATTTCCTTTCACTTT
>bat_probe_2597
TGGGATCAGACATACCACCCCAATTGTATTAACTGTTTGGATGATAGGTGTATCCTCCATTGTGCAAACTTTAATGTATTGTTTTCTACTGTGTTTCCACCTACAAGCTTTGGACCATTA
>bat_probe_2598
CACCAGTTCAGTTAGCTTATACGGGTGATTTTAATTTCACATCGTTAGTGGGCTGTATTGGTACTGATTGTGATTCTAAGTCACATAGGTCCGCTTTGTCAGATCTATTGTTTAGTAAGG
>bat_probe_2599
GGTAAGTTTTATGATTTTGGTGACTTTGTCCCTAGTCTTGAGGGTATGGGTGTGCCATTATGTACTTCTTATTACTCTTATATGATGCCTATAATGGGTATGACTAATTGTTTGGCATCA
>bat_probe_2600
TTGGTCGACAAGTTTCGATCCCGACTATTGTTGTCCCAACAGGCATCACGTTGACAGTTTTAAGTGGTACACTTCTTGTGGAGGGTATTAAGGTTGCTACTGGTGTGCAGGTAAGTCAAT
>bat_probe_2601
ATGGAATACTGTAAAGTAGGCCGTTGCGATGTATCAGAAGCTGGTGTTTGTGTAACACTCACTCCAATGTGGGTGGTTAACAACCCGACTTTTAGGCAATTACCTGGTGTGTACTGCGGT
>bat_probe_2602
ATTGGTTTTATTTAACCAATAGCTCTACACCAATTTCTGGTATGTTCACATCAGTGCAGCCTTTTAATTTGTCGTGTGTCTGGCCTATTCCTGTTTTGACTAGTAATTCACTTCCTGTGC
>bat_probe_2603
CCGTCTGCATGTCTGTTGCTGCTATGACAACAGGTGTAACATTTCAAACAGTTAAACCAGGGCAGTTTAACGAGGATTTCTATAAATTCGCCGTTAAATGTGGGTTCTTTAAGGAAGGTA
>bat_probe_2604
TATAATTTAGTGCGTACTGCCGCAGGCCTTTGTTTTAATGACACTGGCTATGCACCTCTTGGAGGTTTGTTTGTGTTGCCTAACAACACAGACAGGTGGTTATTCACTAAAATGAGCTTT
>bat_probe_2605
CAAAGCATTTGATGTTTTTAATGTTGTAGGTCCACGCAAGGGTAAACATGCTAAGGATTTGCTTGTCAAGTCTTATGACAGTGTCTTTAGTGTGCCTGGCGTGCCACTTATGCCATTATT
>bat_probe_2606
ACCTACTTAAAACAGGAAACACTAAGTACACTGGAGGTTGGTCAACTGATTACGTCTAATGCACGCTACATTAATGCTAACATGGCTAAAAGTGCAGCAGTGCAAATAGTATGGCGCTAT
>bat_probe_2607
GCGCGAAGTATTTATGTGGCGACTCTGATAGGTGTATGAATGTGTTGCTGCAGTATGGCACATTTTGTGATGACGTTAATAAGGCGCTGGCCGAGGTCAGTGCTACAATTGACGCATCCG
>bat_probe_2608
TTTAAATACTGGGGCCAAGAGTATCATCCCAACTGTGTGGATTGTCATGATGATTTATGTGTGGTACACTGTGCAAATTTTAATACATTGTTTTCTACAACAATACCTAACACTGCCTTT
>bat_probe_2609
CTTCTTTTAAGTCAGAGGGTTTACGTGCTCTTTGGAACAAATTTGTCCTTGGCGATGTTGGTCAGTTTGTCCGCTTTGTTTACCACATTGCTGGTGCTAACAAGGGTGACAAGGGTGACG
>bat_probe_2610
TCTGTTTGAAAGAGTTTACTATTATAGACTTGAAAACTTTCTACGTAGAAGGAAACCAACCTTTTGTGTTGCTGAAAGAAAACCACTTAAGCAAGCTGTTGGGGCTAAAAATTAGCAGCA
>bat_probe_2611
TTGACTATGTTCTGGAACTGCAACGTAGATTGCTACCCAAGTAATGCACTCGTGTGTAGATTTGACACACGAGTCCTATCTAAATTGAATTTGGCTGGATGTAATGGTGGTTCACTTTAT
>bat_probe_2612
TATTGGTGTAAATTATCTTGGTGATTTTAATGACAAGCCTGTTGTTGATGGTGTCACGTGCCATGCGAATTATATATTCTGGCGTAATTCTACCATGATGGCAATGTCATACAACAGTGT
>bat_probe_2613
TACAGAAGAGAATGCAAAACAGGCATATGCTTCTGCCACAGTTAAAGAGGTTCTAAGTGAACGTGAACTTGTCCTTTCATGGGAAGTTGGCAAGACGCGACCACCGCTAAACCGTAATTA
>bat_probe_2614
AACGGGTACGCTAATGAATGTGGCTAAATATACTCAGTTGTGTCAGTATTTGAACACGTGTACGCTAGCCACGCCAGCGAAGATGCGTGTTATACACTTTGGTGCTGGTAGTGACAAAGG
>bat_probe_2615
TGTCAGATCGAAAAACGGCGACTATTCTGCTGTATCGAGTCATTCAGATTCGATGACAGAAGATGAGAGAGTGCTTCATTTAGTTTAAACTAAACAAAAATGGCTTCAGTCAGTTTCCAA
>bat_probe_2616
TATTGATGGTATATCTTACACAACATTTGTAGGTGATGTTGGTCAAGGTCATTATGCTGTGGTTGACAAAAACGCCAAACTATCAATTGATGGAGATGAGGTGAAACCTGCTGCTCTATC
>bat_probe_2617
GTATGTTTTACGTCAATGCCAATGGAGGTACACATTTTTGTACTAAACATAATTGGAATTGTGTGTCGTGTGACACCTACACTGTGGATAGCACTTTCATTTCGCGGCAAGTAGCTTTGG
>bat_probe_2618
CTTCGTATGTACATAGTTAGTGCATTTTTATGGCTGTGTTACAAAGGTTTTGTACATGTTCGGTATGGTTGCACCAATGTATCATGTCTCATGTGCTATAAGCGTAACATTGCTACGCGG
>bat_probe_2619
AGCTATGTTAAACGTTGTGGATGCTTTCACCAACGTAAATGACGCTTTGTCACAGACATCCCAGGCTGTGCAAACTGTTGCTAGTGCTCTTAATAAAGTGCAAGAGGTTGTCAACCACCA
>bat_probe_2620
TAAGGTTAATGGCACTAAGTCAGAAACCAAAGCACCAGTTCAGGTGACCAAGAGTGCAGCTGCCGAGAATGCCAAGAAACTCAGGCATAAGCGCACACCTCACAAGGGTAGCGGTGTTAC
>bat_probe_2621
TCGGACCAGTATGGTTTTGACAACAATGGTAACCTGGTAAAACCTGTTTTGGAATTACTGGGTGGCATAAAACCAGATCTCACTTTGGAGAAGCTTACGCTGGCCCTTAGTGAGTATAGA
>bat_probe_2622
CGCCATTGGTTGTATTTTTACTAGTACTTGTGACACTCTTATTGTTGCAGGCAAGGCATTTGCGAGGGCTGGTGAATTTGTTATTTTGCCAAAGTCACTTGTTCGTCTTGCCAAGTCTAA
>bat_probe_2623
AATTTCTGGGTTTAACCTGCAAAGCTGTTAAAACTGCTGGTGTGACTTTTAAGTTTTATGCAGTTGAACAGCCTTATGTGGTTTTCAACGGTGTTCTTAGTCGCCTTGCGCGTAAGAAAC
>bat_probe_2624
CACCAATCCTGAGCTGTGGTATTTTTGGTGTCAAGCTTGAAACTTCTTTAGAAGTTTTGCTTGATGTCTGTAATACAAAAGCAGTCAAAGTCTTTGTTTATACAGATACAGAGGTTTGCA
>bat_probe_2625
ACACTTTGTGCTTTCTCACCTGACCCAGCAAAAATGTACCTTGATGCTGTTAAATCAGGTATAAAACCAGTTGGTAATTGTGTTAAGATGCTTTCTAATGGTGCCGGTAATGGTCAGGCC
>bat_probe_2626
TTTAAAATCTTCTATGGTTTTGGATGGTACAACATACGTACCTGGTAAAAAGGGTGACCTTTTGTGTTTGAGGGAATTAACTCTCACTGATTTGCAGACTTTTTATGTGGAGGGTGTCCA
>bat_probe_2627
GCTTCCATTTTAATTGTCAGGCTTTGTTACACTGCCTTTTACAGTATTAAATTTCGCAGTGTTTACTTCTTAGTCCTTAATAGTCCTACTTTGGCTTGGATTTTTGGAAAATGTTGGTAC
>bat_probe_2628
GTTATATGTCCTAGACATGTAATGTGTTCTAGGGATGAGTTGACAAATCCTGATTATGCTCGTTTATCTATGCGGGCAGCTAATTATGATTTTCATGTATCTCAAAATGGCCACAACATC
>bat_probe_2629
GACGCAACTAATAATGGCTCTTCACCTCAGTTAGTCAAGCAGTTGAAACGTGCTATGAATATTGCAAAAGCTGAGTTTGACCACGAGGCTGCTGTTCAGCGTAAGATTCAACGTATGGCT
>bat_probe_2630
AACAATTGCTGGGTTAACTCAACTTTACTCCAGTTGCAGTTGCTTGGTGTCATCGGTGATGACTCCGCAATGGCATTGTTTAAAGTTGGTAGAGTTGGACCTATGGTTAAGCGTTGCTAC
>bat_probe_2631
GATGGGGTCCAGGTGGCATACGCAGTTTTACTATAAGTAATGCATTTCAGTGTCATGGTAATTATACATTTTATGACACTAAACTTGTTAATTTTACTGTTTCCACTGCTCGCTATAATT
>bat_probe_2632
TCGTCAAACTGCAAAATAATGAGATTATGCCAGGTAAGCTTAAGCAAAAAGTTGCGCGTGCTGAGGGCGATAATGGTTTGTCTGCTGAGGGTAAAGCTCTTTATAATACAGAAAGTGGTA
>bat_probe_2633
TTCCCAAGTGAGATTGGGACGTATGGGTGTTTTAGCAGTAGATGATTTTGTTTCATCTAGTGATAGTACTCTTAAAAGTTGTACTGTCACTTATGCTAATGACCCTAGTAGTAAAATGGT
>bat_probe_2634
TGCTTTTGACCATTGTCAATTACCAGTAACTCCTAGGTTGCTGCAGGTTGAAGATGTCAATTTAGAAGAAGCTGATTTTAAACCCCCAGTAGGTGGTGGTTGTGTGGCAGTGATTAATGG
>bat_probe_2635
TTTAAGAACTGGTACCATAATTTTTAAAGCTGTGTATGGTGATGCTATATTTTATTGCAGTAACACCACTCTTCAAGCCTCAAAGCCTTTTGTTCCCTTTGGTCTGGTTGAAGAAACATA
>bat_probe_2636
CGCCGGCGTGCATATAGTCAAGACTATGGCTATGGAGTATTGTAAAGTGGGCCGTTGTGACGTATCGGAAGCTGGGTTGTGCATGTCGTTACAACCTCGGTGGGTCGTTAACAATGCCTA
>bat_probe_2637
TCAGATCGAAAAATGGCGACTACTCAGCTGTCGCGAGTCATTCTGATTCGTTGACAGAAGATGAGAAAGTGCTTCATTTAGTATAAACTAAACAACATGGCTTCAGTCAGCTTTGATGAT
>bat_probe_2638
AAAAACCTTTCCTTCAAATTACGCATTTTTGGTTCATGATAGTGCTAAAAGCACTGTTGATGATTGTTTTTCTCTAGCGCAGTATAAGGTTCAAACCACAGAGGATGGTGTTAATGTTAA
>bat_probe_2639
TAATAAGTGTTTGCCATATGACTTTGACACGTTGACAATTTCAGCAGTAGTTGTAAAAGGGGGCTACGTTTGTTCTATGCCTAAAAAGATCAAGCTTGATCGTGTTATGACAGACTTGGA
>bat_probe_2640
AATGACGTTACCAAGCTCTACCTTGGTGGTTTGAGTTATTGGTGTATAGACCACAAACCTAGGTTAGCCTTTCCATTATGTTCTGCTGGCAATGTTTTTGGTTTGTACAAAAATTCTGCA
>bat_probe_2641
CTGACCTTGGCCTAGATCAGTATAATAATACAATTTTAAACTTGACAGCTGAAATAGACATTTTACAGAACAAGTCTGACTTGTTGTTGGCATCTACTGAAAGGTTGCAACAACTTATTG
>bat_probe_2642
TTTCCGGTGTACCGAGGCCTATACAGGGCGTTCAGTCTTTTGTTGATATTAAGATTGACGAATGCACTAGGTACTCTATCTATGGTAAGTCAGGAACTGGTGTTATACGGCAAACTAGCG
>bat_probe_2643
CTTTGCCAGATGACGAGTTTCATCCAGTTATTGTTGGTTTGAATTACTACACTCAGCGTACTTTGTGGTATGCTGCCCTAAACTCCAAGACCTTTGCTGCCATGCGGGATTATGTGTGCA
>bat_probe_2644
GCGGTAAAGCACAGGGCTTGCTTACACCAGTTGTGATAGATTACCCTGCCTTTAATAAGGTCCTTAAGCGTTATGAACCTAAGGAGGGTCTTTATACCTTTGATGGTCAAGATTTTTATG
>bat_probe_2645
CGACGCGTTATGCAGACTGTGTGTGAAGTTTGTGGTGTGAGTCAATTTGTGTTTACTGGCACAGATGCCTGCACGTTTTATGGTTCAGTCATGCTAGATGATTTGTATGAACCTGTTAGT
>bat_probe_2646
AGGATCATATAGCTATTGTGGTGATAGCACCTGACAATAGAGGTAGCTGGACGGCTGCGTCAAAGCGGAATGTAACTACAGTTCATATATTAGTCTGTAGTAACGCAACCCTTTGTGCGT
>bat_probe_2647
CTGATTTATTTACAAAGTATAATTATGCCCTGCCCACCAATTTTTATGGTTGTGTTCACGCATATTATATTAATGTTACTGATGGCCGCTATGCTTTAGCGACTCATTACCCGGCCACTG
>bat_probe_2648
GCGCCTGTGACTTTAACAGACTTAGAGCTGGAAGAGTCTACAGGTGTTTTAGAGGAAGTGTTTGGTGCATCAGATGTTAAACTGGTACATGGCACTTTGGTGTCACTTGCCAGCAAATTG
>bat_probe_2649
GTGACACTGTTTGTGGGTGCAAAGTTAGTAGGGCAGAATTCGCTGGGAGTTTCTTCAGGTTTATGCCTGTTGCTACACCATTTCCGTATGGTGGCTGTTCTAATTGTAGAAAAGCCATTA
>bat_probe_2650
TGTTCCTAAAACATATGTTGCTTTACCCTATCATGCAACACACACGTACATTGAATTAAATATAACTGTTAATTATGTACGTGATGAGATAGCATTAACTGGAGGTGGTGAGTTGACTTG
>bat_probe_2651
AGGTTCTCCTAATTATGACAAGAACTTATTACGTGTCGTTAATAAGTTGTCTAAATTGAAGGAGAATTTGCTTATGACAGTACCAGCACCTGATGTGTTTGCCAAATTGCTTCTTAGTGT
>bat_probe_2652
CCCCTTTAGAGTGCATGGCAGTGTATCATTTTACAGAGCAGAGTTTTCTGAACTCGTTAATCTGGATTATGATTTTGTTGTCAATGCGGCAAATGAGAACTTGAGTCATGGTGGTGGTGT
>bat_probe_2653
TACTACTTGGGAACTGGGCCTCATGCTGAGCTACCCTACAGGCAGCGCCAACAAGGTGTGTTTTGGGTTGCTAAAGAAGGCGCTAAAACTCAACCTACTGGACTTGGCAGTCGTGGCAGA
>bat_probe_2654
TGCAAACCCACCATTTTAGTATACAACAAATTTAGAAACGAATCACTTTTGAACGAACAAGAAGAGCTTTTAATTTAGGCAGTATGGCGTTGAACGCCACAGTACCCAAGAGTGAGGTAC
>bat_probe_2655
TTAGCCAAACTGCTTGTGTTACCGATGTTGTTGCATATTATAATGCCACTAAAGAAGGCCGTCATGTTATGGCTATTTTAGCCGACACCGACGGTTTAGCCTATGCCAAAGTAGAAAAGT
>bat_probe_2656
GCATCTCAGTATTGCCACCCATTGTATCTCCTTCCATGCAGGCTCTCTATACGACCGCCTTAGTCGGTGGCATTGCAGCCTCTGGTTTTACTTTTGGTGTGTCATCTGCTGCTGTAATTC
>bat_probe_2657
AACTATTTTGAGAGTTTGTAGGTGGCGTAAATATGCTATGCCTACATATAACCCCACCATTACTACTAATGGCGAGGATTGTTATATAAATACAAACCTCAAGCTAGATTTTGTAGACCA
>bat_probe_2658
TACACAACCTTGGTGTTACGTGTACATATAACTTGGTAATCTGGGATTATGAGTGTAATGCGCCATTAGTGCCTAACACTGTAGGTGTGTGTACTTACACTGACTTAACGAAGTTGGACG
>bat_probe_2659
TGCACGTCATGATTTCTTTAAGTTTAAGGTGGAGGGTGTGATGACACCTCACATCTCACGGCAGCGTTTGACTAAATACACTATGGCTGACCTTGTGTACAGCCTTAGGCATTTTGACAA
>bat_probe_2660
ACTATGATCTAAGTATGATAAACGCAAGAGTTCGCGCTAAGCATATTGTTTATGTCGGCGATCCTGCGCAGCTACCTGCACCTAGAACCCTTCTTACGAAGGGTACGCTTGCACCAGAGC
>bat_probe_2661
TGTGTCAGTTGAACGCATGCTTTCAGCTTTGAAGGTTTTGCTCTCGGCTGGCTTTTGTGGACGTACTATAATGGGCTCATGTGCGCTAGAGGATGAACATACACCTTATGATATAGGGCG
>bat_probe_2662
AGGCGGTGTGGCAGAAGGTAATTATTGGGTTAATGCCTCTTGTGCTGGTTGGAGCTATTTTTATGCTCTTAAGCTTGGCCTACCACCCAATGCCTCTGCCATAGTCACTGGTTATTTACC
>bat_probe_2663
AACAGTATGCGGCCACTTATAATAAATATAAGTATTATAGTGGTAGTGCTTCTGAGGCTGATTACAGATGCGCATGTTTTGCACACCTTGCTAAGGCCTTGCTTACGTATGCTGATAACC
>bat_probe_2664
TAAAACTCACCGGTGTCTTAGATGCTGACATTGGTACTTACAACAGGTTTACGCTTGTGGACCCGTTTGATCACTATGTTTGTAGCTATAAGTCAACAAATAGTACTTATGGCAACATAG
>bat_probe_2665
TCTCAAAGACTTTGAGGGTCCTCTGCAGTGTGTGCATAATGTTTTTGACAATTTTAATGTTTGGCACGAAGCTCGCTATGGTGTTACGCCTATTAATAGGCGTAGTTGTCCAATTGTAGT
>bat_probe_2666
GGCTTCTCTCTTAGAACTGATGGTAGGACCCGAGCTTATGGCTGGTGCTTATCTCAATTAGCAGCACGCCGTAATCTAGGCCGCAATTTGTGGCCTTGTTTGCCACTGCTCCGCGTAGCG
>bat_probe_2667
TTAAAGTTTGCTACGCTCCAGAAAGCGCGTGGCTATATGGAATCCTCTGTCAAGGAGAAGAAAACCTTGACTAAGGTGCTTACAACTGTAGACGGTGTTAACTATAGCACTGTTCTTGTT
>bat_probe_2668
AGTGTGCCTATGTGGTGCGGAGTATCAGCTAACATCTTCTTGTGTTGATGCTGAATCTGCTGGTCTGATTAAGCCGGGTTGTGTCATGTTATTGGATAAGAGTCCTGGCATGCGTGTTAT
>bat_probe_2669
CACTCACAGAAACTTTGGTGATGCTGATCTAGTCAGAAATGGCATAGATGCTAAGCATTATCCACAGTTAGCTGAACTTGTCCCAACACCTGCTGCAGTTCTATTTGGTGGTGAAGTTGT
>bat_probe_2670
CTATCACACCTGGTGGTAGACAACCCGTTGGCCCTTTCTTAGATTCCTTACAAAGTTCCAGCAAGCCTTGTACCGGATCATGTTTAGGTTTAGCCGTTATTTCTTTAAGTATAGCCTCGG
>bat_probe_2671
ATGGGCTTCAGATTCGATGTTAACATACCTAACAATCATACACTGTTTTGTACACGTGACTTTGCAATAAGGCACGTGCGTGGTTGGCTTGGTTTTGATGTCGAAGGAGCACATGTAGTT
>bat_probe_2672
GTTAATGCGCTGCCCGAGTGCAATGCTGATATTGTGGTTGTTGACGAGGTTTCCATGTGTACAAATTATGATCTGTCTGTAATTAACCAGCGGTTGGCATATAAACACATTGTTTATGTT
>bat_probe_2673
TGGAATACAGCTAATCAAGATGTTGGTAGTTATTTTTATAGATCTCATCGCTCCACCAAATTAAAGCCATTTGAGCGTGATCTTTCTTCTGACGAGAATGGTGTTCGTACACTTAGTACA
>bat_probe_2674
TGTTAATGGAGCCATTGTCAAGCCAATTTGTTCTGCTATGTTTGTTGGTAGTACAAGTAGTGGTCACTACCGTACCAACTTATATCTAGCAAACAAGGCTGTTGATGGTTTTGGTTTTCA
>bat_probe_2675
TAGTACGTATGTAGGTAGTTGTGAGACATTCTTTTCTGTTAATAAGTGGGATTTTATTTTTAGTGACATGTATGATGCACGCACTAAGAATACTTCTGGTGATAATACGTCTAAAGAAGG
>bat_probe_2676
CGTTCCGCTGTGCGTAAGTTGCACACAAATTTTAGTGTAGCTTTTGCGTTAGGCACTTCCTTCTTGCGACCAGCGGGTTTCGTCCTGTCTGTTAGCCCTGCGTAGGTTTCGTCCTCGCAG
>bat_probe_2677
TTCCTACCCCTGTCTGACATGGAGAAAGACTTTCTATCTTTTGATAGTGATGTTTTCATTAAGAAGTATGGCTTGGAAAACTATGCTTTTGAGCACGTAGTCTATGGAGACTTCTCTCAT
>bat_probe_2678
AATGATGATGTGACATCCAATGTCACACAATGTTTCGGCCCGAGAGATCTTGACCACAACTTTGGAAGTGCAGGTGTTGTAGCTAATGGTGTTAAAGCCAAAGGCTATCCTCAATTTGCT
>bat_probe_2679
GGGTTTTTCGATGAAGGTTCAGAATTGACATTGAAGCATTTCTTTTTTACACAAAGGGGTGATGCTGCAATTAAAGATTTTGACTATTATCGTTACAACAGACCCACTATGCTAGATATT
>bat_probe_2680
GGGTTGAGCCAGATGTCAACAAGGGTCCACATGAATTTTGTTCTCAACACACCATGCAAGTCGTGGATTCTAATGGCAAATACTTTTTGCCTTATCCTGATCCATCTAGAATCTTGTCAG
>bat_probe_2681
GTTGCCTGTAAATGTGGTAACAAGTGTTGGAGTGTTGGTGACTGGTCAGGTTACAAATCTACGTGTTGTGGCACTTTTGGTAAAGTGCTTTGCACTGTTTTTGGTGATGTGGTCCCTGGT
>bat_probe_2682
CCTTTTAACAAGTTTGGCAAGGCTCGCGTCTATTATGAAAGTCTGTCTTATCAAGAGCAGGACGAATTGTTTGCAATGACGAAGCGCAATGTCGTTCCTACTATTACACAGATGAATCTT
>bat_probe_2683
AGTGTTATAAAAGCACCGCATATGGCAAGAATTACTTGTACAATGCACCTGGTGGCTACACTCCTTGTCTATCTCTCGCATCGCGCGGGTTTACTACTAACCGTCAATCACACAGCCTTG
>bat_probe_2684
TGAGTCTGTGCAAGACATACCCGTTCCTAGTGATGGTTATGTCGCTGTTGTAGATGGTTATACCTTCTTTACAGATGGCACTCATTATTTCCCAACTGGACTGTCTCGCTGCCACACTAC
>bat_probe_2685
TACGCTTCTTTGGGTTACGTTGCTGACATCAACGCTTTTAAGGCCACTTTGTATTACCAGAACAATGTTTTCATGAGTACTGCTAAGTGTTGGGTCGAAGAAGACTTAACCAAGGGTCCA
>bat_probe_2686
GTGATTTACACTGACCAATACCTTTGCGGAGCCGATGGCAAACCTGTCATAAATGAAGATTTGTGGCAATTTGCTGATCATTTCGGTGAAAACGAAGAGATTGTCATCAATGGTCATACC
>bat_probe_2687
TAAGTATTTCAAGAACCAGTCTTCTCAGTTTAATATCACTTTTGATTCTTCTCAGTTTAATGTTTCTATTGTTAATTTGAATGAACAGATGGCTGCTTTAGATTCAGTCGTTAAGAGTCT
>bat_probe_2688
TGCCATCTGGTACACTTATGAATGTGGCTAAATACACCCAATTGTGTCAGTATTTGAATAATTGCTCTTTAGCTGTACCTGCAAAGATGCGAGTAATACATTTCGGTGCTGGTAGTGATA
>bat_probe_2689
ATTTATTTCTGGTTATGAAGTTTGTGCCGATTGTGATGGTTTTCCTAAGTATGTTTTTGCTGTTACTGATGGTGGTGCCATACCACCTAATTTTCAGTTTGACAATTGGTTTTATTTAAC
>bat_probe_2690
CCAATTGGCACACTACTTGTCGATTCTGATCTTAATGATTTTGTCTCTGACGCTGATTCTACATTAATTGGAGACTGTGCTACTGTACATACAGCTAACAAATGGGATCTCATTGTTAGC
>bat_probe_2691
AAAGGCACAGAAGTTCTTTGATTTTGGTGATTTTTTGGTTCATAATTTTGTTACTTTTTTCACATGGTTACTGAGTATGTTTACTTTGTGTAAAACTGCAGTAACTACAGGTGATGTCAA
>bat_probe_2692
AGAATTCCACAACGGGTTTTACTATTTGTATGGTGATGATGGCAAGACATTTTGGCGCTACAACTTTGATATTACAGAAGGTAAATACAGCTGTAAAGAAGTGCTTAAGAATAGTAATGT
>bat_probe_2693
CCCTTCTGCTCCTCCTTTCACACCCAGACCACAACGCACACCAAGATCAGTTGCAGTTGTGGATGGCAGTGTTGATGCTGTTGAAGATGTCATTGTTGAAGCTGACTCTGCAGATGGTGA
>bat_probe_2694
ATTAAGCTGTGTGATGGTGACAATGTTTCCAAGGAAGGCTTTTTCACATACATCAATGGTGTTATATGTGAAAAACTTGCCATAGGTGGAACTGTAGCCATTAAGATTACAGAGCATAGC
>bat_probe_2695
GCTAAATCTCTTGGTGTACTGTTAACACCTAAGCAACAGAAAATGGAAGTAGAAGTTCTGCAAGGTGCTTTTGATGCACCAGTTGACTTAACCACTGACGAATTGGAAGATGCCAGTGGC
>bat_probe_2696
ACCCTTTTATCTGTGAAAACTTCTCGCCTACCTGCATCTTTCCTGCGTGTTTGTAGTTTCGTCTACACTCTCGCCCTGCTTGGGTACCGTCCCTCGCTTGATGGAGAGTCCGGATAGGCC
>bat_probe_2697
CGAAGTTCAAGTTCGTACTATTGACCCTGTTTACAAGGTCAGATTAGAGTACGAGTTTGAGGATGAAACTCTTGTCAAGGTTTGCGAAAAGGCCATAGGCACAAAACTTAAAGTAACGGG
>bat_probe_2698
AGAGGGTTCAGAGTTAACACTTAAGCACTTCTTCTTTGCACAGAAGGGTGATGCTGCTGTCAGAGATTTTGATTATTACCGCTATAATAGGCCCACCATGTTGGATATTTGTCAAGCCCG
>bat_probe_2699
GGTGCTGATGGTGAATTACCAGTAGCTATTAGCGGCGATAAAGTGTTTGTACGTGATGGTAACACTGACAATTTAGTCTTTGTTAATAAAACATCACTACCTACAAACATAGCGTTTGAA
>bat_probe_2700
ACAAGTTTGACCTAGTCATTTCAGATATGTATGACGGAAGGGTGAAACAGAATGATGGTGAAAACGTTTCTAAAGAGGGTTTCTTTACTTACATCAATGGTGTAATTAATGAGAAGATAG
>bat_probe_2701
GCTACAAATCCCAAAACACCTGCGCATTCGTTTGTGCGTGTGTCTACAGGACAGGCCATTAGTATTTTGGCTTGTTATGATGGTATTCCAGCTGGAGTGTACACATGTACCTTGCGTGCT
>bat_probe_2702
GATACTAGCTCCTTTAATTTTACAGAAGAGTTTGAAAAGTGGTACGTCAACCAGAGTCATATTTTTAACAACACCTTTAATGCTAGTGCCTTTAACTTCTCCCTTGTGGACGTTAATGAG
>bat_probe_2703
GTTGCCATTTCTATGGTTCTCTATTACCTGCTTAAATTTAGGCGGGCTTTTGGAGACTACTCTAGTGTGGTCCTTGTGAACATACTAGCTTTTGTGGTGAATGTCTTAGTGCTTTGCTTG
>bat_probe_2704
GGTATGGGGCCCAAGCCACTGCCAATTGTATACGAGAGACTAAACCAGGTGCGAAAATCGTGGGCATACTGTGTATGTTCTACCGCGTCCTTTTGCATCTCTGGTTTGCAATAAAGAAAC
>bat_probe_2705
TTTAAGCAAGACAACTTTTCTCCAGAAGAAGTACAGGCCATAAGCGACTACTACGGTGTAAATGACTGCACCGTGGTAGCACGCGCTCTCAGTGTACGGAGGTATGTGCGAACCTGGCCA
>bat_probe_2706
TGAGTACCTGGTTGGTAATGTTGCTGGCTTTGTACACTGGTTGTATTGGCTAGCAGGCGTTCAGAAGGGGGATCCTGGTGATGCTGAGGACACTTTGAATTTAATTTCTAAGTTTCTTCA
>bat_probe_2707
TAATGAACATGTTGCTAGAGAACTTTCTAATGTTGTTAAGACTAGTGTACAACCTACTGGTGAAGCTTATATTGTGATAGATAAGGTTGAATTTCAGAATGGCTTTTACTACATTTATAG
>bat_probe_2708
GGCACTTTACTAAAATGAATTTTTATAATCCTGTTAGTATTACAGTTGAGAACACGCAGGTTTTATCTACATGTGGCTTGAATTATTCACATGTTAACTACACTGTGGTGAACCCGTCGG
>bat_probe_2709
TGCTCATCTTTGGTAACATGTATTTGAGGTTTTCCCTGTTGTACTTTGTCGCACAGTATTTTAATAAACTTGGTGTTTTCTTTGGTTTTCAGCAGACACAGTGGTATTTGAATGTCTTAC
>bat_probe_2710
AGTTGTCTAAGTATCTTGCTAATGAAGCTCAAGTTCAATTAGAACATTATAGTTCTTGTGTTGAATGTGAGGCCACATTTAAAAACTCTGTTGCATCTATTAACTCTGCCATAGTTTGTG
>bat_probe_2711
CCTCTTAAGCTTATGTGCCTGTGGCCCGTGCCTGCATTGGTTTCTAATACAGGTGTCATCTACTTCAATTACTCAAAGCATGACCTTACTGGGCATAATGGTGATTTTGCCAAGCGCTGT
>bat_probe_2712
TAAAGTGTGGCGTTGGATGTTGTGGTGTAAGGACAATAAAGTCCAAACATTTTACCCACAACTCCAATCCGCTGAATGGAAGTGTGGTTATTCAATGCCTGCACTTTACAAAATTCAACG
>bat_probe_2713
GCTAGGAGCCAGAGTGGTGATAACACCAATAGATCAAGATCTCAGAGCAGTAACCGCTCACAAAATCCACGCTCGCAGAGCCGAGGCAGACAGCCTAATCAAGCCAATGGATCTAACAAC
>bat_probe_2714
CCTTAGCTGTTTCTGCCGTCAGTATGCGTAAACTTACTGTACCACATACGGTAGTGCTTCCTTCTGAATCGTGTGTTCCATTGTATAGAGCCTATTTTAATGGTTCATTTAATGGTGACA
>bat_probe_2715
TTGATGACGTCATTAAAACTGACGCTGTGGTACTTTTAGAACGTTATGTGTCTCTTGCAATTGATGCGTACCCATTGTCGAAGCATCCAAACCCAGAGTACCGTAAGGTGTTTTATGTGC
>bat_probe_2716
CTAGTGTTAATACCTCATCTTCAGAAGCTTTTCTGATTGGTGTTAATTATCTAGGAAACTTTGCCAATAACCCAATTTTGGATGGTAACACAATGCATGCCAATTATATATTTTGGCGCA
>bat_probe_2717
GATGTTGCATGTGTTGTTACACCATTTAAAGTAGTTGGTGGAAACAAACGCGTTATACCGTGGCGCAGCATTCTTGTGCACGTGCTTATGTTGTTAGTGGTGCTAAACCCTCAATGGTTT
>bat_probe_2718
GCTTTATGGTTGAAACACCTAATGGGCCCCAAGTCAAATACCTTTACTTTGTTAAGAACCTTAACACTTTGCGTAGAGGTGCTGTTTTGGGTTTTATTGGTGCCACCATACGACTTCAGG
>bat_probe_2719
GTTCCAAAAGGTAAAGGAAACAAGGATCAACAAATTGGCTATTGGAATGAACAACCTCGTTATCGCATGGTCCGTGGTACTCGTAAAGACTTGCCTTCAAAGTGGCATTTCTATTACTTG
>bat_probe_2720
ACTAAGATGTTGGTTGTTGCACCTGCTGTTGATTGGGTTTCACATTATGGTTTTTCTGATGCTGCTGCTTTTGCTACTTTTGACCATACACCTTTTGCTTTCGATAGCGATATGGTGATG
>bat_probe_2721
GTTTATGATAAGAAACTAAAGGCTAATAAGGTTACTACAGGTGAGTGTTATAAGTGTTACTACAAGGGTAGTGTCACTCATGATTCATCTAGTGCAATTAATAAGCCTCAGTTAGGTTTA
>bat_probe_2722
TACCTGCTGGTTTTAAACCAGATGTTGTACAGTTTTTCCAGGCCATAACACGCCCCAATGGTGAAAGTGCTGAAGTTGCTTGTGCTTCTAGCACCGTTTCTTGGTATGTGTCGCGGTTGT
>bat_probe_2723
TGCGTATGCAGCGACGAGGTGTACAGCACGTGTTACAAAGACAGTTCTTGGTGATGTTGTTACCAGGGTTGTCAGGAAGACGGCAGACTTCGTGCGGGGTACTAATCCTGGCGCGAAGTG
>bat_probe_2724
GGTCAAATTACACTTTGCCCTCTTCTAAGGTTTTCTCGCTTAGTTCTTCTGGTGAGTTGACTGTCTTTGCAGTTGGTTCTTCTTTTTACCAGCTATCTCCGTGTGCATTTGCTCCTATAT
>bat_probe_2725
CTGTTAGTGGTGCTGTTGTTTGCGCTAGCGTGTTGCGTGACGGTTGTGACGCCGGTCATTGCCCACACAGGTGTAAAGTACGTGCTCGTGTCAAGTCTGTCAAAGGTCGTGCTGTGGTTA
>bat_probe_2726
CTTGAAAAAGCGCGATGTTAAAGTATTGGCACAAGCACCGCAACGTACAGGTATTATACTGACTCGTAGTCTAAAGTATAATTGTAAAGCTGCATTTAAGTTTTGGCAGACTCGCAGCTG
>bat_probe_2727
AGAAGATGTGGCAGTTAAAACTATTGATCCTGTCTACAAGGTTCGACTCGATTTTGAATTCGAAGATGATTCAGTTGTTGCACTTTGCAAGAAGACTATTGGCAAGTCCATTAAGTTTAA
>bat_probe_2728
CGAGACTATTGTTGCCGTTTGTAAGAAGGCAATTGGTAAGACCATGACATTTGAAGGTAGTGACTGGGCCGACTTTGAACAGACTTTGACCAATGCTGTCTCTGTGGTTGGTGAGTTTGT
>bat_probe_2729
CACCAGATCAAGTGGTTGTATACCAGCAAAACATTGTGGGTGCTATGATGTCTGAAAATGTTACTCGCTATGGACTTTCTGATGTTAGAGAGCTGCCTAACTTTTACTACAGGTCGAACG
>bat_probe_2730
TGATCAACAAGTTGATAGACTTATTAATGGTAGGCTTGCTGCATTGAATGCGTTTGTTGCGCAGACACTTACTAAATATACAGAGGTGCGCGCATTACGTCAGCTTGCAACTGAAAAGGT
>bat_probe_2731
TTTCTATGCAAGAGGCTTTGGAGCTCGTTAAGGCTGAGCTCCGTAAGCCTACACCTAAATTGGTGTTTGTGCCCAATTATTTGTGCCATACACCACTTATAGGTAGAGATCGGATTGTTA
>bat_probe_2732
CATATCACGTATTGGAGGCGGCTCTAACAAAGACTAAGGATGCATTTGGTGGAGCAGCTGCTGTGGTTGTTGACTTGCTCAAACCTGTTATGGATTGGGTGCTTAACAAGATGTCCCTGG
>bat_probe_2733
AGTGGCAATTGGCAGGCTGCTATTGTTTTTAGGGGACCAGTGACAGCGGGACATTATATGTATGCTGTTAACGGTACATTGATTTCCGTTTTTGACGCTAATACGCGTAAGCGTACTAGC
>bat_probe_2734
ACAGTGATGGGCAGCGCAGTTATGAGCGTTTCCCTATGGATGCGTTTACTAACGTTAGTAAATTGCATTATGCAGAGCTAAAAGGTGCGGCGCCAGCTTTTAATGTTTTGGTGTTTGACG
>bat_probe_2735
TGTTGGCAATTGTGAGTTGTTTAACACAACTTACAAGTGGGACCTTATTATTAGTGATATGTATGACGCACGTACTAAGCAAGTGAGTGGTGTTAACACATCCAAAGAGGGGTTTTTCAC
>bat_probe_2736
CTATTAATACGTCTCGTATTAATTTGGCTTTTAGGTTCTTGGATGGTAACCTATTGCTGTACCATTCTAGGTGGCTTCCAGGTTCTGGGCTTAATTTAGCCACAGATTACCCCCTACACT
>bat_probe_2737
CAGATTGTGATTCTAAAATGTACAGGTCCGCTTTATCGGACTTGTTGTATAATAAGGTCAAGGTCACGGACCCTGGCTTTATGCAGTCCTATCAGAAGTGCATTTCTCAGTGGGGTGGTG
>bat_probe_2738
TATAGGATTGAAGCCTGCATCAGGTAGGCAGTTAGTCTGCCCTAAGGCTAATGATACTGAAGTTATAGTGCAGCAATGTGTTAAGTATAATTTGTACGGTTACACAGGTACCGGCGTTTT
>bat_probe_2739
AGTTAAAATGTTTATACTTTGGTTGCTATGGCCGCTGTCTATAGCGGCAGCCGTTTTTGCAGCCGTCTACCCTATAAACCCAGTTGCTTTTGGCTTTGCCATAGCATTTGCGTGTATCTC
>bat_probe_2740
ATAGCCTCACTCAGTTTAATTTTTGCTTTGCCCATTCAAAAAGAGGAAGAACTTGGGTATGAACATTGCTCCTTTAAATGGGGCGATGTGACTCTTCTGACATTCCGCTGCAAACAAGAT
>bat_probe_2741
CTGTGTACTTGGGTTCTACAGAGGCCGGCCATTACAAGGTTAACATCTTTGACAAGAAGGTGTCCGTTGATGGTATGGGCGTTACACCTATTAACAACAACAATGTCAACACACTTTGTG
>bat_probe_2742
TTTTTATATTAATGGCTATCGTTACTTTTCATTAGGCAATCTTGAGGCTGTTAACTTTAATATCACAGCGGCTACATCTACTGACTTCTGGACTGTTGCATTTGCTAACTACACTGATGT
>bat_probe_2743
AAGTGTGACTCTTTTGATGTGCTTAATGTGGTTGGTCCTAAAAAGGGTGGTAAGAGCTGGCAAAAGCTACTTCGCTTTGCTTATGAGACTATTTATAAGCAAGGTGGCACACCTTTGACA
>bat_probe_2744
TTGCAGCCAAAGAGTTGCTAAAGCCTGAACCTCAGTTGTGCTTTGTACCTGCGCAATTTGCGGATTCAAAGTATGTAGGAGCTGACAAGGTTATCATCACCCATAGCACTCACCGTTGTG
>bat_probe_2745
AGTTGGCGCAATGGACCTTTGTAGGGGCATTGCCATTAAGTTTACTATTACCGCTTATAGGGTTTTTGGCTTGCTGTGTAGGGGCTGTGTCTTTGCTTGTAAAGCATAAACATGCGTACC
>bat_probe_2746
CCTAGTGTCTCAAATGTTGTGTACGCTTGTATACATTTGCAGGGTTGGGCTTGGGAGGATATTTTCCGGTCCTATTCTATGCAACCTACACCTAATTGTAGTTTGGAAGTTCACCTTTTA
>bat_probe_2747
TGTGACTGTGGGTCTGGCGCTAAGACCTTTGTTGGCTGTGCTTTTAGGTTTGAGCCTACGACGGAACCGTTTCCATATGGTTGTTGTCAGAATTGCAAACAGGTTTTATTGCATACCATT
>bat_probe_2748
ATTGTTCCTGTTAAAGCTCGTGCACCACCTGGTGAACAATTTGCGCACTTGGTGCCATTGCTTAGGAAGGGTCAGCCATGGAGTGTTGTCAGGAAACGCATCGTTCAGATGTGTTGTGAC
>bat_probe_2749
GGCTATGAGTTTGCTAGCATGTTATGATGGCGTTCCTACAGGTGTTTACACATGTACGTTAAGATCTAGTGGCACACTAAGAGCTTCATTTTTATGTGGCTCTTGTGGTAGTCCTGGTTT
>bat_probe_2750
GTTCGTGTCTGTTATGGTAACATGACTCTTAATGGTATTTGGTTGGGTGATGTTGTTATATGTCCTAGACATGTTATAGCCTCGTCCACTAATAGTACCATTAATTATGAGCATGAGTAC
>bat_probe_2751
CCTGATATCTTCTTGCATAAGTGTTACAGGTGCCCTGCTGAGATTGTTTCCACTGTCTCTGAACTTGTTTATGAAAACAAGTTTGTCCCTGTTAAACCCGATAGCAAACAATGCTTTAAA
>bat_probe_2752
GTCCGTGGTAGGTTTCAAAAAGACGTGCATTTAGTGCGTCGTATTGAACTTATCAACACGGACAGCCTATACATCTTTGCCGTAGAGCCTGTTGTAGGTATTACTAATATTAAGGCTATC
>bat_probe_2753
GCGTGACGCTATTCTGCAATATGTTGCTGGGCTTTCGGTTGTCAACGAGGAGGAAGTTAAGCAGGAAACTGCTTTTACTCCTAGGCGTATGGAGGGCTCATGTAACTTTTATGACTGCAA
>bat_probe_2754
CGCGTCCTCAAAACCCAGGCCGTTGATGGCTTTGTTGCCACCCCAACCTTTGACCAATACTCTGATGTCACATTGGATTCTTGCACTTACGACAATGTTACCGTTGCAGCTACAGCTCTG
>bat_probe_2755
ACAATCAAATTATACGCACTGGTGTCATTTCTGTTAAGACCGGCACTAATGTTTATAATTTCAGTTGCACTAATAGTAGTGTGTTTGGTGATACTAGTGTCATACCCTTTGGTGATGTTG
>bat_probe_2756
GGTAACTGTTTTGATCTTAGTGGTTTGACTACAATGGGTTCTTGTATTTTTAACTCTGCTTGTACCAATATGGACGGTCTAGGTGGACCGGCTACATATTGTTACAAAGAAGGTCTTGTT
>bat_probe_2757
GATGCAGCAAATAGTTTCTTTAGCCTTGGTGATGTTGTGTCAAAGAACATTATTATGTTCTTTGTTTGGCTAACTAGCATGTTTATGCTATTATTTAAGGCTTTTAAGAGACAGGATTTT
>bat_probe_2758
CTTGACATGTCAGCCATTGATACAATTCTAAACCTTGCACGTGGCGGTGTTGTTCCTTTGAACATTATACCCGCTGCGTGTGCAACAAAATTGGTTGTTGTTGCTAGCGACTTTGAGTCT
>bat_probe_2759
TGCCATTATGGGCCACTTCAATTGGTGGACCTGTTTTTGTACATCTGTTAATAGCTCTTCATCGGAAGCGTTTTTGATAGGTGTAAATTATACTGGTGTAGGTGCATTATTAGATGGGTG
>bat_probe_2760
TGTTGGCAATTGTGAGTTGTTTGCTACGCCTCATAAATGGGATCTTATTATAAGTGATATGTATGATGCACGTACTAAGAATGTTAGTGGTGAAAATATATCTAAAGAGGGATTTTTCAC
>bat_probe_2761
TTGTTCTAAACATGCAAACCTCTATAGAGCATATGTTGAGTCATATAACACTTTCACACAAGCAGGTTTTAATATTTGGGTTCCTACCACGTTTGACTGTTACAATTTGTGGCAAACATT
>bat_probe_2762
AATTGTGACACATACACTGTGGATAGCACCTTCATTTCGAGGCCAGTCGCCTTAGATTTGAGTGCTCAGTTTAAAAGACCCATAAACCACACAGACGAAGCATACTATGAGGTCACATCT
>bat_probe_2763
AAAGTCTTTGTGGGTTCCACCCGTGTAGAGGCTAAAGATCTTGAGTCTGACGTAGACACTAATGATTTGGTGTCATGTCTTAGGCTCTGTCATCAGGAAGGGTGGGAATGGACTACTATG
>bat_probe_2764
AGTAAAGTCTGGTTTGATCCTGTTGAAAATGAAGACATTCATAGGGTGTATGCTATTCTGGGAAAGATTGTTGCTAACTCTATGATTAAGTGTGTTCGTCTCTGTGATGCCATGGTTGAA
>bat_probe_2765
CAAGGAGTGTTTTGCTAAGTTTGTCAGTGCTATTGCAGCTCTGTTTAAGTCTACTTGTGACACTGTCAAGGTTGCACGTCATTCATATCCAAGGCTTTTTGACTATGTTTTGCTTGATAA
>bat_probe_2766
CTCACAACAAGTTTCAGTTGATTGTAGTATGTATGTTTGTAATGGTAATGTTAGGTGTTTGCGTTTACTCACGCAGTATGCAACTGCTTGTAGGAATATTGAAAGTGCTTTACAACTTAG
>bat_probe_2767
CCGCTGTCGGTGGTTTTGCCAATTGCCGATTTGTCTCTACGGGTCTTCAAGACATAATTGAAGGCGTCCTTGATGATGACTACGTGTTAGTTATTACAGGGGTGCATCAACTAGTCGCCC
>bat_probe_2768
GATTTTTATTGCACCGAAATGGCTTGTAAAAATTGGAAACCTAGGTGTTGAGCTTTGGAATAGGTTCAAGGCTTTTGCCAAGGAACGTTTTATAAGCTCGAGTAAACTAGTTGATTTTAT
>bat_probe_2769
CCCCTGGAACTTTCAGAGGTTGACTTTGTGCCTCCTACTAATGGTGGCAGGTTTGTCATCTCTGATGATTTCCTGTGGTACAACAAAGATGACCTTTATTATCCTGCTGGTCTGAGTGGT
>bat_probe_2770
TGTGGACAGGAACTCCCTTTATGTTGCACTTCGAGGAAAGTTTGAGGAGGATGTCTATCTGTCTCGTAGTATCGAGCTGTTTAATGGACACTTTCTCTATGTCTTTACTCGGCAGCAAGT
>bat_probe_2771
CAAATGGCACCTAATGTAGCATCCTTTATTTTCATGTCGCACTTGTCTACACGGGAAGAAAATGATGCCTTATGGCTTCAGTATAAGGGCGCTATTAAGTTGCCTAAGGATGATCCCAAT
>bat_probe_2772
GCTTCATCACCAGCACTTGTGGATCAGCGTACTGTGTGCTTCTCTGTTGCAGCTCTTTCTACTGGTATGACTAAGCAGACAGTGCAACCAGGTCATTTCAACAAGGAGTTTTATGACTTT
>bat_probe_2773
GCGCCATGTTGGCATGCCGCTTTTTGTGAATTGGATGCCTTTGTTTTATTTGGCTTTTCTTTTCATATTTGGTGGTTTTGTCACAAAAGGCTTTGTCTTGTATTTTGTAGCTCAGTATGT
>bat_probe_2774
ATCCGTCTGGTGCGTGACAATCCGGGGCACATCATGTCTTCCGTGGCTGGTGTGGTCGCGCAAGGTGCGCGCGACATGTATCGAGCAGCGCTCAACAATGAAAAACGTCAAGACCATGTG
>bat_probe_2775
TTTGTCAGTTAGATTCACTGCTACTAAGATTGTTGGCGGTGCTCCTACATGGTATAATACATTGCGTGACTTTACGTTGAAGAGTTACGTCTTTGTTACCATTATAGTCTTACTGTGTGC
>bat_probe_2776
CGTTTGTTTGCAGCTGAAACTATTAAAGCTAGCGAAGAGAATATTAAGTCTTCTTATGCCTGTGCTACAATCAGGGAAGTTATTGGTCCTAAAGAGCTTATTTTAAGTTGGGAGGCTGGT
>bat_probe_2777
CCAGCTGCGACGCCAAAATCGCCTTCAACACCTAAGAGTCAGCTTGAAAGACCTGAATGGAAGCGAGTGCCAGATTCTGATTGCTCTGTTGAGCAGTGCTTTGGACCACGTGGTGGTTTC
>bat_probe_2778
GAAGTTCAGTTTTGTTATCAGCACCAATTGGAGTTGCCAAACGGCACACACACTGGTACTGATATGTCGGGTGTCTTTTATGGCCCCTTTGAAGACAAGCAGGTTCCACAGTTAGCGGCT
>bat_probe_2779
TTATGCAAATTCCGTCTTTAATATATTTCAGGCTGTTAGTGCCAATGTTAATAGGTTGCTAGGTGTTGATAGTAACACCTGTAACAACCTAGAGGTTAAGCAATTGCAACGTAATCTCTA
>bat_probe_2780
CCTGTGGTGCGTAAGCGTATAGTTCAGATGTGTTGTGACTATCTCGCAGGATTGTCCGATGTCATAGTCTTTGTGCTATGGGCTGGCGGACTGGAGTTAACTACCATGAGGTACTTTGTT
>bat_probe_2781
CACTTGTCTGGTGGGATTGTGGCACTAATTTGCCTGCTCATCTAGGCAGTGGACATATGCTCAACACTGGGTATAATTCTAATTGAATACTATTTTTCAGTTAGAGCGTCGTGTCTCTTG
>bat_probe_2782
CTACCAAAAGGAATAATGATGAATGTTGCAAAATATACTCAACTGTGTCAGTATTTAAATACACTTACCATAGCTGTGCCTTATAATATGAGAGTTATACATTTTGGTGCTGGTTCCGAT
>bat_probe_2783
ATTAGTGGTAAAGATAGGGCTAGAACTGTAGGTGGTGTTTGTCTTATGTCTACTATGACAAATAGACAATACCATCAGAAGTGTCTGAAGTCTATTGTTAATACTAGAGGTGCTTCAATT
>bat_probe_2784
AGGGCAATGGTTCTATTGCAGTAGTTGATGGTTATTCATTTTACTCTTGTGGTGATTTGTATTATCCATCAAATGAAAATGCAGTCGTCCCACTTTGCTTCAAACGTAGTGGTGGAGGTA
>bat_probe_2785
AATCCTCATGACAGCAAGAACTGTATATGATGATAGTGCTAGAAGAGTTTGGACACTTATGAATGTCCTGACACTCGTTTATAAAGTTTATTATGGTAATGCTTTAGACCAAGCTATTTC
>bat_probe_2786
GCGCGCGCTGAGGATAGACGCTCTAAGGTTACAGCAGCTATGCAAACTATGTTGTTCAATATGATACGTCGTCTTGATAGTGACGCGCTCAGTAACATTTTGAACAACGCTCGTAATGGC
>bat_probe_2787
ATCTATTTTGAAAATTATAGATGGAGGCAAAATATGGAATGGTGTTATTAAAGCTGTTAACTCTGTTAGCGAATGGCTTAAGTCATTGAAGTTAAATCTCACACCACAGGGTTTGTTCGG
>bat_probe_2788
ATGACTGTTGCTATAGATCTTCTGTTGTGGATGATGCTTTCGTACTAGACTTTTATGCCTATTTACGTAAGCACTTTTCATTGATGATACTTTCTGATGATGGTGTTGTTTGTTACAACC
>bat_probe_2789
TTAGTGCTGCAGAATTTAAATACATGGTTGCCAATGGACTTAATGCGCCACGCAATGTCCTTGACACACTGTATTTGTCATTCCGGCTTATGGGTGTTGGTGGCGAACGCACTATTAAAA
>bat_probe_2790
CCATAAAGCTCCCTAAAGATGATCCCAACTATGAGCAGTGGACTAAGATTTTGGCAGAAAACTTGAATGCTTATAAAGATTTCCCTCCTACTGAGCCCAAAAAGGACAAAAAGAAGAAGG
>bat_probe_2791
CTGAAGAGGTTGTGCCGCCTGCTGATAAACCTGCGGCAGAAGAGATTGCACCTGTTAGTGAACCTGCTGATGTTGTTGACGACGTTGTTGTCCAAAAGTCAGGTGTTGACATTCAGCCAT
>bat_probe_2792
GCCTTTGAATAAGTTCGGCAAGGCGGGTTTGTACTATGAATCTTTGTCTTATGAAGAGCAAGATGCGCTCTTTGCTTTGACAAAACGTAATGTCTTACCCACCATGACACAGCTGAACCT
>bat_probe_2793
GCTAATTTACGCGGCTGGTTGCTGTTTTCTAATTCCAATTATTTCCTTAGTGAGATGGAGCTTATTTTTGGTCGCCGGGGTGGTAATACTATCTATGTTGACCAGTACCTTTGTGGTGCG
>bat_probe_2794
ACAACCTTAATAATTACCTGTCTTTTGACTCCATTTGTTTCTCTTTGAAACCAATCGCTGGTGGTTGCACTATGCGACTTGTTAAACAAATTCTTGTGTCATATTTTGACATAGGTGTTT
>bat_probe_2795
GCCCTTGCCTTTGAGATCGGTGTTAGTTCTTCTGCTGGTGGTGAGCATTATAGTGCTTACATGGCTCAGCAGAATGGCAAATACCTTGTGCTTCGTATATGCAAGTGGCAAAATGGCACT
>bat_probe_2796
GCCTTAAAAACCTATGCCGTGGTACGGTATTAGGCACTTTGGCCTGTACAGTGAGGTTGCATGCGGGCTCAGCTACTGAGGTTTCAAGCAATTCATCTATTTTGTCGTTGTGTGCCTTTA
>bat_probe_2797
TTTCTGACACTGCACTCAGTTTGGGTGTTATCAGTAATTTTGATAACACTTTTAACCTGTCTAATGTACTCCCTGCCAGTGTCGGTGGCAAATCTGTCATTGAGGAGTTGCTCTTTGACA
>bat_probe_2798
AATGTTTCCTGGTTTGCCCCGTTGGTTCAGACAGGAAAGCAAGATTTGCGCTTTCCTAGAGGACAGGGTGTGCCCATAAGTCAAGGTGTTGACCCTACTTATAATCATGGCTACTGGGTG
>bat_probe_2799
TATATAACTGCTGGACAGGTAGTGCCGACACAGTAGCTATTAGTTATCTGACATTTATGGTGTCAGTTTTTACTAATTATACAGGTGTTGCTTGTACATCTCTGTATGTAGCACAATTTA
>bat_probe_2800
ACACGTTTGGCACAAATGTGTTATTCTGGTGTGACTATGGATGTTATGCGTATTAATAGTACGCATTTTACAAATATGTTAGGTAATGTGCCGGATGTTTTTAGTATGTATAATTATGCA
>bat_probe_2801
TTGGTTATGTTTACCAGCGTTATCCCCTTGTGGGTTACGATGGTTTATGTAGTAGTCCTGTGTAGCAGACATGCTTTATGGTTTGCCGGCCTGTGTACCAAACGTACAGTTCAGGTAGGT
>bat_probe_2802
GTACTTTGTTAGCCAGTATGTTAACATGCTTGGTGCTTACCTTGGTGTACAAGATAGTGTTTGGTTTTTGCAATTCTTTCCATTTGATGTTTTTGGAGATGAGATCGTCGTGCTATTTTT
>bat_probe_2803
GACGTGGTGGAAACACAGTCTACGTAGACAATTACATGTGTGGTTCTAATGGTGTTCCCGTACTTCCTGAAGATCAATGGGAGTTTGTGGACTATTTTGGTGAACTCACTGAAGTGTCAA
>bat_probe_2804
TAACCTTTTTATTGACATTTAACGACAATGCTGCTATCACACAAGTCCCTGCTACCAGCATTGTTAGTAAACAAGGTGCTGGTTTTAAGAAGACTTATAGTTTTATTTGGTACACTTGTC
>bat_probe_2805
TCTACACCTTGGATTAGCACCGCATTTGACGCGCTCAAAGGTGGTAATCCATTGCCGATAGTGGAAGTTTTAATCACGTTAGGTAAAACTACAATTGGTGAGCCTGATGACGCTCACATG
>bat_probe_2806
GCTAATAAGTTTGAAACCTTTGATAATTGGTACCACAACAGGTTTGGTACATATGAGAACAATTGGCGTTGTCCTATGGTTGTAGGTGTTGTCAAAGAGCTGGTTGGTGTTTTAAAACCA
>bat_probe_2807
GCTGGAGGTAGGCAACCGTATAATGACTATGTACGCACACTTCTTAACACCCCTAATGAAATTTGTACAAGAGCTAATTGCTTTGGTTTAGTAGTTATTACTCTTAATCCAGCTTCAGGC
>bat_probe_2808
ATACCTTAATAGCACTACCATGTGTGTTCCACATAACATGAGAGTGCTGCATTTAGGGGCAGGATCTGACAAAGGAGTAGCACCTGGTACTGCGGTACTTAGACGCTGGCTTCCTACAGA
>bat_probe_2809
GGTGGTAATGTACAGGTTCAGGAACTTTCAGATGACATTGAAATCACCTACACCTACAAGATGACTGTTCCCAAGTCAGACAAAAACCTTGAGGTCTTCCTCTCTAATGTTAATGCTTAC
>bat_probe_2810
TGGTCGATGTAAATAAGCAACTGGCTACTCTTACAGATGTTGTTCAGCAGCTAAACAAGTCGTATATTGATTTGAAGCAATTAAATGTTTATGAACAGACCATTAAATGGCCGTGGTATA
>bat_probe_2811
TCTCTTCTCAACTAGACAGAAATGTTGCTGAAGTTGGTTGATGATAGTGGGTTGTTGATTAACGCTATCCTATGGGTTTTCTTATTAATCTTTGTTCTAATACTTTGTATCACTTTTATC
>bat_probe_2812
GCTTGTTGGCAAAACTCTTGTCTTTGGTGTTAAAACCATTTTTGGTGACTCTGGTAACTGTTATGATCTCCAAGGTGTTGCTAATGTTGCTAGTTGTCTTTTCACATCTGCTTGTACCAT
>bat_probe_2813
GTGGTTGAACGCGCAAATGTTGCTTATGAAGCTCAGAATGTGACTGCTATCAATGGCATTACATATTGCGCTAAAATCCCTCATACTTTGCCTGACGGGAGTGTTGTCCGTGTGGCCCGT
>bat_probe_2814
TGGCAATATAGTGCGTAATATACTACAAGAGTTGCATGTAAACCCTGATCGTAGAAATATGTACACACATGGCTCACCTAGAGCCAGAGTTTTAGGTTATTGTCTAGCACAAATGTCTTT
>bat_probe_2815
CATGGGTGTTGACGATGGTGCGTGTAAACATGGTTCTACTTTTATAAATAAGGTTGTCAGTATTGATGGTACTGTAATCTTAGTTAATGTTGGACCACCAATTTCTAGTGCACCTACTTC
>bat_probe_2816
GAATTGCCTAATGGTACTCACACTGGTACAGATATGCATGGTGCCTTTTATGGACCTTTTGAAGACAAGCAAGTTCCTCAGTTGGCGTCTCCAGATGTAACAATTACAGTCAATGTATTG
>bat_probe_2817
TAATAACAATGGTTCTAATGTTACACAAGTTCATAATTTATGTGTTTACCTTTCACAGCTGCTTTGTAAACCTATTAAGCTTGTTGATAGTGCTTTGTTGTCAACACTTAGTGTAGATTT
>bat_probe_2818
AATCAGTCTAACCCACATACGCCTGCACATTCTTTTAGAACACTCAAACCTGGTGATTCATTCAATATTTTGGCTTGTTATGACGGTACGCCTGCTGGTGTTTACGGCATAACTTTGCGC
>bat_probe_2819
TCTTTGACTCACGTGGTAAATCCATGTATGACGGCGACCGGTATTTGGCACATGATTTGTCCACTCTTGCTGTTAGCTCTGTTGTTATGACTGGTGGCTACACTGCTCATAATGTTACAC
>bat_probe_2820
TGTGACGTCAGACCGTACTGAGGCTTGTAATGTTGGCCTTGTGCTTTGTGACTATGACGTGCCCGTTCTGAATACTGGATACACTGCCATTATTGGTGGTAAGGCCTTTTTCTGTAGTGA
>bat_probe_2821
AGCATGCTATTTTTGGCACAGTTGAAATTACCATACGTAAGCATGGTAAAGGTGCCCGTTCTTTTAGAGACCCTACTCCATTGTGGGATGGGTTTGTGGATCCAGAAATTCCTGATGATT
>bat_probe_2822
GTGTGTCTGCTATTGTCACAGCTAATTTGTCCATACCCACCAACTGGTCTAGTTCGGTACAGGTTGAGTATCTTCAAATTACCAATACACCTGTTGTGGTTGATTGCACTACCTATGTCT
>bat_probe_2823
TATTATTCAGAGCTGAAGGGTAACCCTCCTGCTTTTAATGTTTTGATCTTTGATGCTACTAATCGCATTGAGGAAAATGCCGTTAAGACTGCTGCAATCTACTATTCACAGCTGGCTTGT
>bat_probe_2824
AGGATGTGGTGTTACATCGTGTGTCTTAAATTATTTGAGGCAACGGTGTGGTAACATATCGTGGACACGCCTAATCAAATGGCTTAGGTACGTGTTATATGTATGGTTTGTATGGACGTG
>bat_probe_2825
TCGTCGGTGATGATGCTACCATTGCCAAGGCTATGTTTGAGGCTTATGCACAGAATTATCTTCTTAAGTACAACATTGCTATGGATAAAGTCAAGCACTTGTATAGTACTGCTTTGCAAC
>bat_probe_2826
TGCGTGTCAGTTCCTGTCTCAGTAGGATATAACCCCTCATTTGAGCAGGCGCTACTATTTAATGGTTTAGCGTGTTCAGAGAGAGCAGTTGCTGTTAATATGCCGGCGTCAACTTATTGG
>bat_probe_2827
GCAAGAAAGTCATTGGTACTAAAATTAAGTACAATGGTGCAGACTGGGAAGGTTTCTGTGAACAAATTCACTCTGTTATGACTGTTGTTGGTGAACACATGGAACTGCCTAAATACTATA
>bat_probe_2828
TTACTTTGGTGTATTTAATTTAATTAATAAGTTATTTAGATGCACCTTAGGTAATTATGAGTATGTCGTTAGTTCGCAGGAACTACGTTACATGAATTCACATGGCCTATTGCCGCCAAC
>bat_probe_2829
TGATGGTTATGTTGCTGGTTATGCTAATTCCACTTTTGTTAAGAAAGATTTCTGTAACGGCGGTCTTGTTTGTGACGCTTGTCTTCACGGATTTGATCAACTGTCAGATTTCAGTCATCT
>bat_probe_2830
TATGGCTTATTTTACTCTTCTTTGTCCTAATAGTTTCTATAACTTTTATACAGCTTATAAACCTCTGCTTCACTTGTCACAGGTTTTGTAGCAGAGCTGTTTATACTCCTGTAGGTAGGA
>bat_probe_2831
ACATTTAAGTTGTTGTTAAAAGTTTTTGCTGGCATATATGTAGCTTATGCACTATTGTTTCTATTAATAAGGTTTGGTCCTCTTAATAGTTACATGTGTGATGACCATGTTGCCGGTTAT
>bat_probe_2832
GACATCTATGCCTCAACTCCTGCTGATTCAGGAGCTTTTCTCTCTCACCCTGATGGGACAATCTACAATTAAAATCAGCTTGAAATCACAAGCTGCCCAAATTATTATTAGTGATTTAGT
>bat_probe_2833
GCACACAGTTTTGATCCCAACAGCACATGTCAGCGTGGAGGCGTATTCTGGTTTATGCGTTGATGGTGTTAAAGGTTTTGTGCTAAGACAACCTAATCTGGCTCTTTATAAAGATGATGC
>bat_probe_2834
CCATTTTAATTGGTGGACCTGTTTTTGCACATCGGTTAATAGTTCATCCTCAGAGACTTTTCTTGTGGGTGTTAACTACCTTGCGACGGGCACGCTTATTGATGGTGACCAGGCTCATGC
>bat_probe_2835
TTCAGAATAATTTGTATATAGCACCTTTGAGTTTACGTGAAGTTTTAGTGTCTTACAGTGATAGTGGCTTGCCACTTAAGGTGGCTGATTGTGCGGCCGATGCAGGTGATGAGCTATTTT
>bat_probe_2836
ACCACTATCGGGCAGAACAGTGACACGTCCTATACTTGCTGACTCACCAGCTATACAATTTTTGATTTTGCGTGGTGAAATTCAGTTTGATGGCTTCAAGCTTGGACGCTGTGACCCGGG
>bat_probe_2837
TGCGGTAGCATCTGCAGGTTATACATTTGGCATTACTTCTGTCGGGGTTGTGCCTTTTGCGACGCAATTGCAATTTAGATTAAATGGCATAGGCGTCACTACGCAGGTGCTTGTAGAGAA
>bat_probe_2838
GTTGATGGTGGTCATTATATGACTAACATATATACCAACAATGTTGCGGTGGACGGTCATGGTGTACACGTGATTGCAAACACAGGTCTTAACACTATTTGTGTTAAGGATGTGGATTGG
>bat_probe_2839
GCTTGTTCCAAGAGTGCCCGTTTACGGCGCGTGCCACTCCAAACCATTGTTAATGGCACTATGCGTTCTTTTTACGTTAGTGCTAATGGTGGTGCTAAACTTTGTAAAAAGCATAACTTC
>bat_probe_2840
CGCATGGAATAAGTATGTTACAGGTGATTGTGGTGAGTTTGTTCACTTTCTTTACCATATTACGCGTTCGCGTAAGGGTGATTTAGGTGATACTGAAAACTTGCTTAATTTGTTGGATAA
>bat_probe_2841
GTCGTAGTGTTGCAGACAATAACACGTTTGACACAACTGCTGGGTGCATTTTTAATGCGTATAATTTAACTAGCATTGTAGTTAATCAGTGTGATTTACCTATTGGTGATAGTTATTGTT
>bat_probe_2842
TTGGCAAGGTTTTAACCAGTGTTAAGCATGATTTTGTTGTTAATGCTGCCAATGAGAAGTTGGCACATGGTGGGGGTATCGCCAAGGCCTTGAATGATTTTACAGGTGGTGAACTTCAGG
>bat_probe_2843
TGTATTTGACCCCTCACCATTAGCTGCTTTTGTAGTTAGTTGTGGTTTGGAGTGTGACTTTAGTGGTTGTGAAGACCCTATTAGTTGCTTCAAAACCATAGAGGGTGTGTCTCTTTGTGT
>bat_probe_2844
AATTGTGCTGTTAAGTACATGTGTCAATCAGTTAGTAGTGATAGTTTGCAAGTGTTGCAACCATTAGCTGCTAAGACTGGTATTTCCGTAGAGCGCATGCTTTCAGCATTGAAAGTTTTG
>bat_probe_2845
TGGATTCTTTTGTCAAGATCCGAAACCTTTTAACACTGCTCGCTCTCTTGTTAAGCCTGTGAGCGCCAGTGTTTATAGTGGCAGCACGGATGGTGGCCATTACAAAACCAATATTTACAA
>bat_probe_2846
GCTGATCAAACGCTGTGTTGAATTCTTCATTGAAGAATTCAAAATTGCAGGTGTTGTATTTAAGAGCTTTGGCGACTATGTGCTTTTTGACAATGCACTGTGTCGTATTGTGCAGGCCAA
>bat_probe_2847
TGGTGAAGATCTTGATAAGCAGTTGAATGGTGTTCTGTCGTCTGCCATTTCAGATTATCTTAGTAAGAACAAGGCTGTACCCGCTGGCAACATGATTAAACTTGTCGTAGAGAATACGAC
>bat_probe_2848
TATGCTGATACATTCTTGATAAGGTTTTCTGAGGTTCGCCAAGTAGCACCAGGTGAAACTGGTGTTATAGCTGACTACAATTATAAGCTACCTGATGATTTTACTGGTTGTGTTATAGCT
>bat_probe_2849
GGCAAGAACTTATCACGCACTGTAGTGGTTTCACAATGGCCACCAGCTGATGTTGATGAGTCTTGTGATGACAGTGACGATGATGATGACTCCGACCATGAAGCAGATGAAGAATCCTCT
>bat_probe_2850
TAAAAGTTTGTTAACTAATCTTGTAAAGGATTATGTTAGCACTCTTAAGGGTAAGGTTGTGCCAGCTGGTAATTGCGTTACACTGCGTTGCACTGATAGTGTTAGTGTTACATTTGTTGT
>bat_probe_2851
TATGAGTTTGAGGACGATAAAATTGCCGACATCTGTAAAAAGACTATCGGCAAGCGTATCGTTCACACTGGTGATTGGGACGCATTGTGTAACACGCTTCGCACAGCTTTGGATGTTTTG
>bat_probe_2852
TTGTTTATGGTCTTACTGGTAGAGGTGTTATATCTGTCAGTAACACCACTTACATTGCTGGTTTGTACTATACATCATTTGCAGGACAGTTGTTAGGTTTTAAAAATTCTACTACAGGTG
>bat_probe_2853
GGTAGAGGTGTTTTCGTACTTGATTCTGCTTATGGTGCTAGTGCATTTTCACTAACACCAAATGGCAGTGACTGTGTAAATACTTATTGCCTCTATTATGGTAACTTCGATAAAAAAGGC
>bat_probe_2854
ATGAAAGATTGTCTGATTTGTTTTCAGACTGTCCAGCAGAACTCCGTCCTATAAATTTGGAGGATTTCTTGACGGCTGAATGCTTTGTGTACAGTAAGGATTATGAGAAGGTACTCATGC
>bat_probe_2855
CATCAGTGGTAAGGAGCGTGCTCGCACAGTTGGTGGCGTTTCACTCCTTTCTACGATGACTACTCGTCAGTACCACCAGAAACATCTCAAGTCCATTGTCAACACTAGGAATGCGTCTGT
>bat_probe_2856
TTTGATGCTTACATCGACACCTTCTCCACAACTTTTAGCGTTCCTATGGAAAAACTTAAAGCACTAGTAGCCACTGCTCATAGCGAGTTGGCTAAGGGTGTTTCTTTAGATGGTGTCCTA
>bat_probe_2857
TGCTTATTCTCAACCATCTCAAGCTGCAGAAGTACCATCTCAGTTAAATCCTGCTGCTGTTGTTTTCCAGCCTTTGGCAGAGGATGAACAGGTCGAGATTATCGATCAGGTTTATGGCTC
>bat_probe_2858
ACCTAATGAGCTTTCATTAGCACTAGGTCTTAAAACACTTGCCACTCATGGTGCTGCTGCTATAAATAGTGTACCCTGGAGTAAAATTTTGGCTTATGTCAAACCTTTTCTAGGACAAGC
>bat_probe_2859
ATACTACGTACGTTTCAGTTTCACTGAATAAGCTATCATGCTTACTACCAGACCCTTATATGGCACACTCAGGACAGACTGTGAGACAAAAGTTATACATGGGCAATACCTCCAATACGC
>bat_probe_2860
TTCAGAGCTCACTGCTGGTGTGATGTGGAGTGAAACACCTCAAGCTAATGTCGGCTCATATAACTTTTCCGGTCTTATGGGCTGTCTAGGTTCCAACTGTCAGGAGAAGCAGTATCGTTC
>bat_probe_2861
TCAGCTGGTGTTCACATAGTTAAGACTATGGCTATGGAATACTGTAAAGTAGGACGTTGTGACGTATCTGAGGCAGGGTTGTGTATGTCTATACAGCCCAGATGGATCGTAAACAATGCC
>bat_probe_2862
GCTTATTAGCTACAAACAATGTCTTCCGTCTAAATGGAGGTGCACCGGTTAAAGGTGTAACCTTTGGAGAAAACACTGTTTTAGAAGTTCAAGGTTACAAGAATGTGAAAATCACATTTG
>bat_probe_2863
AATGGCTAACCAGGAGCGTTACTCTACTATTTACAAATTGAGACCTGCCTTTAATATTGGTGATGCTTATGCCAATTTGGTACCTTATTACCAGATGATTGGTAAGCAACGTATTACAAC
>bat_probe_2864
ACACGTAAACGTAATGCTGAGTTAGTCAATCCAGAATTTGCCATTCAATTGCCTGCTGCTATTGAAATCCAGGAGAACACAGTTTCTAGAGGAAACTCTAGGAACCAAAGTTCTAACAGA
>bat_probe_2865
GAGATTGCCAATGACAACACGGCTTTGACGTGGCCCCTTGTTCTTAACTGTGAGCGCGTAGTTAAGCTACAGAATAACGAGATTATTCCTGGTAAGCTTAAACAACGTCCTGTTAAGGGT
>bat_probe_2866
AACAAGGCAGTGTTCATCTCTCCCTATAATAGCCAGAACTATGTTGCATCACGTCTGTTGGGACTTCAAATCCAAACAGTCGATTCGTCCCAAGGTAGTGAGTATGACTATGTCATTTAC
>bat_probe_2867
CTTGTTGCTTCTTCAGTTGTTATTCGTAATGGTAGCTACGCTGTTAAAACAGAACATGTGCCTTTGATTAAGAAGCTAGATGATTCAGCTGAAAAGTTTTTCAATGTTGGTGATATTATT
>bat_probe_2868
AGGTTACATGCAGGTTCGGCTACAGAAGTTGCAAGTAACTCGTCTATTTTATCCTTATGTGCTTTTAGTGTTGATCCAGAAGCTACTTATAAGGAGTATTTAGATAATGGCGGTTCACCT
>bat_probe_2869
TAGTGTTTGTGTATCTTGCACTTGGTTATTGTACTTGTGTGTACTGGGGCTTTTTGTATTGGTTCAACAGGTTCTTTAAGCTTACTCTTGGTGAGTATGATTTTAAGGTAAGTCCTGCTG
>bat_probe_2870
GGTCTTTTTGATCTTGCCGTTGAGACCTTTAAGGTTGCTGGTGAGACATTTAGCCGTGTTGGTGACTGCGTTCTCCTTGAGAATGCTGTTGTTAGGCTTGTGTCCACCAAGGTTAAGGGC
>bat_probe_2871
GGTGGTTGTATTACTGCACGTGAGGTTGTTGTTGTCAATCTTAATAAGAGTGCAGGTTACCCATTCAACAAATTAGGTAAGGCCGGTTTGTATTATGAGTCTTTATCGTATGAGGAACAA
>bat_probe_2872
GGGATAATGACGGTAAACTTGTACACATGAAAGAAGTTACACAAGAGAATGTTGAAAATCTTGCATGGCCTCTGTTCCTTAACTGTGAAAGAATTGTCAAATTGCAGAATAATGAAATCA
>bat_probe_2873
GAGTATGACTTCACAGAACATAAGGAAAGGCTCTTTAAGAAATATTTTAAGTATTGGGATCAAGATTACCACCCAAATTGTAGTGAGTGTTTCGATGAGATGTGTGTTGTGCATTGCGCA
>bat_probe_2874
TAAACAGGCATATGCTTCAGCTATTGTCAAAGAGGTTCTTAGTGATAGAGAACTTGTCTTATCATGGGAGACTGGTAAAGTTAGACCTCCTCTGAATCGTAATTATGTGTTCACAGGCTT
>bat_probe_2875
TGTGTGCTACTAGATTGTCAATTATTGTCAGTGACTTTGAGTCATATGCCAAATTGTTTAGAGAAGGTTGCATACATTATGCTGGTACTATATGGTCTGTTGCTGATATTAAGAACAACG
>bat_probe_2876
GTATGTGAAGCGAGAGCTCAGTAAGCCAAATCCTGATGTGGTTTTTGTGCCCAACTACTTGCTAGAGTCCGCACAAATTCCGCAAGATCGCGTCGTCATCACTAATAGTGTATGGCGCTG
>bat_probe_2877
CTTGTGCACATCGTATTATTCATACATGATGCCAGTTATGGGTATGACCAATTGTCTTGCAGGAGAATGTTTTATGAAAAGTGACATTTTTGGTGATGATTTTAAAACCTATGACTTGCT
>bat_probe_2878
TGACATTGTCAAGACTGACGCCGTTGTTTTGCTGGAACGCTATGTATCCCTCGCTATTGACGCTTACCCATTGTCCAAACATAGTAACCCTGAGTACCGTAAGGTATTTTACGTTCTATT
>bat_probe_2879
GGAGCAAGTGTTGTGTGACAGCTGTCTAAGGGCTGGGTGTTCCGTCACCTGGTTCCATTCAGTTGAAACCTAGTCGGTGTTCCGTCACTGGCTAGTGTGGAAGCAGTGTTCCGTCACTGT
>bat_probe_2880
CACTCTCTGTAACTAATGCCTGGGCTGACTTCAATGTTAATTGGGCGTATTTTGGCATCAGCATTTTTATGCTTGTTGTCACATTAGTACTCTGGATTATGTATTTTCTGAACAGTTTCC
>bat_probe_2881
TGAACACGTTTACATTAAGTGCGCTGATATAGTGCAGGAAGCACGTGATTATTCATATGCAGTTCTTGTTAATGCCGCTAATGTTAATTTACATCATGGCGGTGGTGTGGCAGGTGCTCT
>bat_probe_2882
GGGCTTATTGTGTTGATTTGCACAATAAAATTAATTTGGCTGATGACCCTGAGAAAGCACAAGAGATGTTGTTGGCTTTGCTGGCCTTCTTTCTTAGCAAACAGAAGGATTTTGGCATTG
>bat_probe_2883
AGACATGTGCTATTTGGTTGTGAAAATCCAGATTGCATTGCGTGCTCTAAGAGTGCTAGACTTAAGAGATTCCCAGTTAATACAATTGTTAATGGTGTACAGCGTTCATTTTATGTTAAC
>bat_probe_2884
ACGTAATACTGTACTAGGTGCCTCTTGGACTGGTGATTATGTTACACTTTTTACTACAACTAGTGCTAGGCGTTTTTATTTGAAAAATAACTGGTCTAGGGTTAATGTAAAATGTCAGTT
>bat_probe_2885
GATTATCTGTACAACCCATTTGTTATTGACATACAACAATGGGGTTATACAGGGTCTCTTAGCTTTAATCATCATCAGTATTGTAATGTGCACCACAATGAGCATGTTGCTTCAGGTGAT
>bat_probe_2886
ATGGTTTTACCTAATACATGTTTTGGGCCTCTTGTTAGGCAAATTTTTGTGGATGGTGTGCCTTTTGTTGTTTCAATTGGCTACCATTATAAAGAACTTGGTATTGTGATGAATATGGAT
>bat_probe_2887
TCTCGGAGAAGCGTGGGACACGTTTGTGGCTAGTCTGAAAAATCTTGTGTTTACAAGTACTCAGTTGGTCGAACTTACGAAAGCACTCTCAAAAGCCGTGTTAAATGTTACTAAAGAAGG
>bat_probe_2888
TTGGTGCTTGGTCTCTTGAAAAATGGTAAGTTGTTGATTAGAAATAATGGTGTTGTTTGTGGGTTTTCTAACCACTTGGTAAATTCAACCAAATGAAATATACACTTTTATTTTGTGTAG
>bat_probe_2889
GCATATAGAACACCCAGATGTCACAGGTGTTTGTAAATTTAAGGGTAAATTTGTACAGGTTCCACTTCACATTCGTGATCCTGTTGGATTCTGTTTACAAAATACCCCGTGCAATGTTTG
>bat_probe_2890
AGTTTTGTTGCCTAAAAGTAACGGTAAAAGTGTTGTTGAAGACATCCTTTTTGATAAAGTTGTTACTAGTGGTCTTGGTACCGTTGACCAGGATTACAAAAATTGTGTGGGCAAACTTGG
>bat_probe_2891
GCATATTGCATATGGTCAATTTGATGGTACCATAGGCGGTTTACATTTGTTAATTGGTGCAGTGCGTCGTAAACGTACTGCAAATTTAGTAATGGAAACTGTGTTAGGCACTGACACGGT
>bat_probe_2892
TGTCAATGACCGTGTTCTTGTACGTGACGGTGTTTCTGACAACTTAGTCTTTACTAATAAGACTTCTTTACCTACTAATGTTGCTTTTGAGCTTTATGCTAAAAGGAAAGTAGGTTTGAC
>bat_probe_2893
ACTACTATGAAAAAGATTTACCCTGCACTTATGTTGGGTAGTTCTTTTGGTAATTTTTCTGCTAATAATAAGTCGGGTGCTTATTTTAATCACACCCTTCTTATCTTACCTAGCAAGTGT
>bat_probe_2894
AATTTGTTAAGTGGGCTATGCAATGGTTTTTGATAGTCTTTGCATTGAGCTGCTTGACTTTGCTACACTTGTCTCAGTGGACTGTACTTGGAGCCTTACCACTACAGCTGTTATTGCCAT
>bat_probe_2895
CATTGACTGATTTGCAAACCTTTTATGTAGAAGGAACCCAACCTTTTGTACTGCTTAAAGCCAACCACTTGAGTAAAGTGTTGGGTTTGCAAGTAAGTGATACTCAACTTAGGGTTAATA
>bat_probe_2896
ACAATAAAACACATGGTTTATAGAGTTGTAACACTTAGAGCTCTTACCACAGTGACACTTTACATCAACACCAATCTTGACAAAGTAGCGCATAGTGGTAAGTTCGAGACCTCCAGCCCA
>bat_probe_2897
GTGGAATAAGGTTAATGTTAATTGTGCACATAAGAGTTCTTGTCAGGTTTACCCTGTTAAAGACAGTGTTACGTGGGTTGTTAATACCACAGCTGATGGACGTGTTAAAGACTACTCTAT
>bat_probe_2898
TATATAAACCCGAAGCAATTCACGATATTGGCAATCCCAAGGGTATCCGCTGTGCAGTTTCTGATGCAAAGTGGTTTTGCTACGATAAGCAGCCTTTGAATTCTAATGTCAAATTGTTTG
>bat_probe_2899
GCGTAGGGGTGAGCCTTGGAGCCTCGTCCGTAAGCGTATAGTGGAAATGCTCTGTGATACACTAGACGGTGTTAGTGACACTGTTACTTTTGTGACATGGGCACATGGATTTGAACTCAC
>bat_probe_2900
ATGGTGGACATGTTTTTGTACTGCCGTTAATAGTTCCTCATCTGAGGCATTTCTTATAGGCATTAATTACTTAGGTATTGGTGCCTTGTTGGATGGTGAACAAATGCATGCCAATTATAT
>bat_probe_2901
GTACCGGCTTGTCTACACTATGGCACTGTACAATTGGATGATTTGTACAAACCAGAAAGTATAGTCTGCCCGTGTGGAAAAGCAGCTATACGGTTTGTTTCCTTGCAACAAACACCATGG
>bat_probe_2902
CCGCAATACATTTGTGGTACCGTGAGCATCGAGCTCCGTAAATACGGAGTGGGTGGAGGTGCCGAGATTTTTATTCCTAAGCTGTGGGATGGGTTCGTGGACCCGCCTGCCGCCGCGGAA
>bat_probe_2903
CTTACATATTCTTTGCACCATGGTGGTTGTATTTGTGGTTTGTGATAGTGGCTATAATGGACTTGTTGCCTAATTTGTTTAAGTTGAAGGTGTCTACACACCTTTTTGATGGTGACAAAT
>bat_probe_2904
GTTTTGTATTGTAATAATGATGTTAACAAGTTGCGCTGTGACCAGCTTACTTTTGATTTGAAGGACGGTTTTTACTCTTCTGAAGCAATTTATAAACCGTCATTGCCGTACACACTGGTC
>bat_probe_2905
CACAACTATACCATCTGTTGCCATTTCAGGTAAAAAGGGTGGTAGTACAGTTTCTGCATTTTTTAAAAACTTGCGTAAGATATTGTGGTGTTCATGTACCATTATTTTGTGCTTGTTCTT
>bat_probe_2906
AATCATGGTACTGTTACGGCGCGCCGTGTGATGCAAACTGTTTGTGAACATTGTGGTGTTAGCCAAATGGTTTTTACAGGCACTGATGCTTGTACATTTTACGGCTCGGTTGTTTTAGAT
>bat_probe_2907
CAATCTGTGACTGAGGAGAGTTTACAGGTATTACAGCCTTTGGCCGCTAAGACCGGAGTTTCTGTTCAGCGTATGCTGTCTTCACTGAAGGTCTTACTGTCTACAGGATTTTGTGGTAAA
>bat_probe_2908
CTGCTTACTACAACTTCCAATACCAACCTGAGGGCATACAGGGTTATTTGTTGTATGTGTACAACTATGTAAACCCTGGACGCTTCGATATGGGCTTTGACCTGACTACTATGCTTGTAA
>bat_probe_2909
CGGTCTGGCCTCGCATGGTATCCTACATGTTGTTGGCCCCGATAAGAGGTTAGGACAGGATCTTGCCTTGCTGGATGCTGTGTATGCTGCTTACACAGGTTTTGATAGTGTATTGACGCC
>bat_probe_2910
TCAATGGCCTCATGCTCTTAGAACTCAAAGACAAGGAACAGTATTGTGCCTTGTCTCCTGGTTTATTAGCCACAAACAATGTCTTCCGTCTAAAAGGAGGTGCACCAGTTAAAGGTGTAA
>bat_probe_2911
TTGCGTAAGATGGCGCAACCTTCTGGCATTGTTGAACAGTGCATTGTCCGTGTTTCTTATGGTAACATGGTACTTAATGGTGTTTGGCTAGGTGATGAGGTTATTTGTCCTCGTCATGTC
>bat_probe_2912
GGATTTGAATCATGGTGGTGGTATTGCTGGTGCTTTAAATAAATATACAAAGGGTGTGCTACAGAAAGTATCGAATGCACACATCACTGCAAATGGTAAGCTTAAAGTGGGAAGTGGTGT
>bat_probe_2913
TCAAAACGGTTCTACAGATGTTTCTGAAGTTGAAAGTGAGCCCGCACCACCTGAAGTGGAGGTGCCACAGAAACCTCAGTATCAACAAGAACAAAAACCTGCTGTAGATCAACAGGCGGA
>bat_probe_2914
TTGGAGCTTGGCAGTGGTTGTCACGTTGGTTCTAATTTTGATGGTGTAATGTATGGCGCTTTCCAGGACCAACCATCTTTGCAGATTGAAGGTGCTGATCAGCTTGTTACACCTAATGTT
>bat_probe_2915
GTGTGGTGGTGACCGTGTCGCTACCATCACTAGTATGGTTGGTACTGGTTTTGTTGACCTTTGTGATGATCCTGTTGTGCCATTTGATTGTGCAGAGTGTGGTTTTGGTGGTTACAATAA
>bat_probe_2916
TGCCAAATACTTGGCCCTGTTCCCCAAGTATAAGTACTATAATGGCCCAATGGACACTGCTGCCTATAGAGAGGCTGCTTGTGCGCACTTGGTCATGGCCTTAGAAAAATTTTCTACTGG
>bat_probe_2917
CCAGCATGCTCAGCAATTGCAGACTTTGGTGAACCAGTTAGGTAATTCATTTGGTGCTATATCTGCTTCTATTAATGAAATATTTAGTCGTTTAGATGGTTTAGAGGCTGATGCTCAAGT
>bat_probe_2918
TTCTTTACGTGGTTGTTTACCATGTGTTCTTTGGTTGTCACGACTTTACGTAAGAAGGACATAAAAATTATGGCTATGGCGCCTGAGCGTACTGGTGTTGTTTTGCGTAAGAGTTTGAAG
>bat_probe_2919
GCTCAAGGTTTTTGATAAACCTTTGGGCTGTGTCCGTAATGTGTTTAACGACTTTAACCAGTGGCATCAGGCTAAGTTTGGTAGTGTTCCTACTAACTCAGACAAATGTCCCATTGTTGT
>bat_probe_2920
GCTTTGATGTTAGTGATGAGGATTTTTATAACACTGTCAGTGATGCACATAGGTTTAATGTTTTGATGACTGACACTTCGTTTAACAATCTTATTACAACTTATGCTAAGCCAGAAGAAA
>bat_probe_2921
TTCAGCATCTCAGAAATTGGAATTTTGGCTGGAATATTATACTCACTATTTTTATAGTGGTATTGCAATATGGCCAGTACAAATATTCTGCTTTTCTGTATGGCTTGAAAATGCTGGTGC
>bat_probe_2922
ATGCATTTGTTGCAGACAAACCAGACCTTAAGTACGTGAAATGGGAATTTGACGGTGGTTGTAATACCATTGAACTTGAACCCCCTTGTAAGTTTGCAGTTGAATCTACTAATGGTACCG
>bat_probe_2923
CACGTTGTCGTTCTAATCTGAATCTTGAGGGCTGTAATGGCGGTTCTCTCTATGTCAACAAACATGCTTTCCACACTCCAGCTTTCGACAAACGTGCCTTTGCAAAGCTCAAACCAGCAC
>bat_probe_2924
GTGTACTAGTGTAGTTTTGCTATCTGTCCTTCAACAATTGCGTGTTGAGGCTAGTAGCAAATTATGGTCACTATGTGTCAAGTTACATAATGAAATTTTAGCCTCTAGTTCGCCATCAGA
>bat_probe_2925
GTTTTACGCCAGCATGTATGAGAAATCCACTGTCTTACAGGCTGCTGGCTTGTGTGTTGTATGTGGTTCTCAAACTGTTTTGCGTTGTGGTGATTGCCTCCGTAGACCAATGTTGTGTAC
>bat_probe_2926
CGATGTTTTGAGACGTATTGTCAAGCACTCATGCTTTGGTTTTATCGCTAATGACAATGTTATTAGTGCAGTTTTCACGGATGGTCAATTTAGGGTTGAAGTTACACAAGACCAGCGTAC
>bat_probe_2927
GTACGTACACTGAGCACGTATGATTTTAACCCTAACGTACCTCTTGATTATCAAGCTACTAGGGTAGTTGTGCTTTCATTTGAGCTTCTAAATGCACCTGCAACAGTTTGTGGACCAAAA
>bat_probe_2928
[truncated: 2,349,476 more chars]
