# Supplementary material for: Targeted genomic sequencing with probe capture for discovery and surveillance of coronaviruses in bats
Source: eLife. 2022 Nov 8;11:e79777. doi: 10.7554/eLife.79777 (PMC9643004; doi:10.7554/eLife.79777)
Supplement: Supplementary file 2. — Two gBlocks were generated for this study. ‘Gblck_Beta2_17_40_B3_Alpha’ is a composite of RdRp nucleotide sequences from W-Beta-2 (samples CDAB0017 and CDAB0040), W-Beta-3, and Q-Alpha-4 (Table 1). ‘Gblck_Beta2_0305_B4_Alpha’ is a composite of RdRp nucleotide sequences from W-Beta-2 (samples CDAB0305), W-Beta-4, and Q-Alpha-4. The Q-Alpha-4 sequence is identical in both gBlocks. [file elife-79777-supp2.txt]

>Gblck_Beta2_17_40_B3_Alpha
TTCACTACTTGTACCACCAGGTTTAACATAAAACCCACCACCACAAAGTACCATCTCACTAAGCACCTGTGCACACTCATTAGCAAGTCTATAAAACCGATCAGAACCACTACAATTTTATATATGTCAGGCCGTTAGTGCAAACATTAATACATTACTATCTATAGATGGTAATAAGGTGCATAATTTATATGTACGTGAACTGCAACATCGCCTCTATATGGTTTTGCGACTACCTGGTAAACCTATCAGACATATTAATTTTTGTTTTATGGGCTGGTGGTTTGGAGTTGACTACCATGAGATATTTTGTTAAAATTGGACCAAGCAAAGTTTGTGAGTGCGGCAAAGTT

>Gblck_Beta2_0305_B4_Alpha
TTGACGGCAATAAGGTGCATAACGTTTATGTACGTGAATTACAGCATCGGTTATACATGGGCATTTACCGTAGTGCACATGTTGATGAGGACTTGGTTTCTGACTATATATGTACGTTGAGTGAGCGGTATTACCGCCTTGCCAATGAATGCGCTCAAGTCTTGAGTGAAATGGTTCTCTGTGGTGGTGCGCTTTATGTTAAGCCAGGTGGAACTTCATCTTTTGCGACTACCTGGTAAACCTATCAGACATATTAATTTTTGTTTTATGGGCTGGTGGTTTGGAGTTGACTACCATGAGATATTTTGTTAAAATTGGACCAAGCAAAGTTTGTGAGTGCGGCAAAG
